# Supplementary material for: Selection Shapes the Genomic Landscape of Introgressed Ancestry in a Pair of Sympatric Sea Urchin Species
Source: Genome Biol Evol. 2024 Jun 14;16(6):evae124. doi: 10.1093/gbe/evae124 (PMC11212366; doi:10.1093/gbe/evae124)
Supplement: evae124_Supplementary_Data [file evae124_supplementary_data.zip]

Archive with 2 entries (2 files):
- glasenapp_2024_supplementary_figures.docx
- glasenapp_pogson_2024_supplement.xlsx
