# Supplementary material for: Selection Shapes the Genomic Landscape of Introgressed Ancestry in a Pair of Sympatric Sea Urchin Species
Source: Genome Biol Evol. 2024 Jun 14;16(6):evae124. doi: 10.1093/gbe/evae124 (PMC11212366; doi:10.1093/gbe/evae124)
Supplement: evae124_Supplementary_Data [file evae124_supplementary_data.zip › glasenapp_pogson_2024_supplement.xlsx]

## Sheet: S1 SRA Accessions
Run	Assay Type	AvgSpotLen	Bases	BioProject	BioSample	Bytes	Center Name	Consent	DATASTORE filetype	DATASTORE provider	DATASTORE region	Experiment	Instrument	Library Name	LibraryLayout	LibrarySelection	LibrarySource	Organism	Platform	ReleaseDate	Sample Name	SRA Study	sex	Isolate	Cell_type	geo_loc_name_country	geo_loc_name_country_continent	BioSampleModel	Collection_Date	geo_loc_name	Isolation_source	Tissue	BREED	Extraction	Host	spp_ID
SRR5767279	WGS	200	39702607400	PRJNA391452	SAMN07269103	26424157609	UNIVERSITY OF CALIFORNIA	public	fastq,sra	s3,gs	gs.US,s3.us-east-1	SRX2966580	Illumina HiSeq 2500	VJCQB3KMK013	PAIRED	RANDOM	GENOMIC	Allocentrotus fragilis	ILLUMINA	2017-11-04T00:00:00Z	QB3KMK013	SRP110712		af10 100		USA	North America	Invertebrate	2006	USA: Monterey, California	not applicable	gonad	not applicable	MRS053(63)	not applicable	afraSS
SRR5767283	WGS	200	33274241400	PRJNA391452	SAMN07269099	23185289935	UNIVERSITY OF CALIFORNIA	public	fastq,sra	gs,s3	s3.us-east-1,gs.US	SRX2966576	Illumina HiSeq 2500	VJCQB3KMK016	PAIRED	RANDOM	GENOMIC	Hemicentrotus pulcherrimus	ILLUMINA	2017-11-04T00:00:00Z	QB3KMK016	SRP110712		HP5		Japan	Asia	Invertebrate	2011	Japan: Shimoda, Izu Penninsula, Shizuoka Prefecture	not applicable	gonad	not applicable	MRS055(65)	not applicable	hpul
SRR5767285	WGS	200	14978234600	PRJNA391452	SAMN07269097	8979269157	UNIVERSITY OF CALIFORNIA	public	fastq,sra	gs,s3	s3.us-east-1,gs.US	SRX2966574	Illumina HiSeq 2500	VJCQB3KMK002	PAIRED	RANDOM	GENOMIC	Strongylocentrotus pallidus	ILLUMINA	2017-11-04T00:00:00Z	QB3KMK002	SRP110712		p20		USA	North America	Invertebrate	2005-05	USA: Friday Harbor, Washington	not applicable	gonad	not applicable	MRS057	not applicable	spal
SRR5767286	WGS	200	30410872800	PRJNA391452	SAMN07269096	20793567149	UNIVERSITY OF CALIFORNIA	public	sra,fastq	s3,gs	s3.us-east-1,gs.US	SRX2966573	Illumina HiSeq 2500	VJCQB3KMK014	PAIRED	RANDOM	GENOMIC	Strongylocentrotus droebachiensis	ILLUMINA	2017-11-04T00:00:00Z	QB3KMK014	SRP110712		d206		USA	North America	Invertebrate	2005-05	USA: Friday Harbor, Washington	not applicable	gonad	not applicable	MRS055(65)	not applicable	sdro

## Sheet: S2 Coverage Metrics
	Supplementary Table S2. Summary of DNA sequencing and coverage.
	Species	% Bases Covered by 5 reads			Mean Coverage Depth
		Whole Genomea	Codingb	Introgression Tractsc	Whole Genomed	Codinge	Introgression Tractsf
	Sdro	62	90	65	24.7x	52.9x	25.1x
	Sfra	69	91	72	32.1x	54.8x	32.7x
	Spal	57	85	61	11.9x	17.3x	13.0x
	Hpul	53	83	55	24.5x	54.2x	24.4x
	aPercentage of bases in the S. purpuratus reference genome covered with at least five reads.
	bPercentage of coding bases in the S. purpuratus reference genome covered with at least five reads.
	cPercentage of bases in the introgression tracts identified at the 80% posterior probability threshold covered with at least five reads.
	dMean genome-wide coverage depth of the S. purpuratus reference genome
	eMean coverage depth for coding sequences in the S. purpuratus genome assembly
	fMean coverage depth for the introgression tracts identified at the 80% posterior probability threshold.
	Species abbreviations: Sdro - S. droebachiensis; Sfra - S. fragilis; Spal - S. pallidus; Hpul - H. pulcherrimus

## Sheet: S3 Summary Introgressed Bases
	Posterior Probability	Introgression Tracts	Tracts > 10kb	Combined Tract Length	Mean Tract Length	Median Tract Length	Intergenic	Exon	Intron
	0.9	4855	164	8222643	1694	296	0.5	0.09	0.41
	0.8	17037	953	43880455	2575	713	0.49	0.1	0.41

## Sheet: S4 Introgression Tracts (90%)
									Mean Coverage Depth					Proportion of bases in S. purpuratus reference covered by x reads
Tract	Scaffold	Start	Stop	Length	SNV Sites	SNV/kb	Overlapping Coding Bases	Percent Coding	Sdro	Sfra	Spal	Hpul	Overlapping Genes	Sdro 1x	Sdro 10x	Sfra 1x	Sfra 10x	Spal 1x	Spal 10x	Hpul 1x	Hpul 10x	Gene Tree	Sdro - Spal sister?	Bootstrap Support
NW_022145603.1:6341787-6521276	NW_022145603.1	6341787	6521276	179489	29	0.16	3721	0.0207	11.7	26.4	17.2	9.3	LOC115925390,LOC105440436,LOC115925389	0.62	0.38	0.82	0.58	0.73	0.15	0.49	0.14	((fragilis:9.9999982318,(pallidus:0.3490473349,droebachiensis:0.0728344861)32:0.0000010000):0.89793);	Yes	32
NW_022145604.1:14205438-14308632	NW_022145604.1	14205438	14308632	103194	93	0.9	4491	0.0435	17.5	19.5	8.7	9.8	LOC115918780,LOC105438131,LOC115926051	0.8	0.47	0.86	0.55	0.81	0.31	0.56	0.27	((fragilis:0.7105389796,(pallidus:0.2029636921,droebachiensis:0.2042359325)97:0.4284043631):0.125476);	Yes	97
NW_022145602.1:17309105-17412012	NW_022145602.1	17309105	17412012	102907	39	0.38	0	0	31.3	45.3	18.6	12.6	n/a	0.68	0.33	0.78	0.52	0.83	0.39	0.52	0.21	((fragilis:1.2809922464,(pallidus:0.6313890977,droebachiensis:0.4774801251)58:0.3038436271):1.32738);	Yes	58
NW_022145600.1:8808194-8905477	NW_022145600.1	8808194	8905477	97283	22	0.23	1914	0.0197	9.9	13.3	6.7	7.6	LOC115924324,LOC115924325	0.68	0.28	0.74	0.35	0.71	0.22	0.45	0.15	((fragilis:0.3079393952,(pallidus:0.4045094429,droebachiensis:0.1319567394)82:0.7825176895):0.257409);	Yes	82
NW_022145602.1:11421552-11491569	NW_022145602.1	11421552	11491569	70017	27	0.39	0	0	14.7	20.7	12.4	7.7	n/a	0.82	0.38	0.9	0.6	0.83	0.4	0.67	0.23	((droebachiensis:0.0000020995,(pallidus:0.6137196162,fragilis:4.6515799648)36:0.4247410860):3.10231);	No	n/a
NW_022145601.1:756817-817294	NW_022145601.1	756817	817294	60477	105	1.74	1356	0.0224	30.4	73.5	33.5	13.8	LOC115924796	0.88	0.57	0.96	0.84	0.92	0.64	0.62	0.3	((pallidus:0.2251728908,(fragilis:1.4492335903,droebachiensis:0.1883783258)73:0.1450921351):0.221341);	No	n/a
NW_022145606.1:47088410-47138734	NW_022145606.1	47088410	47138734	50324	35	0.7	0	0	29.9	40.7	12.2	16.6	n/a	0.75	0.41	0.85	0.57	0.74	0.27	0.56	0.25	((droebachiensis:0.3570104918,(pallidus:0.1733059065,fragilis:0.4650555952)59:0.1539986364):0.423246);	No	n/a
NW_022145606.1:15708721-15757545	NW_022145606.1	15708721	15757545	48824	43	0.88	1866	0.0382	14.3	16	6.2	22	LOC575118,LOC105445738	0.74	0.38	0.74	0.43	0.67	0.23	0.72	0.43	((fragilis:0.6489037489,(pallidus:2.4411312185,droebachiensis:1.0053485956)34:0.0000025687):1.1237e-06);	Yes	34
NW_022145609.1:25600519-25649207	NW_022145609.1	25600519	25649207	48688	36	0.74	1723	0.0354	32.6	19.8	14.6	9.2	LOC115928550,LOC100891567	0.79	0.42	0.79	0.41	0.82	0.38	0.53	0.23	((droebachiensis:0.1100009894,(pallidus:0.4939257144,fragilis:0.4402231937)55:0.1601891740):0.494681);	No	n/a
NW_022145604.1:31268729-31315456	NW_022145604.1	31268729	31315456	46727	15	0.32	1733	0.0371	13	13.9	9.9	8.5	LOC105437398,LOC115925880	0.72	0.35	0.74	0.38	0.71	0.3	0.55	0.2	((fragilis:0.7405147028,(pallidus:0.1439898924,droebachiensis:0.3754931250)31:0.0016497245):0.461357);	Yes	31
NW_022145606.1:8436521-8480876	NW_022145606.1	8436521	8480876	44355	23	0.52	0	0	20.2	30.4	19	14.2	n/a	0.82	0.49	0.87	0.58	0.87	0.53	0.67	0.26	((fragilis:2.4096713834,(pallidus:0.0000021943,droebachiensis:2.8792435794)78:1.8272546160):0.25564);	Yes	78
NW_022145603.1:32812686-32854179	NW_022145603.1	32812686	32854179	41493	72	1.74	1651	0.0398	40.7	32	13	8.8	LOC105439169,LOC105439167	0.91	0.62	0.86	0.61	0.73	0.3	0.58	0.21	((fragilis:0.1654605229,(pallidus:0.2249590945,droebachiensis:0.4563069252)100:0.3702411808):0.2042);	Yes	100
NW_022145606.1:13115920-13156638	NW_022145606.1	13115920	13156638	40718	20	0.49	1839	0.0452	46.4	72.3	22.7	49	LOC115927234,LOC100893387	0.92	0.7	0.83	0.55	0.88	0.54	0.82	0.55	((fragilis:0.4588620447,(pallidus:0.0733310000,droebachiensis:0.2427760344)34:0.0943819656):0.776024);	Yes	34
NW_022145598.1:28833435-28873975	NW_022145598.1	28833435	28873975	40540	22	0.54	3025	0.0746	17.3	16.8	6.5	8.6	LOC578156	0.81	0.46	0.82	0.5	0.76	0.23	0.59	0.26	((fragilis:0.4352281697,(pallidus:0.0000021488,droebachiensis:3.4014788150)66:0.2454096294):1.1795e-06);	Yes	66
NW_022145606.1:14055320-14095593	NW_022145606.1	14055320	14095593	40273	56	1.39	1936	0.0481	17.7	25.5	6.8	22.3	LOC579693,LOC575684	0.67	0.33	0.7	0.45	0.62	0.19	0.65	0.34	((fragilis:2.3413958607,(pallidus:1.6173080514,droebachiensis:0.4201061361)98:2.5976874670):1.3952e-06);	Yes	98
NW_022145600.1:3848769-3888666	NW_022145600.1	3848769	3888666	39897	36	0.9	3587	0.0899	18.1	22.9	9.4	17.3	LOC584603,LOC115924303,LOC105444445	0.79	0.47	0.81	0.53	0.77	0.25	0.73	0.43	((fragilis:0.2661400964,(pallidus:0.5310983905,droebachiensis:0.4831603774)48:0.0817564534):0.128986);	Yes	48
NW_022145603.1:33165792-33204692	NW_022145603.1	33165792	33204692	38900	31	0.8	956	0.0246	14.5	16.5	8.3	14	LOC589459	0.81	0.4	0.82	0.46	0.74	0.26	0.51	0.23	((pallidus:0.4103503861,(fragilis:4.1553725750,droebachiensis:0.8608960006)29:0.0000010000):1.49155);	No	n/a
NW_022145606.1:22114011-22151391	NW_022145606.1	22114011	22151391	37380	178	4.76	980	0.0262	9.5	17.3	5.7	43.5	LOC105444216,LOC115927639	0.77	0.27	0.96	0.61	0.76	0.16	0.87	0.76	((fragilis:0.2079979565,(pallidus:0.0000023341,droebachiensis:0.0290619196)100:0.7752520027):0.291328);	Yes	100
NW_022145606.1:4636214-4672154	NW_022145606.1	4636214	4672154	35940	46	1.28	0	0	72.5	79.9	32.5	11.3	n/a	0.78	0.49	0.93	0.75	0.83	0.44	0.63	0.26	((pallidus:0.1448044888,(fragilis:0.3384217235,droebachiensis:0.3102945811)41:0.0846461078):0.758314);	No	n/a
NW_022145606.1:3002913-3038686	NW_022145606.1	3002913	3038686	35773	26	0.73	0	0	32.4	43.8	24.3	11.5	n/a	0.8	0.58	0.73	0.56	0.9	0.62	0.44	0.16	((fragilis:0.0000024117,(pallidus:0.0000010000,droebachiensis:3.4960961356)90:2.4321485520):0.54842);	Yes	90
NW_022145603.1:12121405-12156073	NW_022145603.1	12121405	12156073	34668	53	1.53	1444	0.0417	33.2	49.9	31.3	16.5	LOC105443927,LOC580849	0.68	0.33	0.89	0.71	0.89	0.53	0.58	0.27	((droebachiensis:1.2813805778,(pallidus:0.9525932694,fragilis:2.4003276041)47:0.1133124827):1.05067);	No	n/a
NW_022145609.1:6458222-6492593	NW_022145609.1	6458222	6492593	34371	29	0.84	1307	0.038	26.3	39	16.5	25.7	LOC100890603	0.72	0.42	0.81	0.51	0.78	0.3	0.73	0.43	((fragilis:1.7038456250,(pallidus:0.6642869539,droebachiensis:1.3012313436)47:0.1563481281):0.617871);	Yes	47
NW_022145606.1:205237-239276	NW_022145606.1	205237	239276	34039	12	0.35	0	0	19.2	10.5	7.1	12.7	n/a	0.44	0.21	0.33	0.15	0.41	0.2	0.4	0.17	((pallidus:0.2434397294,(fragilis:0.6692907126,droebachiensis:0.1633510427)32:0.0000010828):0.22685);	No	n/a
NW_022145604.1:19972190-20004844	NW_022145604.1	19972190	20004844	32654	56	1.71	1526	0.0467	17.7	21.4	6.4	23.9	LOC115926100,LOC115918787,LOC115926101	0.74	0.43	0.81	0.54	0.7	0.23	0.78	0.49	((fragilis:0.8299430789,(pallidus:0.4277386843,droebachiensis:0.1436168052)35:0.0000020586):0.383505);	Yes	35
NW_022145598.1:29493652-29525803	NW_022145598.1	29493652	29525803	32151	12	0.37	1431	0.0445	23.5	26.5	33.8	25.1	LOC115923269	0.82	0.46	0.81	0.5	0.86	0.45	0.63	0.29	((fragilis:1.0944243919,(pallidus:0.2284410886,droebachiensis:0.0000010337)78:0.2629614916):0.124163);	Yes	78
NW_022145603.1:22885150-22917277	NW_022145603.1	22885150	22917277	32127	23	0.72	0	0	21.3	53.2	6.8	21.4	n/a	0.87	0.54	0.95	0.75	0.66	0.2	0.77	0.43	((fragilis:9.9999989777,(pallidus:0.1776563421,droebachiensis:0.2426874029)39:0.0000021822):0.0866067);	Yes	39
NW_022145603.1:13971116-14003002	NW_022145603.1	13971116	14003002	31886	47	1.47	2166	0.0679	54.7	62.7	16.5	20.4	LOC105438664,LOC115925441	0.74	0.41	0.83	0.56	0.78	0.4	0.69	0.39	((pallidus:0.2638599778,(fragilis:5.9798871675,droebachiensis:0.5324287902)37:0.3567768998):0.131604);	No	n/a
NW_022145598.1:31125151-31156369	NW_022145598.1	31125151	31156369	31218	18	0.58	1816	0.0582	63.8	47.4	18.7	15.1	LOC105439492,LOC115923275	0.87	0.63	0.96	0.76	0.88	0.54	0.69	0.29	((droebachiensis:0.2861063586,(pallidus:0.3139226125,fragilis:0.4441122619)34:0.0000010000):1.1475);	No	n/a
NW_022145603.1:2715141-2746358	NW_022145603.1	2715141	2746358	31217	16	0.51	72	0.0023	13.7	16.7	10.7	13.6	LOC105447492	0.57	0.29	0.5	0.28	0.81	0.38	0.44	0.21	((fragilis:0.4351525912,(pallidus:1.2676189603,droebachiensis:0.0000027360)96:1.2496738480):1.03015e-06);	Yes	96
NW_022145603.1:11243259-11273794	NW_022145603.1	11243259	11273794	30535	22	0.72	756	0.0248	35.9	49.6	22.4	14	LOC105436631,LOC115925528,LOC100892391	0.81	0.47	0.91	0.67	0.89	0.54	0.58	0.29	((fragilis:2.4283970283,(pallidus:0.1427881615,droebachiensis:0.2249768995)72:1.3549092650):0.75018);	Yes	72
NW_022145609.1:13813637-13844066	NW_022145609.1	13813637	13844066	30429	141	4.63	1876	0.0617	12.9	16.7	7.4	17.2	LOC115928502,LOC584669,LOC752900	0.77	0.39	0.81	0.53	0.78	0.26	0.75	0.47	((fragilis:0.4114800464,(pallidus:0.4509327162,droebachiensis:0.2283202652)82:0.1606625114):0.279621);	Yes	82
NW_022145609.1:11469694-11499628	NW_022145609.1	11469694	11499628	29934	116	3.88	1958	0.0654	14.7	17.7	7.2	17	LOC115917892,LOC579360,LOC105440233	0.72	0.4	0.75	0.5	0.72	0.23	0.7	0.41	((fragilis:0.7375359723,(pallidus:0.4862670683,droebachiensis:0.5118104483)75:0.1159976525):0.110542);	Yes	75
NW_022145609.1:14469099-14498824	NW_022145609.1	14469099	14498824	29725	39	1.31	3678	0.1237	12.8	19.8	6.5	15.9	LOC115928505,LOC575622	0.76	0.39	0.92	0.59	0.81	0.22	0.57	0.32	((pallidus:0.7547634218,(fragilis:1.7930896031,droebachiensis:0.7303535006)52:0.1901730434):0.698939);	No	n/a
NW_022145594.1:32104016-32133475	NW_022145594.1	32104016	32133475	29459	45	1.53	0	0	23.4	22.3	11.6	12.3	n/a	0.89	0.62	0.78	0.54	0.89	0.48	0.63	0.29	((fragilis:2.0036110799,(pallidus:1.1008009370,droebachiensis:0.1639981081)74:0.4334752665):0.229219);	Yes	74
NW_022145609.1:665927-694974	NW_022145609.1	665927	694974	29047	30	1.03	0	0	13.3	15.7	7.7	9.9	n/a	0.71	0.33	0.73	0.37	0.8	0.26	0.44	0.21	((droebachiensis:0.3962510529,(pallidus:0.3363217837,fragilis:0.3037243635)55:0.2216714389):0.144729);	No	n/a
NW_022145601.1:21005949-21034303	NW_022145601.1	21005949	21034303	28354	53	1.87	3960	0.1397	17.4	17.1	7.7	16.9	LOC115924566	0.83	0.51	0.79	0.49	0.79	0.32	0.76	0.49	((fragilis:0.1830317921,(pallidus:0.0209816571,droebachiensis:0.0000021816)99:0.5969392578):0.209732);	Yes	99
NW_022145598.1:1971682-2000022	NW_022145598.1	1971682	2000022	28340	62	2.19	1466	0.0517	37.5	47.4	15	31.9	LOC100890395,LOC581946	0.83	0.55	0.83	0.62	0.85	0.48	0.72	0.44	((fragilis:0.5650246046,(pallidus:0.5510478125,droebachiensis:0.1653233667)58:0.0587264587):0.117616);	Yes	58
NW_022145607.1:31906471-31934571	NW_022145607.1	31906471	31934571	28100	13	0.46	1279	0.0455	15.1	36	9.9	12.9	LOC105446680	0.59	0.21	0.8	0.45	0.74	0.26	0.46	0.18	((fragilis:2.7014459364,(pallidus:0.8488832085,droebachiensis:0.0000020667)31:0.0000010000):1.26732);	Yes	31
NW_022145607.1:29909403-29937477	NW_022145607.1	29909403	29937477	28074	7	0.25	0	0	26	62.6	11.2	10.4	n/a	0.78	0.43	0.87	0.59	0.73	0.27	0.65	0.24	((fragilis:3.6838811864,(pallidus:0.9750640594,droebachiensis:0.0000028209)28:0.7057034671):5);	Yes	28
NW_022145612.1:9937938-9965838	NW_022145612.1	9937938	9965838	27900	249	8.92	241	0.0086	31.4	15.8	11.8	15.9	LOC756624	0.86	0.6	0.77	0.43	0.76	0.35	0.61	0.32	((fragilis:0.4475668430,(pallidus:0.0000021415,droebachiensis:0.0084316051)100:0.3199253628):0.319364);	Yes	100
NW_022145609.1:5250353-5278080	NW_022145609.1	5250353	5278080	27727	42	1.51	2930	0.1057	21.1	30.2	14.5	30	LOC115928884,LOC105441658	0.81	0.49	0.74	0.52	0.89	0.49	0.51	0.22	((fragilis:0.2261683092,(pallidus:2.5498447512,droebachiensis:0.5290760452)66:1.0215140060):0.217655);	Yes	66
NW_022145594.1:46823336-46850420	NW_022145594.1	46823336	46850420	27084	64	2.36	0	0	28.3	16.4	5.6	25.3	n/a	0.66	0.49	0.75	0.45	0.6	0.23	0.64	0.42	((fragilis:0.9808260599,(pallidus:0.0000022524,droebachiensis:0.3624381037)95:0.6737195655):0.101046);	Yes	95
NW_022145598.1:13444926-13472010	NW_022145598.1	13444926	13472010	27084	13	0.48	2748	0.1015	23	33.5	11.4	7.7	LOC115923193,LOC115923194	0.87	0.53	0.89	0.64	0.78	0.31	0.57	0.22	((pallidus:0.0000023364,(fragilis:0.4570431703,droebachiensis:0.0000010381)94:1.0263058440):0.450677);	No	n/a
NW_022145606.1:40595086-40621971	NW_022145606.1	40595086	40621971	26885	21	0.78	0	0	38.1	32.2	9	32.2	n/a	0.86	0.61	0.8	0.49	0.79	0.36	0.72	0.47	((fragilis:2.7587514678,(pallidus:0.8383524184,droebachiensis:0.0995726963)63:1.5051824860):0.776297);	Yes	63
NW_022145607.1:15759633-15785814	NW_022145607.1	15759633	15785814	26181	28	1.07	2661	0.1016	20	24.6	10.4	18.1	LOC115928040	0.87	0.53	0.88	0.61	0.77	0.37	0.69	0.27	((fragilis:0.0000021732,(pallidus:0.3598546405,droebachiensis:0.0227818558)96:1.3955795490):0.432583);	Yes	96
NW_022145606.1:3436857-3462657	NW_022145606.1	3436857	3462657	25800	29	1.12	415	0.0161	30.2	48.7	20.4	29.2	LOC115927391	0.86	0.58	0.94	0.74	0.91	0.57	0.53	0.23	((fragilis:1.2809155386,(pallidus:0.5408115822,droebachiensis:0.4241754714)63:0.3214584962):0.0061499);	Yes	63
NW_022145606.1:48460924-48486067	NW_022145606.1	48460924	48486067	25143	27	1.07	45	0.0018	33.3	36.5	16.8	18.3	LOC584387,LOC105440679	0.79	0.52	0.82	0.51	0.79	0.44	0.69	0.35	((droebachiensis:2.2958441496,(pallidus:2.2077435079,fragilis:0.7210237728)81:1.4920340900):1.2562e-06);	No	n/a
NW_022145606.1:9650259-9674690	NW_022145606.1	9650259	9674690	24431	35	1.43	1833	0.075	22.2	23.4	9.3	7.8	LOC105440863,LOC105440861	0.95	0.69	0.94	0.79	0.94	0.38	0.54	0.22	((fragilis:0.9479058243,(pallidus:0.4547449036,droebachiensis:0.0354222746)64:0.4622132585):0.263273);	Yes	64
NW_022145609.1:6634527-6658590	NW_022145609.1	6634527	6658590	24063	37	1.54	2888	0.12	11.8	26.4	11.4	10	LOC105437314,LOC115928778	0.67	0.29	0.9	0.61	0.87	0.43	0.64	0.28	((fragilis:0.7721181237,(pallidus:0.6534100010,droebachiensis:1.4073140328)81:0.5542941564):0.529011);	Yes	81
NW_022145606.1:41084333-41108338	NW_022145606.1	41084333	41108338	24005	23	0.96	0	0	24.7	58.7	69.9	9.9	n/a	0.88	0.58	0.93	0.76	0.98	0.82	0.47	0.18	((pallidus:0.0000022007,(fragilis:0.3921108169,droebachiensis:0.4224909146)40:0.0147377109):0.669212);	No	n/a
NW_022145610.1:12299457-12323340	NW_022145610.1	12299457	12323340	23883	15	0.63	1335	0.0559	17.5	26.8	12	14.7	LOC115929146	0.65	0.38	0.68	0.44	0.71	0.29	0.62	0.37	((fragilis:0.3997368332,(pallidus:0.7207818632,droebachiensis:0.2848197303)57:0.1528125343):0.0654537);	Yes	57
NW_022145613.1:21565911-21589411	NW_022145613.1	21565911	21589411	23500	27	1.15	0	0	20.3	31	11.5	24.9	n/a	0.68	0.41	0.76	0.52	0.7	0.32	0.68	0.38	((fragilis:0.1281659795,(pallidus:0.0000010754,droebachiensis:0.0396412136)97:0.9455322807):0.226273);	Yes	97
NW_022145607.1:30953157-30976535	NW_022145607.1	30953157	30976535	23378	79	3.38	1306	0.0559	22.8	37.3	22.4	13.5	LOC587095,LOC763096	0.87	0.55	0.82	0.58	0.86	0.56	0.66	0.35	((fragilis:0.5921172993,(pallidus:0.5113013704,droebachiensis:0.1192229351)81:0.3623025544):0.233697);	Yes	81
NW_022145613.1:21540283-21563366	NW_022145613.1	21540283	21563366	23083	42	1.82	123	0.0053	28.5	55.5	21.7	28.2	LOC754278	0.79	0.58	0.76	0.55	0.77	0.47	0.69	0.41	((fragilis:0.0000024475,(pallidus:0.0000010000,droebachiensis:0.0000010000)89:0.5631796914):0.819903);	Yes	89
NW_022145606.1:9601903-9624705	NW_022145606.1	9601903	9624705	22802	14	0.61	498	0.0218	14.8	11.8	7.9	13.9	LOC579559	0.81	0.48	0.67	0.38	0.76	0.31	0.66	0.29	((fragilis:0.0000025460,(pallidus:0.0022362184,droebachiensis:0.6134001014)72:0.8761912471):0.532732);	Yes	72
NW_022145598.1:11215248-11238031	NW_022145598.1	11215248	11238031	22783	51	2.24	2494	0.1095	27.9	35	12.7	14.7	LOC105438802,LOC105438801,LOC593081	0.89	0.62	0.79	0.56	0.74	0.4	0.68	0.4	((fragilis:0.2948391313,(pallidus:0.2150150268,droebachiensis:0.4240854556)95:0.4386068092):0.198711);	Yes	95
NW_022145606.1:43618416-43640882	NW_022145606.1	43618416	43640882	22466	46	2.05	1272	0.0566	19	30.3	10.6	21.6	LOC100892411	0.63	0.33	0.91	0.69	0.84	0.34	0.78	0.48	((fragilis:4.0703081650,(pallidus:0.0000022709,droebachiensis:3.6521191426)96:5.9703124150):1.10925e-06);	Yes	96
NW_022145604.1:19940504-19962714	NW_022145604.1	19940504	19962714	22210	28	1.26	0	0	13.1	15.8	5.1	16.6	n/a	0.82	0.42	0.75	0.49	0.71	0.17	0.74	0.41	((fragilis:0.1333438630,(pallidus:0.7370887486,droebachiensis:0.7168183349)35:0.0000010000):0.0793016);	Yes	35
NW_022145609.1:38335799-38357930	NW_022145609.1	38335799	38357930	22131	45	2.03	0	0	15.5	19.3	8	15.3	n/a	0.77	0.38	0.79	0.5	0.78	0.27	0.74	0.39	((fragilis:0.5527412122,(pallidus:0.4586829103,droebachiensis:0.1809117307)79:0.2010166804):0.120634);	Yes	79
NW_022145606.1:14249336-14271142	NW_022145606.1	14249336	14271142	21806	7	0.32	2097	0.0962	9.1	5.4	7.3	6.8	LOC115927603	0.54	0.22	0.55	0.16	0.74	0.25	0.51	0.2	((fragilis:0.0000020385,(pallidus:1.1194044708,droebachiensis:0.0000020943)70:1.5612916180):0.180511);	Yes	70
NW_022145605.1:962007-983494	NW_022145605.1	962007	983494	21487	114	5.31	621	0.0289	22.7	29.9	11	27.6	LOC757040	0.85	0.59	0.86	0.65	0.76	0.36	0.74	0.47	((fragilis:0.3011375405,(pallidus:0.0262109301,droebachiensis:0.0000021047)99:0.3474643971):0.228836);	Yes	99
NW_022145601.1:26946015-26967030	NW_022145601.1	26946015	26967030	21015	19	0.9	2401	0.1143	25.6	22.2	12.8	20.7	LOC752279	0.92	0.6	0.94	0.68	0.91	0.42	0.86	0.61	((fragilis:0.6510129032,(pallidus:0.0000020547,droebachiensis:0.1262476172)65:0.1294033671):0.06424);	Yes	65
NW_022145597.1:1762421-1783235	NW_022145597.1	1762421	1783235	20814	195	9.37	3276	0.1574	37.1	13	10.8	11	LOC588535,LOC115922546,LOC115922810	0.93	0.56	0.54	0.32	0.74	0.33	0.48	0.19	((fragilis:0.0000020609,(pallidus:0.1754295749,droebachiensis:0.1413204842)100:1.0793262700):0.462394);	Yes	100
NW_022145600.1:27731362-27752006	NW_022145600.1	27731362	27752006	20644	13	0.63	1839	0.0891	15.5	25.2	8.9	13.5	LOC115924204,LOC115924169	0.8	0.5	0.95	0.83	0.82	0.35	0.75	0.46	((fragilis:2.7854418448,(pallidus:0.1098269224,droebachiensis:0.9153118335)87:4.6117685260):0.490833);	Yes	87
NW_022145609.1:4867053-4887624	NW_022145609.1	4867053	4887624	20571	33	1.6	653	0.0317	41.2	31.7	36.9	49.1	LOC115919000,LOC763418	0.79	0.48	0.74	0.43	0.77	0.32	0.85	0.52	((fragilis:0.6208381669,(pallidus:0.2656820444,droebachiensis:0.2721391294)66:0.1380215934):0.0972362);	Yes	66
NW_022145609.1:36238098-36258559	NW_022145609.1	36238098	36258559	20461	42	2.05	0	0	10	13.2	8.8	35	n/a	0.7	0.32	0.8	0.38	0.79	0.28	0.68	0.24	((droebachiensis:0.2087678997,(pallidus:0.3785920256,fragilis:1.1903004899)38:0.0000020922):0.0836034);	No	n/a
NW_022145600.1:18848487-18868759	NW_022145600.1	18848487	18868759	20272	54	2.66	0	0	28.9	23.6	23.3	55	n/a	0.98	0.79	0.76	0.42	1	0.79	0.8	0.46	((fragilis:0.6779116737,(pallidus:0.8394466629,droebachiensis:0.1527188300)73:0.3299117785):0.11416);	Yes	73
NW_022145606.1:5885031-5904961	NW_022145606.1	5885031	5904961	19930	22	1.1	459	0.023	46	37	20.8	14.5	LOC584637	0.92	0.78	0.94	0.71	0.83	0.55	0.61	0.24	((fragilis:6.8373684143,(pallidus:0.0000010000,droebachiensis:0.0000010000)32:0.0000026850):3.65425);	Yes	32
NW_022145606.1:3198914-3218827	NW_022145606.1	3198914	3218827	19913	24	1.21	0	0	21.3	67.8	19.8	10.8	n/a	0.75	0.39	0.96	0.79	0.88	0.53	0.5	0.2	((fragilis:0.3104173358,(pallidus:0.6316109369,droebachiensis:0.3311894183)79:0.4320731394):0.144242);	Yes	79
NW_022145612.1:20556475-20575732	NW_022145612.1	20556475	20575732	19257	103	5.35	543	0.0282	18.8	32.2	11.3	19.3	LOC591789	0.67	0.44	0.72	0.55	0.7	0.34	0.71	0.4	((fragilis:0.3777249409,(pallidus:0.0000022165,droebachiensis:0.0654923565)100:0.5622052255):0.133335);	Yes	100
NW_022145596.1:12886919-12906143	NW_022145596.1	12886919	12906143	19224	24	1.25	0	0	34.2	19.8	10	13.8	LOC578491,LOC100890707	0.86	0.59	0.75	0.53	0.75	0.32	0.57	0.33	((fragilis:0.9137009233,(pallidus:0.7016798960,droebachiensis:2.8063368704)34:0.1914268706):1.04256);	Yes	34
NW_022145598.1:12238904-12257585	NW_022145598.1	12238904	12257585	18681	38	2.03	349	0.0187	8.7	61.9	20.8	5.8	LOC100893033	0.49	0.27	0.94	0.81	0.53	0.36	0.48	0.14	((fragilis:2.6285246124,(pallidus:0.3781349659,droebachiensis:0.4612090030)34:0.0000010000):0.99234);	Yes	34
NW_022145609.1:13288953-13307222	NW_022145609.1	13288953	13307222	18269	13	0.71	1910	0.1045	27.9	38.6	15.6	13.5	LOC105436449	0.91	0.52	0.56	0.33	0.89	0.45	0.57	0.28	((fragilis:0.0000025944,(pallidus:0.6070309660,droebachiensis:0.0000023437)98:5.1871172930):0.113133);	Yes	98
NW_022145606.1:32874781-32892838	NW_022145606.1	32874781	32892838	18057	36	1.99	44	0.0024	31.8	25.2	12	76.2	LOC592272	0.94	0.66	0.85	0.58	0.72	0.34	0.67	0.3	((fragilis:3.3323456729,(pallidus:2.2170137899,droebachiensis:1.1567195802)84:2.6438097930):0.0257554);	Yes	84
NW_022145607.1:32588020-32605929	NW_022145607.1	32588020	32605929	17909	37	2.07	1160	0.0648	28.2	33.3	16	27.7	LOC582336	0.77	0.51	0.84	0.57	0.89	0.55	0.76	0.52	((fragilis:0.4525742257,(pallidus:0.7763988161,droebachiensis:0.0531990934)87:0.4943280926):0.0934703);	Yes	87
NW_022145609.1:8807787-8825466	NW_022145609.1	8807787	8825466	17679	41	2.32	1191	0.0674	15.3	20.4	8	19	LOC100893490	0.75	0.45	0.81	0.52	0.77	0.31	0.81	0.51	((fragilis:0.6213322319,(pallidus:0.4889095859,droebachiensis:0.2134648828)40:0.0445806069):0.147797);	Yes	40
NW_022145611.1:37713099-37730545	NW_022145611.1	37713099	37730545	17446	43	2.46	697	0.04	13.7	20.1	8	19.8	LOC115919082	0.92	0.49	0.89	0.66	0.91	0.34	0.82	0.59	((fragilis:0.2541667671,(pallidus:0.0168015224,droebachiensis:0.1721751782)94:0.2738638876):0.127084);	Yes	94
NW_022145607.1:15596262-15613648	NW_022145607.1	15596262	15613648	17386	15	0.86	326	0.0188	23.4	24.1	9.1	22.6	LOC593255	0.8	0.46	0.8	0.51	0.82	0.29	0.77	0.49	((fragilis:0.0000020634,(pallidus:1.4282497475,droebachiensis:0.0000021156)84:2.0347690260):1.27335);	Yes	84
NW_022145598.1:12174115-12191500	NW_022145598.1	12174115	12191500	17385	12	0.69	0	0	12.3	13.7	11.2	11	n/a	0.65	0.34	0.74	0.38	0.78	0.4	0.71	0.34	((droebachiensis:0.0000028480,(pallidus:0.0000020090,fragilis:7.9544742675)61:5.9085017440):5);	No	n/a
NW_022145607.1:41825118-41842369	NW_022145607.1	41825118	41842369	17251	46	2.67	1476	0.0856	37	33.1	14.9	18.6	LOC579310,LOC115918929	0.85	0.49	0.77	0.51	0.81	0.37	0.8	0.51	((fragilis:0.7018982526,(pallidus:0.1295423028,droebachiensis:0.3603444050)79:1.2482243230):0.397149);	Yes	79
NW_022145603.1:6255662-6272427	NW_022145603.1	6255662	6272427	16765	9	0.54	0	0	37.6	83.7	6.8	11.2	n/a	0.93	0.71	0.95	0.79	0.85	0.25	0.6	0.2	((droebachiensis:5.5471918242,(pallidus:3.6665449596,fragilis:1.2303590279)32:0.3398233436):1.29095e-06);	No	n/a
NW_022145603.1:15168457-15185127	NW_022145603.1	15168457	15185127	16670	32	1.92	0	0	43.6	62.7	22.6	23.8	n/a	0.74	0.38	0.88	0.7	0.71	0.31	0.66	0.38	((fragilis:0.2768346915,(pallidus:0.4494201682,droebachiensis:0.3449710849)85:0.3538093314):0.126236);	Yes	85
NW_022145603.1:32401679-32418198	NW_022145603.1	32401679	32418198	16519	3	0.18	0	0	20.3	13.9	5	14.5	n/a	0.74	0.47	0.64	0.33	0.54	0.2	0.54	0.27	((fragilis:0.0000010000,(pallidus:0.0000010000,droebachiensis:0.0000010000)32:0.0000010000):0.00286246);	Yes	32
NW_022145609.1:220945-237316	NW_022145609.1	220945	237316	16371	13	0.79	0	0	19.8	26.1	9.5	18.5	n/a	0.87	0.53	0.91	0.7	0.82	0.31	0.75	0.5	((fragilis:3.6421039765,(pallidus:0.0000021767,droebachiensis:2.4425872771)53:3.2965538130):1.0476e-06);	Yes	53
NW_022145598.1:18861615-18877763	NW_022145598.1	18861615	18877763	16148	8	0.5	941	0.0583	17.1	24.8	9.7	10.2	LOC590529,LOC115923035	0.72	0.5	0.85	0.61	0.77	0.37	0.55	0.25	((fragilis:0.0000022013,(pallidus:3.6570674145,droebachiensis:0.0000020464)53:7.3738955270):0.223605);	Yes	53
NW_022145614.1:11006943-11023034	NW_022145614.1	11006943	11023034	16091	86	5.34	114	0.0071	29.9	68.7	17.4	32.8	LOC581357	0.86	0.63	0.91	0.81	0.85	0.56	0.75	0.42	((fragilis:0.2847563390,(pallidus:0.0000020571,droebachiensis:0.0000022628)99:0.5055228518):0.33249);	Yes	99
NW_022145605.1:42050129-42066062	NW_022145605.1	42050129	42066062	15933	27	1.69	2025	0.1271	13.3	32.1	6.2	37.2	LOC100888616	0.66	0.34	0.71	0.5	0.67	0.21	0.71	0.49	((fragilis:0.0000020284,(pallidus:0.4982738934,droebachiensis:0.0515973395)96:0.8319390867):0.266942);	Yes	96
NW_022145605.1:41904575-41920270	NW_022145605.1	41904575	41920270	15695	66	4.21	1797	0.1145	17.7	22.8	8.1	18	LOC756740,LOC756734	0.74	0.39	0.82	0.59	0.71	0.26	0.79	0.51	((fragilis:0.3916127866,(pallidus:0.0093557268,droebachiensis:0.0911607375)99:0.5031636393):0.0362724);	Yes	99
NW_022145606.1:2913165-2928817	NW_022145606.1	2913165	2928817	15652	24	1.53	0	0	73.9	67	17.1	21	n/a	0.8	0.43	0.83	0.66	0.86	0.48	0.56	0.31	((droebachiensis:0.0000020141,(pallidus:0.3792791556,fragilis:0.6275125660)66:0.2301479715):0.759667);	No	n/a
NW_022145605.1:24627322-24642970	NW_022145605.1	24627322	24642970	15648	18	1.15	1454	0.0929	28.6	30.9	10.5	12.1	LOC115926535,LOC105445115	0.86	0.52	0.94	0.68	0.78	0.34	0.67	0.28	((fragilis:1.6989543316,(pallidus:0.6266204128,droebachiensis:0.0000020303)91:1.0297341340):1.0795e-06);	Yes	91
NW_022145600.1:1349893-1365387	NW_022145600.1	1349893	1365387	15494	17	1.1	2988	0.1928	17.2	18.7	10.7	7.7	LOC105438717,LOC100889585	0.68	0.26	0.87	0.56	0.84	0.45	0.59	0.23	((fragilis:1.9840151480,(pallidus:1.1945627239,droebachiensis:0.2271862052)63:1.0932142550):0.799826);	Yes	63
NW_022145609.1:36589850-36604919	NW_022145609.1	36589850	36604919	15069	57	3.78	1669	0.1108	22.1	33.2	9.1	27.4	LOC763802	0.87	0.57	0.86	0.67	0.88	0.36	0.75	0.47	((fragilis:0.2261179513,(pallidus:0.7064378124,droebachiensis:0.4254675514)51:0.1274307635):0.139922);	Yes	51
NW_022145606.1:14148492-14163549	NW_022145606.1	14148492	14163549	15057	5	0.33	0	0	9.8	14.8	5.7	16.4	LOC590619	0.76	0.3	0.75	0.37	0.72	0.2	0.78	0.41	((pallidus:7.7943253564,(fragilis:2.6523554355,droebachiensis:0.0000024281)36:1.8177217740):1.1892e-06);	No	n/a
NW_022145613.1:7678480-7693441	NW_022145613.1	7678480	7693441	14961	15	1	4	0.0003	18.4	23.8	10.9	14.5	LOC590026	0.6	0.33	0.7	0.44	0.63	0.3	0.63	0.36	((pallidus:1.0012981008,(fragilis:0.0000027206,droebachiensis:2.1033769861)39:0.1433316366):0.306878);	No	n/a
NW_022145606.1:8894388-8909105	NW_022145606.1	8894388	8909105	14717	41	2.79	0	0	23.6	30.4	13.2	12.1	n/a	0.86	0.59	0.92	0.75	0.84	0.55	0.69	0.36	((fragilis:0.3650879977,(pallidus:0.0302654785,droebachiensis:0.0259102316)92:0.3134099462):0.106839);	Yes	92
NW_022145612.1:44690233-44704931	NW_022145612.1	44690233	44704931	14698	11	0.75	1682	0.1144	13.2	14.8	5.3	16.2	LOC105437221,LOC115919396	0.74	0.37	0.79	0.49	0.81	0.16	0.7	0.4	((droebachiensis:0.8701655577,(pallidus:1.1340383136,fragilis:0.2137514805)43:0.3401054026):1.3565e-06);	No	n/a
NW_022145607.1:16285840-16300328	NW_022145607.1	16285840	16300328	14488	22	1.52	0	0	15.5	16.9	9.2	17.3	n/a	0.77	0.41	0.79	0.45	0.75	0.2	0.79	0.48	((fragilis:9.9999987001,(pallidus:0.1698619208,droebachiensis:0.0000022959)31:0.0000025951):0.248926);	Yes	31
NW_022145609.1:34708589-34722833	NW_022145609.1	34708589	34722833	14244	158	11.09	0	0	51.2	59.8	13.6	31.5	LOC764902	0.95	0.76	0.96	0.86	0.95	0.59	0.91	0.7	((fragilis:0.3144351174,(pallidus:0.3803841918,droebachiensis:0.0433545373)98:0.3372040132):0.348873);	Yes	98
NW_022145594.1:49259115-49273258	NW_022145594.1	49259115	49273258	14143	34	2.4	725	0.0513	37.5	45.6	36.9	29.5	LOC115921423,LOC105440432	0.91	0.63	0.88	0.51	0.98	0.8	0.81	0.5	((fragilis:0.2592713301,(pallidus:1.1413387367,droebachiensis:0.4091823705)72:0.2642847154):0.112711);	Yes	72
NW_022145609.1:16373740-16387804	NW_022145609.1	16373740	16387804	14064	61	4.34	478	0.034	16.4	20.4	5.8	12.9	LOC581603,LOC593961	0.79	0.43	0.83	0.58	0.74	0.25	0.62	0.28	((fragilis:0.2289410853,(pallidus:0.1089597288,droebachiensis:0.0820835133)92:0.2254943166):0.164761);	Yes	92
NW_022145606.1:13053578-13067588	NW_022145606.1	13053578	13067588	14010	6	0.43	480	0.0343	14.6	22.5	6.5	16.8	LOC587887	0.79	0.36	0.75	0.44	0.7	0.18	0.66	0.35	((fragilis:9.9999982222,(pallidus:0.0000021068,droebachiensis:1.7144228567)56:1.9713372120):1.46685e-06);	Yes	56
NW_022145600.1:7239340-7253331	NW_022145600.1	7239340	7253331	13991	20	1.43	4112	0.2939	29.1	48.4	10.5	13.1	LOC115924320,LOC594532	0.83	0.55	0.85	0.72	0.8	0.39	0.75	0.31	((fragilis:0.4919737070,(pallidus:0.5502420610,droebachiensis:0.0000027297)98:0.6745448743):5.237e-07);	Yes	98
NW_022145606.1:43325838-43339694	NW_022145606.1	43325838	43339694	13856	25	1.8	528	0.0381	47	76.3	66	32.6	LOC100891047	0.91	0.73	0.89	0.77	0.93	0.77	0.66	0.28	((droebachiensis:3.2080002225,(pallidus:1.3462663479,fragilis:0.1822251361)56:1.6349914870):1.0048e-06);	No	n/a
NW_022145609.1:7521943-7535688	NW_022145609.1	7521943	7535688	13745	55	4	1287	0.0936	30.8	47.2	12	30.7	LOC115928784,LOC105438964,LOC100889344	0.72	0.34	0.72	0.38	0.62	0.25	0.63	0.33	((fragilis:0.2138094736,(pallidus:0.1255205907,droebachiensis:0.1442943862)67:0.0723432260):0.312659);	Yes	67
NW_022145606.1:16388632-16402357	NW_022145606.1	16388632	16402357	13725	18	1.31	0	0	75.1	47.3	28.9	5.9	n/a	0.89	0.64	0.93	0.72	0.88	0.61	0.49	0.13	((fragilis:0.9420696292,(pallidus:0.3862996083,droebachiensis:0.0000025083)91:0.9848568924):1.06135e-06);	Yes	91
NW_022145609.1:34808264-34821820	NW_022145609.1	34808264	34821820	13556	31	2.29	39	0.0029	42.5	49.9	16.1	23.8	LOC762357,LOC100891530	0.91	0.64	0.88	0.65	0.85	0.45	0.8	0.43	((fragilis:4.8607502149,(pallidus:0.9552862026,droebachiensis:0.1556556659)75:1.6795952470):1.10455);	Yes	75
NW_022145598.1:36260060-36273567	NW_022145598.1	36260060	36273567	13507	32	2.37	409	0.0303	79.9	35.4	23	11.2	LOC583987,LOC583967	0.84	0.56	0.8	0.52	0.81	0.46	0.66	0.26	((fragilis:2.4296101822,(pallidus:2.6389988414,droebachiensis:4.5709044927)41:0.7800468487):4.41798);	Yes	41
NW_022145606.1:5012387-5025868	NW_022145606.1	5012387	5025868	13481	15	1.11	0	0	10.1	9.5	5.5	9.4	n/a	0.65	0.28	0.56	0.25	0.68	0.17	0.56	0.21	((fragilis:0.8754752179,(pallidus:0.0000010000,droebachiensis:0.5362721025)89:0.2823607417):5e-07);	Yes	89
NW_022145601.1:15858706-15872023	NW_022145601.1	15858706	15872023	13317	80	6.01	193	0.0145	17.4	26.8	9.7	12.5	LOC105447195	0.79	0.49	0.81	0.54	0.77	0.4	0.66	0.32	((fragilis:0.3462211141,(pallidus:0.0135098497,droebachiensis:0.0000010882)100:0.4022963750):0.201513);	Yes	100
NW_022145607.1:13635725-13648979	NW_022145607.1	13635725	13648979	13254	66	4.98	294	0.0222	11.9	32.1	12.9	13.1	LOC105445289	0.74	0.39	0.89	0.74	0.89	0.5	0.67	0.36	((fragilis:0.3014495985,(pallidus:0.3036189509,droebachiensis:0.5736268112)98:0.4775902264):0.209069);	Yes	98
NW_022145598.1:35629778-35642945	NW_022145598.1	35629778	35642945	13167	16	1.22	664	0.0504	11.5	17.9	6.3	13.7	LOC594795,LOC579122	0.72	0.39	0.85	0.58	0.68	0.21	0.76	0.42	((fragilis:2.6649271012,(pallidus:0.0000010000,droebachiensis:0.0759913198)67:7.2104715960):5);	Yes	67
NW_022145612.1:29860847-29873975	NW_022145612.1	29860847	29873975	13128	60	4.57	668	0.0509	30.5	31.5	11.3	59.4	LOC100893626	0.84	0.45	0.93	0.71	0.78	0.32	0.85	0.66	((fragilis:0.4111007594,(pallidus:0.2600942315,droebachiensis:0.0941774700)91:0.2452812446):0.178556);	Yes	91
NW_022145607.1:35950797-35963697	NW_022145607.1	35950797	35963697	12900	28	2.17	102	0.0079	29.1	41	10.8	27	LOC591544	0.8	0.47	0.91	0.74	0.76	0.32	0.74	0.41	((fragilis:0.1162444190,(pallidus:0.0000020092,droebachiensis:0.0000010382)98:0.4701764691):0.152683);	Yes	98
NW_022145606.1:21284288-21297180	NW_022145606.1	21284288	21297180	12892	10	0.78	0	0	15.9	21.8	8.9	8.4	n/a	0.62	0.27	0.83	0.52	0.67	0.26	0.52	0.16	((droebachiensis:4.1317424824,(pallidus:4.0891725387,fragilis:0.0000023072)58:1.5811281660):1.1941e-06);	No	n/a
NW_022145604.1:32707103-32719981	NW_022145604.1	32707103	32719981	12878	27	2.1	1608	0.1249	16.3	17.2	7	19.5	LOC115926237,LOC115926238	0.86	0.53	0.82	0.58	0.75	0.26	0.67	0.41	((fragilis:0.4349102375,(pallidus:2.6902636783,droebachiensis:1.6550704882)92:9.9999983950):4.51347);	Yes	92
NW_022145596.1:20473456-20486226	NW_022145596.1	20473456	20486226	12770	21	1.64	397	0.0311	14	15.2	6.1	16.6	LOC576511	0.68	0.33	0.65	0.42	0.67	0.15	0.65	0.34	((fragilis:0.9901992617,(pallidus:0.1199279115,droebachiensis:0.1881518636)53:0.1496938445):0.132587);	Yes	53
NW_022145604.1:20004909-20017653	NW_022145604.1	20004909	20017653	12744	44	3.45	677	0.0531	14.9	18.3	6.5	16.2	LOC115926101,LOC585890	0.8	0.43	0.74	0.49	0.79	0.26	0.7	0.46	((fragilis:0.6063122093,(pallidus:0.0000011072,droebachiensis:0.1041482825)94:0.3528513717):0.0509338);	Yes	94
NW_022145606.1:7079046-7091776	NW_022145606.1	7079046	7091776	12730	13	1.02	0	0	16.2	16.5	9	9.2	n/a	0.79	0.5	0.76	0.42	0.76	0.33	0.57	0.25	((fragilis:0.1373364851,(pallidus:0.0000010000,droebachiensis:0.1440093673)31:0.0000010000):0.202549);	Yes	31
NW_022145601.1:22272678-22285385	NW_022145601.1	22272678	22285385	12707	114	8.97	736	0.0579	22.2	38	11.1	76.7	LOC578254	0.83	0.51	0.94	0.8	0.86	0.4	0.84	0.66	((fragilis:0.2192224333,(pallidus:0.2453156117,droebachiensis:0.2042977152)100:0.8453472351):0.262585);	Yes	100
NW_022145600.1:36760974-36773623	NW_022145600.1	36760974	36773623	12649	17	1.34	178	0.0141	48.2	44.1	22.5	82.1	LOC115924201	0.9	0.61	0.91	0.66	0.91	0.51	0.78	0.52	((fragilis:3.4229719297,(pallidus:0.0000020550,droebachiensis:0.8475786035)85:1.8801355360):1.43085e-06);	Yes	85
NW_022145605.1:38433641-38445952	NW_022145605.1	38433641	38445952	12311	25	2.03	895	0.0727	15	21.8	7.1	23.2	LOC115926508	0.81	0.46	0.85	0.58	0.76	0.3	0.8	0.45	((fragilis:0.2642277962,(pallidus:0.1293033890,droebachiensis:0.1791699165)45:0.1609175121):0.486549);	Yes	45
NW_022145605.1:24340787-24353057	NW_022145605.1	24340787	24353057	12270	212	17.28	1288	0.105	25.8	30.2	10.4	35.2	LOC764716	0.8	0.56	0.78	0.65	0.85	0.49	0.76	0.6	((fragilis:0.5376510482,(pallidus:0.4961211288,droebachiensis:0.1613270333)93:0.2206913644):0.270839);	Yes	93
NW_022145606.1:6206676-6218800	NW_022145606.1	6206676	6218800	12124	36	2.97	283	0.0233	28.3	18.8	13.1	7.7	LOC100892459	0.88	0.5	0.78	0.53	0.8	0.4	0.55	0.25	((fragilis:0.6817095199,(pallidus:0.2689175945,droebachiensis:0.6780854333)95:0.9218223771):1.16455e-06);	Yes	95
NW_022145606.1:13211793-13223911	NW_022145606.1	13211793	13223911	12118	20	1.65	0	0	13.1	16.3	9.1	27.8	n/a	0.69	0.27	0.71	0.33	0.7	0.28	0.7	0.31	((fragilis:3.3430855965,(pallidus:0.0000021224,droebachiensis:4.1678747243)77:2.4177717980):1.80998);	Yes	77
NW_022145609.1:27621012-27633107	NW_022145609.1	27621012	27633107	12095	44	3.64	0	0	7.3	54.4	22	14.9	n/a	0.38	0.16	0.98	0.83	0.9	0.68	0.52	0.29	((droebachiensis:0.2313028781,(pallidus:0.1771006184,fragilis:1.4878894827)58:0.0856156310):0.229762);	No	n/a
NW_022145606.1:33012711-33024624	NW_022145606.1	33012711	33024624	11913	22	1.85	175	0.0147	9.1	10.4	5.8	11.8	LOC583269	0.64	0.3	0.72	0.41	0.68	0.23	0.66	0.38	((droebachiensis:0.9481259847,(pallidus:0.3686272037,fragilis:0.7938240479)33:0.0168208812):0.0390171);	No	n/a
NW_022145603.1:23155646-23167475	NW_022145603.1	23155646	23167475	11829	29	2.45	986	0.0834	16.7	37.3	8.8	11.1	LOC105438844,LOC763964	0.83	0.43	0.94	0.73	0.74	0.3	0.51	0.28	((droebachiensis:0.0000022931,(pallidus:0.2027577862,fragilis:3.0658545448)70:0.7935701266):2.08894);	No	n/a
NW_022145606.1:48897554-48909338	NW_022145606.1	48897554	48909338	11784	29	2.46	0	0	44.2	29.7	18.8	23.9	n/a	1	0.91	0.94	0.67	0.95	0.63	0.72	0.39	((fragilis:0.3169485141,(pallidus:3.0893979083,droebachiensis:2.4405710901)38:0.0009478139):0.218704);	Yes	38
NW_022145612.1:20542108-20553851	NW_022145612.1	20542108	20553851	11743	61	5.19	294	0.025	18.7	57.7	12.3	17.3	LOC582417,LOC591789	0.82	0.48	0.94	0.85	0.86	0.45	0.67	0.39	((droebachiensis:1.9871828576,(pallidus:0.0000024993,fragilis:13.0571212952)61:2.9869301000):5.44958);	No	n/a
NW_022145607.1:2282226-2293937	NW_022145607.1	2282226	2293937	11711	23	1.96	0	0	9.3	11.7	6.4	18.8	n/a	0.61	0.29	0.67	0.31	0.77	0.24	0.71	0.43	((fragilis:1.2192290327,(pallidus:0.1576756529,droebachiensis:0.0585739016)33:0.0313175274):0.444397);	Yes	33
NW_022145609.1:10136457-10148162	NW_022145609.1	10136457	10148162	11705	88	7.52	1049	0.0896	16.6	22.2	9.8	19	LOC755420,LOC577309	0.8	0.47	0.85	0.6	0.82	0.37	0.81	0.53	((fragilis:0.7079097572,(pallidus:0.3346442835,droebachiensis:0.2414242847)83:0.2951722178):0.238258);	Yes	83
NW_022145598.1:8232091-8243750	NW_022145598.1	8232091	8243750	11659	24	2.06	0	0	11.9	14.5	9.1	18.1	n/a	0.77	0.35	0.71	0.37	0.81	0.3	0.74	0.45	((pallidus:0.2318060994,(fragilis:0.8932500057,droebachiensis:0.0000021753)62:0.0917381799):0.380325);	No	n/a
NW_022145597.1:17383559-17395197	NW_022145597.1	17383559	17395197	11638	63	5.41	423	0.0363	22.1	23.1	13.7	18.9	LOC591290	0.81	0.49	0.85	0.61	0.88	0.49	0.75	0.48	((droebachiensis:0.0551614995,(pallidus:0.4343067620,fragilis:0.7094440267)51:0.0684552588):0.344388);	No	n/a
NW_022145605.1:5046514-5058134	NW_022145605.1	5046514	5058134	11620	23	1.98	0	0	7.4	22.7	8	7.3	n/a	0.66	0.25	0.75	0.51	0.74	0.31	0.56	0.24	((pallidus:1.0898827441,(fragilis:1.7665185407,droebachiensis:1.4296979297)39:0.0000010000):0.507745);	No	n/a
NW_022145601.1:817329-828917	NW_022145601.1	817329	828917	11588	17	1.47	49	0.0042	18.8	44.3	23.3	12	LOC763739	0.87	0.5	0.83	0.61	0.96	0.64	0.67	0.28	((pallidus:2.7585376057,(fragilis:1.0856386002,droebachiensis:0.5535916052)73:0.9960172927):1.11495e-06);	No	n/a
NW_022145604.1:29055446-29067032	NW_022145604.1	29055446	29067032	11586	98	8.46	0	0	33.3	30.7	15.8	18.2	LOC764210	0.76	0.6	0.82	0.72	0.9	0.66	0.6	0.38	((fragilis:0.0824652786,(pallidus:0.0642551056,droebachiensis:0.3045571427)100:0.3098158030):0.109547);	Yes	100
NW_022145609.1:21474675-21486011	NW_022145609.1	21474675	21486011	11336	105	9.26	2307	0.2035	16.4	17.1	7.5	16.9	LOC105437882,LOC589199	0.76	0.43	0.83	0.53	0.75	0.29	0.75	0.48	((fragilis:0.4300137609,(pallidus:0.7787914934,droebachiensis:0.3303065004)83:0.2096182685):0.159047);	Yes	83
NW_022145598.1:19005053-19016383	NW_022145598.1	19005053	19016383	11330	32	2.82	1689	0.1491	15.7	19.3	6.5	16.3	LOC756739	0.73	0.33	0.73	0.43	0.71	0.2	0.65	0.39	((fragilis:0.4023295798,(pallidus:0.4120373985,droebachiensis:0.0730532703)98:0.8970567611):1.0195e-06);	Yes	98
NW_022145606.1:16539401-16550710	NW_022145606.1	16539401	16550710	11309	31	2.74	355	0.0314	11.2	17.3	6.1	19.2	LOC100888014	0.42	0.21	0.49	0.34	0.48	0.15	0.55	0.37	((fragilis:0.3083902511,(pallidus:0.5808761664,droebachiensis:0.0000025030)80:0.4436431533):0.353393);	Yes	80
NW_022145603.1:16361880-16373135	NW_022145603.1	16361880	16373135	11255	48	4.26	145	0.0129	10	16.4	5.7	20.4	LOC105447362	0.56	0.38	0.74	0.48	0.54	0.28	0.61	0.34	((fragilis:0.3265937383,(pallidus:0.0000010522,droebachiensis:0.0000010522)99:0.6877827148):0.138084);	Yes	99
NW_022145606.1:44253516-44264730	NW_022145606.1	44253516	44264730	11214	15	1.34	483	0.0431	18.9	32.9	8.5	14.3	LOC591824	0.74	0.39	0.88	0.6	0.73	0.23	0.62	0.39	((fragilis:0.5141543734,(pallidus:0.4445716147,droebachiensis:1.2233192207)74:0.4943760662):5.1925e-07);	Yes	74
NW_022145612.1:35031638-35042800	NW_022145612.1	35031638	35042800	11162	9	0.81	0	0	24.1	35.9	12.2	32	n/a	0.73	0.44	0.79	0.55	0.69	0.34	0.66	0.34	((fragilis:5.7574322819,(pallidus:0.8965129270,droebachiensis:1.2555335915)32:0.5288835188):1.0031e-06);	Yes	32
NW_022145607.1:6488004-6499110	NW_022145607.1	6488004	6499110	11106	35	3.15	215	0.0194	9.6	22.5	5.7	12.4	LOC115928230	0.84	0.36	0.9	0.65	0.83	0.22	0.76	0.43	((fragilis:0.5365731711,(pallidus:0.5808488618,droebachiensis:0.2144289151)88:0.2746142756):0.0875089);	Yes	88
NW_022145611.1:8585926-8596828	NW_022145611.1	8585926	8596828	10902	98	8.99	0	0	17.4	31.1	9	41.5	arc2	0.82	0.55	0.9	0.71	0.78	0.4	0.72	0.58	((fragilis:0.6155281087,(pallidus:0.2987500069,droebachiensis:0.1218394374)65:0.1260770613):0.360385);	Yes	65
NW_022145601.1:187665-198505	NW_022145601.1	187665	198505	10840	20	1.85	0	0	37.5	33.7	8.7	21.5	n/a	0.86	0.55	0.81	0.6	0.79	0.31	0.77	0.45	((fragilis:0.0000022688,(pallidus:0.0000026312,droebachiensis:0.3900038735)58:0.9021779574):1.38121);	Yes	58
NW_022145603.1:14030661-14041449	NW_022145603.1	14030661	14041449	10788	11	1.02	0	0	21.6	35.9	24.1	16.3	n/a	0.71	0.39	0.79	0.51	0.72	0.41	0.72	0.42	((fragilis:0.0000010000,(pallidus:0.0000010000,droebachiensis:1.3611835268)76:0.1919287616):0.387657);	Yes	76
NW_022145598.1:21476669-21487421	NW_022145598.1	21476669	21487421	10752	77	7.16	649	0.0604	25.3	45.8	12.7	11.9	LOC577099	0.89	0.61	0.89	0.66	0.85	0.46	0.6	0.22	((fragilis:0.3153155615,(pallidus:0.0156581915,droebachiensis:0.0300927514)99:0.4872295552):0.213694);	Yes	99
NW_022145604.1:33147217-33157908	NW_022145604.1	33147217	33157908	10691	16	1.5	0	0	46.3	44.4	6.4	50.3	n/a	0.77	0.33	0.69	0.42	0.64	0.18	0.84	0.6	((fragilis:0.7234642040,(pallidus:0.0000020940,droebachiensis:0.8791957381)73:0.3202813618):0.0592836);	Yes	73
NW_022145612.1:50826955-50837592	NW_022145612.1	50826955	50837592	10637	95	8.93	365	0.0343	17.7	27.5	6.7	39.3	LOC584837	0.82	0.44	0.83	0.57	0.78	0.3	0.68	0.42	((fragilis:0.1704628606,(pallidus:0.8258661597,droebachiensis:0.0110061756)100:0.7461210483):0.255509);	Yes	100
NW_022145609.1:1121965-1132582	NW_022145609.1	1121965	1132582	10617	29	2.73	0	0	14.5	23.8	5.4	23.1	n/a	0.8	0.47	0.88	0.67	0.83	0.18	0.83	0.61	((fragilis:0.4899383055,(pallidus:0.0000026932,droebachiensis:0.6217242855)77:0.2694409815):0.196409);	Yes	77
NW_022145594.1:46393884-46404407	NW_022145594.1	46393884	46404407	10523	41	3.9	1071	0.1018	19.1	20.6	8.2	20.5	LOC582836	0.79	0.49	0.88	0.55	0.75	0.3	0.79	0.53	((fragilis:0.2684637542,(pallidus:0.0244133302,droebachiensis:0.0247173968)95:0.3335468543):0.146267);	Yes	95
NW_022145598.1:7519946-7530404	NW_022145598.1	7519946	7530404	10458	133	12.72	1630	0.1559	16.8	20.6	7.2	21.9	LOC105444845	0.63	0.41	0.69	0.5	0.68	0.32	0.67	0.42	((fragilis:5.4140629032,(pallidus:2.0912032071,droebachiensis:2.2263476452)95:7.0782357120):3.62228);	Yes	95
NW_022145594.1:27844929-27855298	NW_022145594.1	27844929	27855298	10369	22	2.12	1274	0.1229	18.6	14.1	7.2	18.8	LOC115921017	0.74	0.52	0.71	0.46	0.72	0.32	0.62	0.44	((fragilis:0.2272391950,(pallidus:3.2620292786,droebachiensis:1.7275401606)34:0.0000023748):0.809957);	Yes	34
NW_022145607.1:29284330-29294684	NW_022145607.1	29284330	29294684	10354	56	5.41	0	0	26.6	23.4	13.5	22.4	n/a	0.99	0.66	0.75	0.45	0.75	0.34	0.66	0.35	((fragilis:0.0481040045,(pallidus:0.7750940945,droebachiensis:0.4364679490)58:0.0628730850):0.161293);	Yes	58
NW_022145609.1:11449783-11460003	NW_022145609.1	11449783	11460003	10220	43	4.21	0	0	17.5	17.7	7.2	15.3	n/a	0.82	0.56	0.84	0.57	0.8	0.31	0.71	0.44	((fragilis:0.3307171136,(pallidus:0.4268013993,droebachiensis:0.3550629767)78:0.2558790373):0.248011);	Yes	78
NW_022145609.1:21838256-21848441	NW_022145609.1	21838256	21848441	10185	6	0.59	213	0.0209	39.9	21.9	13.7	13.5	LOC115928582	0.82	0.66	0.82	0.5	0.83	0.44	0.57	0.31	((fragilis:0.7370093216,(pallidus:1.7882264035,droebachiensis:0.0000024611)69:0.7417166043):5.167e-07);	Yes	69
NW_022145605.1:13356480-13366634	NW_022145605.1	13356480	13366634	10154	31	3.05	648	0.0638	23.2	27.9	16.1	15.5	LOC752419	0.79	0.52	0.81	0.58	0.7	0.45	0.73	0.43	((fragilis:0.0000024743,(pallidus:0.0000021827,droebachiensis:1.1304826839)88:3.8263917430):1.70859);	Yes	88
NW_022145603.1:15467541-15477668	NW_022145603.1	15467541	15477668	10127	17	1.68	0	0	19.7	26.6	15.2	12.3	n/a	0.54	0.31	0.65	0.35	0.56	0.26	0.46	0.17	((droebachiensis:1.7457132037,(pallidus:0.0000020047,fragilis:3.3986431991)35:0.5018664415):1.3776);	No	n/a
NW_022145601.1:20985866-20995991	NW_022145601.1	20985866	20995991	10125	93	9.19	1431	0.1413	27.6	26	12.6	19	LOC586591	0.93	0.72	0.96	0.78	0.91	0.48	0.73	0.46	((fragilis:1.3233349951,(pallidus:0.0493828513,droebachiensis:0.0769538788)39:0.1886564328):0.52915);	Yes	39
NW_022145600.1:8488566-8498676	NW_022145600.1	8488566	8498676	10110	43	4.25	0	0	87.7	55.8	12.9	12	n/a	0.78	0.5	0.75	0.52	0.79	0.38	0.57	0.23	((fragilis:1.2096597338,(pallidus:0.4138245824,droebachiensis:0.1505689288)49:0.1847217544):0.214825);	Yes	49
NW_022145609.1:14638720-14648794	NW_022145609.1	14638720	14648794	10074	57	5.66	459	0.0456	11.4	30.3	6	15.3	LOC105442946	0.67	0.36	0.71	0.51	0.62	0.29	0.7	0.38	((fragilis:0.1365845805,(pallidus:0.1546364336,droebachiensis:0.1956828657)82:0.1080932176):0.151552);	Yes	82
NW_022145605.1:41986221-41996286	NW_022145605.1	41986221	41996286	10065	17	1.69	214	0.0213	27.7	31	6.5	29	LOC105442707,LOC115926528,LOC580739	0.74	0.48	0.77	0.52	0.68	0.23	0.56	0.28	((fragilis:0.2797849097,(pallidus:0.0000026820,droebachiensis:7.8087835350)37:0.5335367216):0.529695);	Yes	37
NW_022145602.1:6812482-6822511	NW_022145602.1	6812482	6822511	10029	19	1.89	141	0.0141	19.4	15.8	7	29.3	LOC586585	0.83	0.49	0.6	0.35	0.62	0.17	0.63	0.39	((fragilis:3.8916887436,(pallidus:1.1001412259,droebachiensis:0.0000027976)66:2.3446033150):1.77313);	Yes	66
NW_022145603.1:22861043-22871052	NW_022145603.1	22861043	22871052	10009	32	3.2	0	0	19.2	51.8	5.5	6.3	n/a	0.87	0.54	0.92	0.7	0.7	0.19	0.51	0.16	((droebachiensis:1.0295412859,(pallidus:0.2103444211,fragilis:1.9308582851)58:0.3767754750):0.467815);	No	n/a
NW_022145603.1:22977864-22987806	NW_022145603.1	22977864	22987806	9942	29	2.92	0	0	33.8	86.5	8.6	30.3	n/a	0.84	0.58	0.9	0.77	0.65	0.19	0.72	0.42
NW_022145594.1:33627246-33637161	NW_022145594.1	33627246	33637161	9915	9	0.91	894	0.0902	19	25.7	11.9	15	LOC581841	0.79	0.42	0.75	0.49	0.8	0.37	0.64	0.33
NW_022145599.1:15280905-15290789	NW_022145599.1	15280905	15290789	9884	18	1.82	251	0.0254	25.3	31.2	11.6	11	LOC115923788	0.92	0.65	0.87	0.51	0.86	0.41	0.72	0.33
NW_022145607.1:38259212-38269081	NW_022145607.1	38259212	38269081	9869	10	1.01	0	0	12.2	10.3	6.7	16.5	n/a	0.75	0.39	0.7	0.34	0.64	0.29	0.63	0.29
NW_022145606.1:8321059-8330812	NW_022145606.1	8321059	8330812	9753	38	3.9	466	0.0478	16.9	14.6	8	12.3	LOC590728	0.77	0.41	0.76	0.46	0.76	0.33	0.64	0.35
NW_022145605.1:36584888-36594633	NW_022145605.1	36584888	36594633	9745	21	2.15	1150	0.118	36.8	65.6	15.2	38.4	LOC585740	0.9	0.6	0.98	0.88	0.84	0.5	0.7	0.47
NW_022145609.1:5457002-5466663	NW_022145609.1	5457002	5466663	9661	51	5.28	87	0.009	16.8	18.8	7.5	21.6	LOC590093	0.87	0.56	0.9	0.65	0.85	0.28	0.85	0.66
NW_022145613.1:36585507-36595145	NW_022145613.1	36585507	36595145	9638	48	4.98	71	0.0074	24.2	28.9	15.6	16.7	LOC105446391	0.76	0.55	0.75	0.56	0.94	0.62	0.69	0.4
NW_022145606.1:22097205-22106828	NW_022145606.1	22097205	22106828	9623	53	5.51	1235	0.1283	12.9	21.3	8.8	38.8	LOC105444216	0.92	0.51	1	0.84	0.88	0.25	0.82	0.72
NW_022145607.1:33584454-33594067	NW_022145607.1	33584454	33594067	9613	28	2.91	536	0.0558	26.8	68.9	10.3	19.5	LOC105444765,LOC115927955	0.86	0.6	1	0.97	0.74	0.31	0.75	0.42
NW_022145606.1:5131837-5141332	NW_022145606.1	5131837	5141332	9495	18	1.9	0	0	18.5	19.7	12.5	95.1	n/a	0.63	0.22	0.26	0.11	0.67	0.15	0.49	0.1
NW_022145605.1:13097460-13106940	NW_022145605.1	13097460	13106940	9480	124	13.08	1135	0.1197	21.2	46.2	11.1	22	LOC574548,LOC100889012	0.81	0.57	0.95	0.83	0.8	0.4	0.75	0.55
NW_022145605.1:16117000-16126440	NW_022145605.1	16117000	16126440	9440	57	6.04	257	0.0272	29.2	20.3	15.7	25.7	LOC115926398,LOC105442528	0.82	0.58	0.82	0.48	0.84	0.5	0.77	0.5
NW_022145610.1:35680248-35689678	NW_022145610.1	35680248	35689678	9430	115	12.2	1170	0.1241	14.5	24.8	15.6	24.6	LOC100893677	0.73	0.39	0.79	0.53	0.83	0.44	0.81	0.44
NW_022145609.1:11915549-11924926	NW_022145609.1	11915549	11924926	9377	48	5.12	123	0.0131	9.8	9.5	5.3	24.7	LOC575954	0.63	0.36	0.54	0.23	0.63	0.21	0.6	0.38
NW_022145598.1:16279469-16288803	NW_022145598.1	16279469	16288803	9334	7	0.75	0	0	47.2	70.6	29.8	25.5	n/a	0.82	0.58	0.94	0.72	0.86	0.52	0.86	0.49
NW_022145605.1:37589214-37598518	NW_022145605.1	37589214	37598518	9304	15	1.61	0	0	12.4	12.9	7.2	17.4	n/a	0.71	0.35	0.75	0.41	0.73	0.25	0.79	0.48
NW_022145606.1:51401593-51410820	NW_022145606.1	51401593	51410820	9227	21	2.28	0	0	54.9	40	26.2	9.4	n/a	0.87	0.71	0.85	0.69	0.9	0.63	0.47	0.19
NW_022145610.1:7701541-7710741	NW_022145610.1	7701541	7710741	9200	19	2.07	0	0	27.5	85.2	37.2	9.1	n/a	0.79	0.46	0.89	0.64	0.78	0.37	0.59	0.27
NW_022145605.1:35852027-35861226	NW_022145605.1	35852027	35861226	9199	18	1.96	0	0	56.2	11.7	11	31.4	n/a	0.85	0.71	0.79	0.4	0.83	0.4	0.89	0.61
NW_022145602.1:25187110-25196289	NW_022145602.1	25187110	25196289	9179	30	3.27	0	0	22.7	6.1	22	41	n/a	0.88	0.54	0.72	0.25	0.9	0.55	0.69	0.4
NW_022145600.1:3813265-3822438	NW_022145600.1	3813265	3822438	9173	9	0.98	604	0.0658	16.9	16.3	7.8	17.8	LOC100891757	0.74	0.4	0.7	0.4	0.78	0.25	0.79	0.44
NW_022145607.1:31154027-31163187	NW_022145607.1	31154027	31163187	9160	36	3.93	415	0.0453	12.1	10.8	5	20.4	LOC105447576,LOC115927947	0.63	0.33	0.66	0.34	0.62	0.24	0.71	0.3
NW_022145606.1:13931340-13940434	NW_022145606.1	13931340	13940434	9094	40	4.4	0	0	65.1	43.4	22.9	52	n/a	0.8	0.53	0.92	0.76	0.92	0.62	0.64	0.4
NW_022145603.1:27607117-27616197	NW_022145603.1	27607117	27616197	9080	142	15.64	0	0	22	39.8	12.2	19.4	n/a	0.82	0.65	0.91	0.82	0.82	0.51	0.73	0.51
NW_022145607.1:15214235-15223243	NW_022145607.1	15214235	15223243	9008	41	4.55	0	0	12.1	18.3	6.9	12.1	LOC592451	0.77	0.38	0.83	0.56	0.83	0.26	0.71	0.35
NW_022145609.1:1800518-1809504	NW_022145609.1	1800518	1809504	8986	16	1.78	0	0	63.9	45	14.2	48.9	n/a	0.85	0.46	0.88	0.6	0.82	0.37	0.86	0.62
NW_022145609.1:18443794-18452726	NW_022145609.1	18443794	18452726	8932	64	7.17	0	0	21.2	23.9	8	20.4	n/a	0.8	0.52	0.84	0.63	0.85	0.32	0.76	0.53
NW_022145612.1:14673560-14682454	NW_022145612.1	14673560	14682454	8894	12	1.35	0	0	72.4	74.2	16	95.1	LOC589723	0.91	0.75	0.9	0.75	0.87	0.53	0.87	0.65
NW_022145607.1:35338077-35346963	NW_022145607.1	35338077	35346963	8886	131	14.74	1361	0.1532	33.7	35.4	13.1	38.4	LOC592432	0.8	0.53	0.82	0.6	0.83	0.4	0.88	0.63
NW_022145598.1:8430701-8439532	NW_022145598.1	8430701	8439532	8831	91	10.3	0	0	16.8	22.2	10.4	18.5	n/a	0.84	0.52	0.74	0.54	0.88	0.44	0.82	0.54
NW_022145611.1:4247972-4256784	NW_022145611.1	4247972	4256784	8812	9	1.02	0	0	33.9	55.7	9.6	16.3	n/a	0.91	0.71	0.95	0.79	0.92	0.42	0.83	0.51
NW_022145607.1:2976373-2985127	NW_022145607.1	2976373	2985127	8754	27	3.08	2922	0.3338	24.6	20.5	15.8	6.3	LOC105439799	0.62	0.43	0.63	0.38	0.61	0.43	0.48	0.17
NW_022145607.1:42725635-42734338	NW_022145607.1	42725635	42734338	8703	53	6.09	339	0.039	21.3	35.9	8.6	16.3	LOC583163	0.85	0.53	0.91	0.77	0.77	0.3	0.67	0.44
NW_022145605.1:40606675-40615377	NW_022145605.1	40606675	40615377	8702	72	8.27	615	0.0707	23.2	26.9	11.2	24.9	LOC100894111	0.77	0.58	0.77	0.57	0.81	0.53	0.76	0.52
NW_022145609.1:25472209-25480801	NW_022145609.1	25472209	25480801	8592	25	2.91	1438	0.1674	44.1	15.1	7.8	15.4	LOC576853	0.83	0.51	0.76	0.49	0.79	0.35	0.65	0.39
NW_022145607.1:21571316-21579777	NW_022145607.1	21571316	21579777	8461	31	3.66	0	0	32.6	19.1	17	17.6	n/a	0.97	0.76	0.64	0.46	0.95	0.61	0.51	0.26
NW_022145602.1:17265127-17273572	NW_022145602.1	17265127	17273572	8445	19	2.25	756	0.0895	8.5	11.3	6.3	11.6	LOC105447556	0.66	0.34	0.57	0.32	0.75	0.24	0.53	0.28
NW_022145607.1:36652985-36661378	NW_022145607.1	36652985	36661378	8393	14	1.67	0	0	7.4	24.2	6.8	9.7	n/a	0.6	0.21	0.88	0.58	0.72	0.31	0.52	0.24
NW_022145601.1:10266741-10275107	NW_022145601.1	10266741	10275107	8366	34	4.06	258	0.0308	8.6	30.6	17.9	11.7	LOC105446137	0.7	0.2	0.9	0.67	0.86	0.47	0.45	0.16
NW_022145611.1:33660867-33669204	NW_022145611.1	33660867	33669204	8337	43	5.16	314	0.0377	16.6	34.4	11.1	19.1	LOC577482	0.94	0.45	0.97	0.87	0.94	0.54	0.78	0.47
NW_022145604.1:13168851-13177164	NW_022145604.1	13168851	13177164	8313	81	9.74	707	0.085	31.7	38.7	12.9	28.9	LOC586192	0.65	0.36	0.83	0.64	0.8	0.38	0.7	0.48
NW_022145609.1:10166265-10174468	NW_022145609.1	10166265	10174468	8203	47	5.73	0	0	14.7	18.5	6.3	38.8	n/a	0.7	0.45	0.83	0.57	0.66	0.25	0.74	0.5
NW_022145597.1:5374508-5382694	NW_022145597.1	5374508	5382694	8186	210	25.65	744	0.0909	32.8	40.6	17.4	39	LOC583848	0.89	0.72	0.89	0.78	0.86	0.63	0.83	0.62
NW_022145610.1:10014941-10022954	NW_022145610.1	10014941	10022954	8013	29	3.62	271	0.0338	25	50.7	14.8	26	LOC100892164	0.83	0.57	0.87	0.64	0.8	0.4	0.83	0.58
NW_022145607.1:29032532-29040542	NW_022145607.1	29032532	29040542	8010	31	3.87	0	0	52.8	52.4	25.7	39.8	n/a	0.91	0.7	0.95	0.73	0.89	0.6	0.72	0.4
NW_022145598.1:8419947-8427948	NW_022145598.1	8419947	8427948	8001	34	4.25	0	0	59.3	59.8	29	17.3	n/a	0.94	0.77	0.92	0.78	0.95	0.73	0.74	0.28
NW_022145612.1:35922833-35930812	NW_022145612.1	35922833	35930812	7979	59	7.39	433	0.0543	36.6	55.5	13.5	23.5	LOC590424	0.85	0.65	0.98	0.92	0.83	0.58	0.7	0.43
NW_022145605.1:24486910-24494875	NW_022145605.1	24486910	24494875	7965	50	6.28	1224	0.1537	47	35.8	22.6	12.3	LOC105444322	0.95	0.67	0.87	0.64	0.86	0.59	0.65	0.29
NW_022145598.1:7729958-7737903	NW_022145598.1	7729958	7737903	7945	23	2.89	0	0	13.3	24.4	25.2	16.7	n/a	0.87	0.42	0.8	0.59	0.9	0.71	0.49	0.18
NW_022145607.1:31146051-31153985	NW_022145607.1	31146051	31153985	7934	31	3.91	1246	0.157	17.4	38	6.2	15.8	LOC105447576	0.82	0.48	0.94	0.84	0.71	0.24	0.73	0.41
NW_022145605.1:38347669-38355546	NW_022145605.1	38347669	38355546	7877	43	5.46	822	0.1044	16.5	32.8	6.3	14.2	LOC105440887	0.85	0.55	0.94	0.72	0.61	0.24	0.68	0.36
NW_022145609.1:22143943-22151783	NW_022145609.1	22143943	22151783	7840	107	13.65	649	0.0828	16.1	27	10.1	22.4	LOC574740	0.88	0.54	0.89	0.77	0.87	0.43	0.79	0.58
NW_022145598.1:36315456-36323249	NW_022145598.1	36315456	36323249	7793	8	1.03	0	0	6.8	20.2	6	12.3	LOC584033	0.44	0.16	0.64	0.49	0.59	0.17	0.61	0.35
NW_022145611.1:30617133-30624804	NW_022145611.1	30617133	30624804	7671	143	18.64	696	0.0907	13.1	27.8	5.6	25	LOC763847	0.72	0.39	0.92	0.77	0.7	0.26	0.65	0.55
NW_022145598.1:1908913-1916569	NW_022145598.1	1908913	1916569	7656	62	8.1	451	0.0589	27.3	30.1	9.4	49.4	pofut1	0.74	0.49	0.88	0.69	0.72	0.33	0.8	0.61
NW_022145606.1:37449274-37456913	NW_022145606.1	37449274	37456913	7639	5	0.65	0	0	19.6	23.9	9	15.4	n/a	0.88	0.6	0.88	0.62	0.89	0.35	0.69	0.28
NW_022145594.1:5266770-5274402	NW_022145594.1	5266770	5274402	7632	47	6.16	2416	0.3166	67.9	47.3	17.9	39.5	LOC100891003,LOC764863	1	0.95	0.64	0.47	0.98	0.75	0.76	0.55
NW_022145607.1:39151329-39158954	NW_022145607.1	39151329	39158954	7625	32	4.2	0	0	22	37.5	11.2	9.5	LOC582118	0.77	0.49	0.82	0.55	0.72	0.42	0.58	0.23
NW_022145606.1:6199040-6206654	NW_022145606.1	6199040	6206654	7614	27	3.55	0	0	42.4	37	21.3	19.3	n/a	0.97	0.72	0.76	0.61	0.91	0.56	0.56	0.26
NW_022145609.1:16827237-16834849	NW_022145609.1	16827237	16834849	7612	40	5.25	302	0.0397	22.6	29.6	13	9.6	LOC105438154,LOC577438	0.88	0.58	0.8	0.5	0.85	0.39	0.56	0.28
NW_022145607.1:35352168-35359773	NW_022145607.1	35352168	35359773	7605	69	9.07	825	0.1085	20.5	32.8	8.6	33.9	LOC594750	0.8	0.54	0.84	0.67	0.87	0.39	0.83	0.62
NW_022145609.1:11034524-11042118	NW_022145609.1	11034524	11042118	7594	46	6.06	331	0.0436	26.7	49.2	14.7	11.7	LOC583660	0.8	0.51	0.91	0.67	0.87	0.41	0.51	0.23
NW_022145603.1:17877208-17884726	NW_022145603.1	17877208	17884726	7518	13	1.73	16	0.0021	18.3	28	27.1	8.5	LOC100889520	0.73	0.36	0.85	0.66	0.88	0.65	0.45	0.24
NW_022145606.1:27392745-27400263	NW_022145606.1	27392745	27400263	7518	42	5.59	777	0.1034	17.7	21.5	11.6	17.1	LOC105444629	0.74	0.49	0.83	0.68	0.74	0.37	0.62	0.39
NW_022145607.1:34689496-34696975	NW_022145607.1	34689496	34696975	7479	60	8.02	130	0.0174	30.8	39	7	39.1	LOC578625	0.84	0.67	0.86	0.73	0.82	0.34	0.78	0.58
NW_022145600.1:4744983-4752453	NW_022145600.1	4744983	4752453	7470	22	2.95	39	0.0052	11.4	13.6	5.8	13.3	LOC586606	0.62	0.28	0.63	0.31	0.6	0.21	0.48	0.26
NW_022145607.1:17430185-17437624	NW_022145607.1	17430185	17437624	7439	50	6.72	933	0.1254	14.9	17.7	5.1	20.8	LOC115928221	0.86	0.5	0.72	0.53	0.74	0.19	0.84	0.63
NW_022145600.1:30050837-30058221	NW_022145600.1	30050837	30058221	7384	13	1.76	0	0	25.2	22.5	17.2	28.1	n/a	0.8	0.56	0.55	0.31	0.8	0.4	0.54	0.31
NW_022145607.1:36612736-36620074	NW_022145607.1	36612736	36620074	7338	42	5.72	342	0.0466	27.2	44.3	16	15.5	LOC105446793	0.72	0.53	0.8	0.61	0.7	0.41	0.59	0.31
NW_022145609.1:5696875-5704209	NW_022145609.1	5696875	5704209	7334	37	5.04	0	0	22.1	28.8	7.5	23.9	LOC587670	0.79	0.52	0.86	0.64	0.78	0.36	0.78	0.53
NW_022145598.1:3631375-3638679	NW_022145598.1	3631375	3638679	7304	27	3.7	0	0	49	39.4	16.5	20.8	n/a	0.97	0.79	0.91	0.74	0.93	0.47	0.64	0.32
NW_022145598.1:14067705-14074983	NW_022145598.1	14067705	14074983	7278	92	12.64	792	0.1088	27.5	24.6	10.5	19.4	LOC592686	0.82	0.61	0.83	0.54	0.8	0.36	0.67	0.37
NW_022145602.1:3363030-3370259	NW_022145602.1	3363030	3370259	7229	28	3.87	0	0	9.7	15.8	5.4	14	n/a	0.76	0.39	0.93	0.61	0.88	0.21	0.79	0.51
NW_022145598.1:35416247-35423473	NW_022145598.1	35416247	35423473	7226	20	2.77	0	0	39.1	35.1	17	7.1	n/a	0.98	0.79	1	0.93	0.99	0.66	0.63	0.2
NW_022145609.1:34778721-34785911	NW_022145609.1	34778721	34785911	7190	81	11.27	79	0.011	23.6	28.3	9.1	12.8	LOC578365	0.87	0.54	0.8	0.59	0.82	0.41	0.49	0.32
NW_022145612.1:35048579-35055683	NW_022145612.1	35048579	35055683	7104	33	4.65	0	0	35.7	36.9	13.2	26.3	n/a	0.95	0.78	0.79	0.64	0.76	0.58	0.53	0.28
NW_022145607.1:33561655-33568703	NW_022145607.1	33561655	33568703	7048	31	4.4	177	0.0251	11.9	15.7	6.3	13.8	LOC105444768	0.74	0.35	0.77	0.43	0.75	0.26	0.7	0.42
NW_022145600.1:30041845-30048887	NW_022145600.1	30041845	30048887	7042	25	3.55	0	0	14.9	16.1	8.4	24.7	n/a	0.67	0.44	0.67	0.47	0.7	0.14	0.83	0.61
NW_022145607.1:21537485-21544520	NW_022145607.1	21537485	21544520	7035	57	8.1	0	0	15.6	32.5	5	12.3	n/a	0.82	0.47	0.9	0.68	0.77	0.18	0.75	0.37
NW_022145601.1:177799-184810	NW_022145601.1	177799	184810	7011	174	24.82	1122	0.16	29	33.8	11.7	26.3	LOC591845	0.89	0.76	0.82	0.73	0.81	0.61	0.79	0.61
NW_022145598.1:3590129-3597126	NW_022145598.1	3590129	3597126	6997	71	10.15	0	0	63.3	58.7	35	24.2	n/a	0.87	0.62	0.88	0.71	0.84	0.46	0.76	0.49
NW_022145598.1:3617122-3624112	NW_022145598.1	3617122	3624112	6990	44	6.29	0	0	15.8	30.4	14.9	67.2	n/a	0.89	0.47	0.82	0.57	0.97	0.55	0.75	0.53
NW_022145613.1:7706244-7713156	NW_022145613.1	7706244	7713156	6912	18	2.6	444	0.0642	22	22.4	9.9	21.3	LOC115919936	0.91	0.64	0.93	0.72	0.88	0.35	0.84	0.56
NW_022145594.1:47232555-47239441	NW_022145594.1	47232555	47239441	6886	16	2.32	0	0	16.6	28.1	9.3	12.1	LOC105445544	0.83	0.41	0.87	0.56	0.85	0.27	0.77	0.39
NW_022145609.1:13528170-13535056	NW_022145609.1	13528170	13535056	6886	38	5.52	492	0.0714	11.7	18.4	6.2	17.7	LOC576532	0.71	0.39	0.85	0.59	0.75	0.25	0.77	0.48
NW_022145606.1:21520932-21527807	NW_022145606.1	21520932	21527807	6875	12	1.75	959	0.1395	17	23.6	9.6	15.6	LOC115927289	0.91	0.54	0.93	0.67	0.9	0.44	0.72	0.39
NW_022145609.1:19260598-19267473	NW_022145609.1	19260598	19267473	6875	49	7.13	516	0.0751	28.4	32.6	12.2	14.3	LOC764059	0.78	0.49	0.82	0.51	0.72	0.37	0.6	0.28
NW_022145606.1:8536725-8543598	NW_022145606.1	8536725	8543598	6873	22	3.2	532	0.0774	31.8	33	51.2	16.6	LOC105447172	0.89	0.59	0.92	0.66	1	0.95	0.79	0.41
NW_022145607.1:36522542-36529358	NW_022145607.1	36522542	36529358	6816	14	2.05	84	0.0123	18.9	18.7	7.1	27.6	LOC594799	0.8	0.43	0.81	0.45	0.69	0.22	0.62	0.4
NW_022145605.1:41761356-41768170	NW_022145605.1	41761356	41768170	6814	38	5.58	0	0	16.6	23.4	6.5	10	n/a	0.81	0.44	0.85	0.57	0.8	0.28	0.63	0.22
NW_022145606.1:30214227-30221017	NW_022145606.1	30214227	30221017	6790	18	2.65	333	0.049	14.9	39.6	8.4	24.9	LOC578219	0.6	0.21	0.83	0.47	0.69	0.25	0.61	0.22
NW_022145601.1:21617364-21624126	NW_022145601.1	21617364	21624126	6762	50	7.39	1332	0.197	23.4	24.2	9	23.5	LOC115918689	0.87	0.62	0.79	0.62	0.84	0.4	0.78	0.53
NW_022145604.1:32048949-32055680	NW_022145604.1	32048949	32055680	6731	15	2.23	0	0	21.1	32.4	7.4	25.6	n/a	0.89	0.54	0.98	0.83	0.9	0.27	0.93	0.73
NW_022145611.1:1671909-1678629	NW_022145611.1	1671909	1678629	6720	20	2.98	66	0.0098	15.7	32.3	8.8	20.7	LOC105440173	0.71	0.43	0.9	0.68	0.76	0.37	0.75	0.44
NW_022145606.1:28763226-28769908	NW_022145606.1	28763226	28769908	6682	24	3.59	251	0.0376	17.9	19	11.3	16.6	LOC100894123	0.74	0.44	0.8	0.54	0.76	0.36	0.57	0.32
NW_022145601.1:33216150-33222823	NW_022145601.1	33216150	33222823	6673	46	6.89	256	0.0384	17.3	15	6.6	12.1	LOC105444850	0.81	0.47	0.84	0.58	0.71	0.24	0.56	0.37
NW_022145606.1:50122246-50128869	NW_022145606.1	50122246	50128869	6623	54	8.15	3052	0.4608	37	68.3	12.8	22.4	LOC592563,LOC115927528,LOC115927776	0.93	0.71	0.91	0.75	0.89	0.49	0.73	0.47
NW_022145614.1:10501426-10508027	NW_022145614.1	10501426	10508027	6601	27	4.09	0	0	34	38.9	17.9	9	LOC581164,LOC581097	0.78	0.59	0.9	0.77	0.8	0.5	0.48	0.2
NW_022145600.1:3891694-3898277	NW_022145600.1	3891694	3898277	6583	36	5.47	0	0	14	17.9	5.4	8.4	n/a	0.61	0.47	0.85	0.63	0.64	0.25	0.54	0.28
NW_022145605.1:24480317-24486899	NW_022145605.1	24480317	24486899	6582	14	2.13	0	0	30.4	24.3	22.2	7.2	n/a	0.66	0.4	0.71	0.42	0.9	0.46	0.43	0.19
NW_022145600.1:27624965-27631540	NW_022145600.1	27624965	27631540	6575	16	2.43	9	0.0014	24.2	18.8	16.1	37.5	LOC100893711	0.91	0.58	0.76	0.52	0.81	0.46	0.76	0.53
NW_022145605.1:41859834-41866369	NW_022145605.1	41859834	41866369	6535	16	2.45	706	0.108	14.8	17.5	8.3	27.6	LOC756734	0.79	0.44	0.71	0.43	0.71	0.28	0.78	0.54
NW_022145598.1:29369900-29376416	NW_022145598.1	29369900	29376416	6516	13	2	124	0.019	31.5	23.9	12.4	14.6	LOC752152	0.94	0.71	0.96	0.68	0.93	0.51	0.69	0.4
NW_022145609.1:6552051-6558504	NW_022145609.1	6552051	6558504	6453	17	2.63	141	0.0219	18.8	37.9	8.4	17.1	LOC593883	0.78	0.5	0.93	0.82	0.75	0.33	0.65	0.26
NW_022145611.1:6555878-6562321	NW_022145611.1	6555878	6562321	6443	19	2.95	160	0.0248	14	14.9	9.9	14	LOC584583	0.89	0.48	0.92	0.53	0.84	0.39	0.79	0.38
NW_022145603.1:28518605-28525045	NW_022145603.1	28518605	28525045	6440	20	3.11	0	0	20.2	95.1	39.1	9.2	LOC593137	0.92	0.6	0.98	0.91	0.93	0.7	0.57	0.22
NW_022145612.1:26475973-26482405	NW_022145612.1	26475973	26482405	6432	60	9.33	554	0.0861	18.6	32.4	14	31.3	LOC589560	0.92	0.56	0.98	0.84	0.89	0.53	0.84	0.52
NW_022145603.1:28629866-28636234	NW_022145603.1	28629866	28636234	6368	171	26.85	1881	0.2954	58.4	61.8	10.8	47.9	LOC115925263,LOC576381,LOC583353	0.79	0.66	0.95	0.92	0.8	0.55	0.82	0.68
NW_022145606.1:8282599-8288933	NW_022145606.1	8282599	8288933	6334	4	0.63	116	0.0183	17.2	18.3	13.6	21.5	LOC752758	0.59	0.34	0.66	0.41	0.82	0.5	0.79	0.46
NW_022145609.1:7679317-7685633	NW_022145609.1	7679317	7685633	6316	28	4.43	0	0	9.1	26.1	5.5	30.5	LOC585443	0.72	0.31	0.9	0.57	0.69	0.21	0.74	0.46
NW_022145602.1:14105293-14111576	NW_022145602.1	14105293	14111576	6283	13	2.07	381	0.0606	14.1	21.5	10.7	31.3	LOC115925076	0.71	0.37	0.85	0.53	0.78	0.38	0.76	0.46
NW_022145600.1:1589785-1596031	NW_022145600.1	1589785	1596031	6246	21	3.36	0	0	24.2	25.1	6.8	28.2	LOC100893128,LOC578749	0.81	0.57	0.85	0.61	0.65	0.31	0.76	0.45
NW_022145606.1:15759512-15765733	NW_022145606.1	15759512	15765733	6221	12	1.93	0	0	26.1	26.2	7.2	21.4	n/a	0.76	0.46	0.86	0.5	0.78	0.16	0.67	0.46
NW_022145605.1:24327223-24333430	NW_022145605.1	24327223	24333430	6207	66	10.63	636	0.1025	20.2	24	6.5	22.9	LOC764716	0.8	0.52	0.68	0.56	0.7	0.27	0.65	0.44
NW_022145611.1:2857933-2864127	NW_022145611.1	2857933	2864127	6194	78	12.59	31	0.005	36	17.4	15.5	45.9	LOC755969	0.99	0.95	0.73	0.5	1	0.67	0.99	0.93
NW_022145601.1:4699868-4706002	NW_022145601.1	4699868	4706002	6134	41	6.68	0	0	32.2	29.6	19.5	9.1	LOC575506	0.86	0.52	0.94	0.67	0.88	0.58	0.61	0.23
NW_022145602.1:3382976-3389037	NW_022145602.1	3382976	3389037	6061	28	4.62	843	0.1391	20.8	15.7	8.8	24.6	LOC115925001,LOC584110	0.92	0.59	0.93	0.55	0.91	0.34	0.9	0.63
NW_022145603.1:2519934-2525814	NW_022145603.1	2519934	2525814	5880	21	3.57	105	0.0179	16.9	21.5	8.1	22.7	LOC752842	0.77	0.54	0.7	0.54	0.68	0.34	0.72	0.53
NW_022145609.1:26812943-26818817	NW_022145609.1	26812943	26818817	5874	45	7.66	477	0.0812	11.2	13.3	5.9	13.9	LOC583732	0.79	0.42	0.78	0.45	0.76	0.24	0.73	0.51
NW_022145613.1:28226375-28232244	NW_022145613.1	28226375	28232244	5869	51	8.69	0	0	15.9	26.3	8.1	22.6	LOC592828	0.83	0.53	0.8	0.58	0.85	0.32	0.77	0.57
NW_022145610.1:6009590-6015434	NW_022145610.1	6009590	6015434	5844	40	6.84	289	0.0495	18.7	21.3	5.9	25.8	LOC580597	0.69	0.44	0.79	0.54	0.73	0.3	0.75	0.54
NW_022145605.1:35846141-35851982	NW_022145605.1	35846141	35851982	5841	17	2.91	0	0	15.9	12.2	6.6	18.6	n/a	0.76	0.32	0.76	0.26	0.57	0.3	0.67	0.37
NW_022145607.1:22834008-22839846	NW_022145607.1	22834008	22839846	5838	12	2.06	207	0.0355	44.9	9.8	21.5	18.2	LOC105441054	0.97	0.93	0.67	0.25	0.98	0.87	0.81	0.36
NW_022145613.1:23735984-23741783	NW_022145613.1	23735984	23741783	5799	56	9.66	183	0.0316	28.9	56.8	19.1	53.4	LOC575915,LOC755197	0.79	0.6	0.89	0.75	0.8	0.38	0.8	0.65
NW_022145605.1:39071556-39077344	NW_022145605.1	39071556	39077344	5788	107	18.49	750	0.1296	17.9	36.1	8.2	19.8	LOC756453	0.83	0.54	0.98	0.9	0.75	0.39	0.83	0.53
NW_022145598.1:1499357-1505110	NW_022145598.1	1499357	1505110	5753	27	4.69	64	0.0111	14.6	25.8	6.8	20.1	LOC100888624	0.81	0.52	0.85	0.64	0.79	0.3	0.75	0.58
NW_022145607.1:39198082-39203834	NW_022145607.1	39198082	39203834	5752	67	11.65	103	0.0179	21.9	30.4	9.9	16.3	LOC578342	0.91	0.77	0.85	0.74	0.92	0.49	0.74	0.44
NW_022145613.1:6911856-6917582	NW_022145613.1	6911856	6917582	5726	41	7.16	1149	0.2007	16.8	23.8	6.3	30.1	LOC115919784	0.77	0.47	0.88	0.59	0.79	0.27	0.88	0.65
NW_022145605.1:40565732-40571450	NW_022145605.1	40565732	40571450	5718	61	10.67	215	0.0376	17.1	39.6	8.1	18.3	LOC575695	0.87	0.63	0.91	0.87	0.77	0.4	0.7	0.47
NW_022145609.1:5997413-6003130	NW_022145609.1	5997413	6003130	5717	33	5.77	693	0.1212	26.4	32.8	9.9	27.3	LOC115928445	0.87	0.59	0.93	0.81	0.86	0.45	0.81	0.61
NW_022145607.1:23674508-23680208	NW_022145607.1	23674508	23680208	5700	51	8.95	0	0	18.5	32.9	8.6	16.8	n/a	0.83	0.47	0.77	0.54	0.77	0.33	0.75	0.49
NW_022145609.1:26067613-26073311	NW_022145609.1	26067613	26073311	5698	35	6.14	841	0.1476	10.8	15.2	7.1	13	LOC115918965	0.73	0.39	0.76	0.55	0.76	0.3	0.63	0.36
NW_022145600.1:7592570-7598257	NW_022145600.1	7592570	7598257	5687	13	2.29	0	0	15.9	21.5	6.2	10	n/a	0.86	0.52	0.79	0.61	0.78	0.27	0.58	0.29
NW_022145606.1:48891015-48896684	NW_022145606.1	48891015	48896684	5669	20	3.53	0	0	14.8	30.8	14.3	55	n/a	0.76	0.44	0.96	0.72	0.9	0.52	0.86	0.68
NW_022145602.1:6013598-6019260	NW_022145602.1	6013598	6019260	5662	15	2.65	178	0.0314	17.2	25.7	7.6	14.9	LOC593204	0.78	0.55	0.76	0.56	0.68	0.33	0.55	0.23
NW_022145603.1:14131772-14137404	NW_022145603.1	14131772	14137404	5632	18	3.2	214	0.038	11.1	31.4	6	19.3	LOC105445959	0.69	0.33	0.94	0.84	0.75	0.25	0.64	0.47
NW_022145604.1:10229842-10235462	NW_022145604.1	10229842	10235462	5620	143	25.44	1229	0.2187	32.2	39.3	14.7	30.6	LOC100890697	0.9	0.78	0.9	0.75	0.89	0.6	0.79	0.63
NW_022145609.1:5758379-5763979	NW_022145609.1	5758379	5763979	5600	17	3.04	0	0	15.4	14.1	6.3	14.5	n/a	0.79	0.53	0.75	0.48	0.77	0.26	0.7	0.47
NW_022145598.1:27760411-27766006	NW_022145598.1	27760411	27766006	5595	16	2.86	0	0	22.1	19.6	6.3	34.2	ROCK	0.78	0.36	0.77	0.49	0.64	0.15	0.66	0.44
NW_022145605.1:851810-857403	NW_022145605.1	851810	857403	5593	2	0.36	53	0.0095	15.8	16.1	8.2	24.5	LOC100893837,LOC752657	0.74	0.29	0.87	0.4	0.6	0.24	0.83	0.51
NW_022145604.1:10720753-10726341	NW_022145604.1	10720753	10726341	5588	71	12.71	0	0	23.3	29.3	6.2	24.8	n/a	0.74	0.47	0.8	0.73	0.68	0.3	0.74	0.54
NW_022145606.1:5999331-6004914	NW_022145606.1	5999331	6004914	5583	38	6.81	779	0.1395	30.2	22.9	8	20.6	LOC587208	0.79	0.55	0.83	0.62	0.69	0.31	0.7	0.49
NW_022145598.1:4039875-4045433	NW_022145598.1	4039875	4045433	5558	60	10.8	337	0.0606	11.6	28.8	5.7	18.4	LOC100890058	0.55	0.28	0.76	0.58	0.52	0.2	0.65	0.45
NW_022145607.1:22025444-22030980	NW_022145607.1	22025444	22030980	5536	15	2.71	0	0	12	29.9	25.7	11	n/a	0.69	0.38	0.92	0.68	0.85	0.59	0.72	0.38
NW_022145614.1:10942790-10948326	NW_022145614.1	10942790	10948326	5536	18	3.25	182	0.0329	78	71.5	35.1	57.1	LOC590888	0.92	0.71	0.94	0.72	0.92	0.61	0.89	0.67
NW_022145606.1:18693230-18698756	NW_022145606.1	18693230	18698756	5526	37	6.7	386	0.0699	13.7	23.3	7.3	21.7	LOC592492	0.62	0.42	0.76	0.54	0.72	0.36	0.67	0.43
NW_022145598.1:27774237-27779758	NW_022145598.1	27774237	27779758	5521	70	12.68	963	0.1744	22.6	24.2	10.2	34.4	ROCK	0.77	0.57	0.82	0.65	0.81	0.45	0.78	0.62
NW_022145604.1:4192786-4198299	NW_022145604.1	4192786	4198299	5513	30	5.44	100	0.0181	76.6	41.3	30.5	14.6	LOC592534	0.81	0.6	0.95	0.82	0.77	0.47	0.78	0.32
NW_022145598.1:23054705-23060203	NW_022145598.1	23054705	23060203	5498	16	2.91	716	0.1302	8.2	15.3	10.7	6.9	LOC105437134,LOC115918564	0.59	0.29	0.89	0.62	0.82	0.42	0.5	0.19
NW_022145600.1:6349376-6354864	NW_022145600.1	6349376	6354864	5488	51	9.29	471	0.0858	15.6	21.5	7.5	19	LOC575596	0.66	0.42	0.77	0.6	0.76	0.36	0.72	0.51
NW_022145605.1:36602126-36607601	NW_022145605.1	36602126	36607601	5475	21	3.84	35	0.0064	17.9	47.9	8.1	16.8	LOC583929	0.97	0.68	1	0.99	0.84	0.3	0.73	0.51
NW_022145611.1:27230163-27235596	NW_022145611.1	27230163	27235596	5433	26	4.79	0	0	17.4	36.8	6.2	25.3	LOC592234,LOC592215	0.8	0.35	0.97	0.88	0.75	0.18	0.73	0.56
NW_022145606.1:46246603-46252006	NW_022145606.1	46246603	46252006	5403	13	2.41	0	0	19.8	46.3	18.8	7.8	n/a	0.8	0.44	1	0.9	0.97	0.7	0.75	0.26
NW_022145606.1:5415411-5420810	NW_022145606.1	5415411	5420810	5399	38	7.04	0	0	20.3	31.2	25.3	20.9	n/a	0.77	0.41	0.86	0.61	0.99	0.87	0.75	0.45
NW_022145606.1:39095729-39101045	NW_022145606.1	39095729	39101045	5316	15	2.82	502	0.0944	22.7	8.2	14	16.7	LOC100891098	0.96	0.75	0.48	0.22	0.89	0.73	0.82	0.66
NW_022145609.1:6719671-6724985	NW_022145609.1	6719671	6724985	5314	31	5.83	898	0.169	13.9	20.2	17.4	9.4	LOC105437325,LOC105437326	0.67	0.36	0.82	0.51	0.89	0.59	0.58	0.3
NW_022145601.1:1392306-1397581	NW_022145601.1	1392306	1397581	5275	38	7.2	317	0.0601	39	20.1	10.2	22.4	LOC582075	0.89	0.51	0.83	0.56	0.75	0.37	0.7	0.53
NW_022145605.1:5058228-5063487	NW_022145605.1	5058228	5063487	5259	10	1.9	0	0	22.8	59	27.7	23.6	n/a	0.71	0.43	0.84	0.63	0.82	0.32	0.74	0.47
NW_022145600.1:19043471-19048727	NW_022145600.1	19043471	19048727	5256	49	9.32	0	0	5.8	38	11.7	22.3	LOC100891817	0.59	0.22	1	1	0.82	0.55	0.86	0.63
NW_022145605.1:24290562-24295818	NW_022145605.1	24290562	24295818	5256	92	17.5	1239	0.2357	27.6	41.4	10.4	46.6	LOC764716	0.75	0.59	0.96	0.82	0.73	0.47	0.89	0.73
NW_022145606.1:33770498-33775743	NW_022145606.1	33770498	33775743	5245	7	1.33	0	0	9.8	37.3	12	11	n/a	0.8	0.31	0.97	0.78	0.94	0.41	0.75	0.36
NW_022145607.1:19795841-19801081	NW_022145607.1	19795841	19801081	5240	52	9.92	192	0.0366	54.2	59.3	17.5	45.7	LOC584166	0.96	0.82	0.81	0.61	0.92	0.61	0.92	0.7
NW_022145603.1:24904176-24909411	NW_022145603.1	24904176	24909411	5235	16	3.06	342	0.0653	16.4	23.6	6.9	14.9	NHE	0.67	0.31	0.81	0.55	0.77	0.24	0.7	0.36
NW_022145597.1:5428477-5433710	NW_022145597.1	5428477	5433710	5233	191	36.5	311	0.0594	25.1	34.5	11	40.7	LOC594176	0.89	0.64	0.96	0.85	0.88	0.53	0.89	0.79
NW_022145598.1:31464192-31469419	NW_022145598.1	31464192	31469419	5227	27	5.17	0	0	10.3	34.7	18.1	6.7	n/a	0.64	0.29	0.96	0.84	0.92	0.69	0.59	0.25
NW_022145601.1:26869063-26874262	NW_022145601.1	26869063	26874262	5199	5	0.96	0	0	11.7	17.2	7.3	10.4	n/a	0.69	0.35	0.85	0.51	0.79	0.27	0.67	0.33
NW_022145612.1:5181716-5186909	NW_022145612.1	5181716	5186909	5193	109	20.99	339	0.0653	41.1	44.3	9.7	28.3	LOC581873	0.88	0.74	0.9	0.83	0.73	0.43	0.9	0.69
NW_022145594.1:16002765-16007950	NW_022145594.1	16002765	16007950	5185	28	5.4	0	0	14.8	18	12.6	12.2	n/a	0.77	0.39	0.78	0.51	0.87	0.44	0.75	0.33
NW_022145613.1:10576539-10581704	NW_022145613.1	10576539	10581704	5165	46	8.91	1191	0.2306	21.6	45.2	7.9	17.3	LOC105446087	0.8	0.57	1	0.93	0.79	0.37	0.77	0.48
NW_022145609.1:7171583-7176741	NW_022145609.1	7171583	7176741	5158	41	7.95	211	0.0409	15.3	29.8	8.1	9.1	LOC100890753	0.88	0.42	0.93	0.78	0.85	0.34	0.76	0.21
NW_022145613.1:30349168-30354326	NW_022145613.1	30349168	30354326	5158	10	1.94	0	0	31.2	16.4	29.4	14.2	n/a	0.89	0.79	0.72	0.39	0.87	0.72	0.64	0.26
NW_022145606.1:22091431-22096574	NW_022145606.1	22091431	22096574	5143	32	6.22	10	0.0019	17.8	12.7	7.4	13.5	LOC105444216	0.61	0.36	0.76	0.52	0.69	0.3	0.6	0.33
NW_022145599.1:8056233-8061361	NW_022145599.1	8056233	8061361	5128	65	12.68	337	0.0657	12	28.4	6.9	20.7	LOC592013,LOC592031	0.68	0.34	0.86	0.75	0.65	0.26	0.73	0.55
NW_022145603.1:29194896-29200024	NW_022145603.1	29194896	29200024	5128	59	11.51	724	0.1412	18.8	21.1	6.8	27.3	LOC592896	0.78	0.48	0.79	0.56	0.7	0.31	0.8	0.58
NW_022145601.1:5559440-5564547	NW_022145601.1	5559440	5564547	5107	54	10.57	0	0	27.8	26.4	7.6	18.5	LOC590292	0.8	0.63	0.79	0.64	0.75	0.35	0.7	0.52
NW_022145603.1:9427430-9432502	NW_022145603.1	9427430	9432502	5072	10	1.97	46	0.0091	16.2	25.5	11.3	7.8	LOC576563	0.85	0.59	0.94	0.79	0.83	0.53	0.56	0.27
NW_022145607.1:31164842-31169905	NW_022145607.1	31164842	31169905	5063	19	3.75	0	0	9.2	14.7	5.2	17.1	n/a	0.76	0.24	0.78	0.46	0.56	0.15	0.86	0.49
NW_022145612.1:7129980-7135039	NW_022145612.1	7129980	7135039	5059	119	23.52	325	0.0642	17.2	27.7	8	26.4	LOC579637,LOC754129	0.84	0.54	0.85	0.65	0.72	0.37	0.6	0.5
NW_022145598.1:3072038-3077056	NW_022145598.1	3072038	3077056	5018	36	7.17	0	0	14.5	21.8	6.5	23.9	n/a	0.66	0.45	0.65	0.52	0.7	0.28	0.83	0.56
NW_022145599.1:36647155-36652164	NW_022145599.1	36647155	36652164	5009	62	12.38	378	0.0755	20.7	30.2	11.2	28.1	LOC582329	0.77	0.32	0.84	0.59	0.89	0.49	0.82	0.48
NW_022145601.1:10258314-10263314	NW_022145601.1	10258314	10263314	5000	19	3.8	0	0	12.8	23	15.7	9.3	n/a	0.91	0.5	0.92	0.65	0.88	0.47	0.6	0.27
NW_022145600.1:14041805-14046789	NW_022145600.1	14041805	14046789	4984	15	3.01	354	0.071	15.7	16.8	7.3	12.1	LOC115924049	0.82	0.59	0.67	0.42	0.84	0.31	0.72	0.34
NW_022145606.1:13206594-13211549	NW_022145606.1	13206594	13211549	4955	16	3.23	692	0.1397	20.4	13.4	15.9	44.7	LOC115927595	0.93	0.62	0.84	0.48	0.96	0.57	0.78	0.57
NW_022145598.1:16288838-16293774	NW_022145598.1	16288838	16293774	4936	17	3.44	0	0	12.6	23.6	11.7	23.1	n/a	0.84	0.47	0.95	0.78	0.95	0.5	0.83	0.61
NW_022145607.1:23548767-23553681	NW_022145607.1	23548767	23553681	4914	20	4.07	70	0.0142	47.9	90.7	34.5	63.1	LOC577121	0.85	0.66	0.99	0.92	0.89	0.59	0.82	0.75
NW_022145612.1:35025352-35030265	NW_022145612.1	35025352	35030265	4913	71	14.45	61	0.0124	20.2	35.9	14.6	35.3	LOC754255	0.94	0.67	0.96	0.9	0.93	0.6	0.85	0.67
NW_022145600.1:4709428-4714336	NW_022145600.1	4709428	4714336	4908	51	10.39	0	0	19.9	26.1	8.7	20.1	n/a	0.81	0.64	0.75	0.63	0.72	0.37	0.68	0.46
NW_022145607.1:17220374-17225279	NW_022145607.1	17220374	17225279	4905	19	3.87	486	0.0991	24.1	22.7	9.3	20.3	LOC764886	0.85	0.5	0.9	0.58	0.75	0.29	0.81	0.49
NW_022145598.1:24981859-24986751	NW_022145598.1	24981859	24986751	4892	86	17.58	0	0	21.5	23.6	11.6	15.4	LOC100892467	0.74	0.56	0.77	0.62	0.74	0.45	0.67	0.42
NW_022145597.1:2388514-2393399	NW_022145597.1	2388514	2393399	4885	23	4.71	0	0	22.4	20.1	33	10.3	n/a	0.74	0.51	0.71	0.48	0.8	0.46	0.75	0.35
NW_022145610.1:9600684-9605562	NW_022145610.1	9600684	9605562	4878	14	2.87	300	0.0615	29.2	49.2	19.4	8.4	LOC100889037	0.92	0.76	0.98	0.92	1	0.68	0.62	0.25
NW_022145606.1:21107795-21112667	NW_022145606.1	21107795	21112667	4872	13	2.67	0	0	39	76	33.2	16.9	n/a	0.93	0.73	0.97	0.82	0.94	0.77	0.6	0.29
NW_022145604.1:8837644-8842505	NW_022145604.1	8837644	8842505	4861	63	12.96	150	0.0309	23.4	24.3	10.2	16.1	LOC582776	0.84	0.67	0.83	0.63	0.82	0.5	0.71	0.48
NW_022145605.1:29794219-29799080	NW_022145605.1	29794219	29799080	4861	15	3.09	377	0.0776	11.2	13.8	7.4	13.5	LOC105447130	0.78	0.32	0.83	0.44	0.82	0.28	0.72	0.4
NW_022145599.1:15233523-15238351	NW_022145599.1	15233523	15238351	4828	13	2.69	365	0.0756	22	22.2	8.4	9.9	LOC115923787	0.76	0.45	0.84	0.53	0.71	0.27	0.8	0.33
NW_022145611.1:7351142-7355963	NW_022145611.1	7351142	7355963	4821	63	13.07	0	0	29.6	35.3	13	24.4	LOC582192,LOC582154	0.93	0.76	0.95	0.84	0.88	0.62	0.74	0.48
NW_022145601.1:5514055-5518875	NW_022145601.1	5514055	5518875	4820	9	1.87	0	0	20.7	52.8	8.1	11.3	LOC581252	0.65	0.39	0.76	0.48	0.6	0.25	0.48	0.21
NW_022145605.1:38206881-38211689	NW_022145605.1	38206881	38211689	4808	41	8.53	270	0.0562	15.1	13.1	7.9	21	LOC589150	0.63	0.45	0.52	0.36	0.66	0.34	0.59	0.37
NW_022145609.1:25548599-25553398	NW_022145609.1	25548599	25553398	4799	73	15.21	494	0.1029	23.9	28.6	9.9	17.1	LOC594671	0.83	0.67	0.87	0.77	0.87	0.5	0.8	0.56
NW_022145605.1:24278374-24283158	NW_022145605.1	24278374	24283158	4784	67	14.01	606	0.1267	27.7	30.8	8.1	39.8	LOC764716	0.84	0.57	0.86	0.58	0.81	0.37	0.8	0.53
NW_022145609.1:30299668-30304451	NW_022145609.1	30299668	30304451	4783	48	10.04	133	0.0278	18.9	26.1	8.6	27	LOC591902	0.81	0.56	0.92	0.71	0.81	0.41	0.79	0.61
NW_022145601.1:172517-177290	NW_022145601.1	172517	177290	4773	51	10.69	216	0.0453	14.2	25.5	7.9	20.1	LOC591845	0.8	0.49	0.86	0.71	0.77	0.35	0.68	0.49
NW_022145609.1:10849973-10854733	NW_022145609.1	10849973	10854733	4760	8	1.68	0	0	21.4	33.9	9	15.6	n/a	0.89	0.57	0.93	0.73	0.84	0.37	0.77	0.44
NW_022145612.1:30255896-30260652	NW_022145612.1	30255896	30260652	4756	37	7.78	45	0.0095	13.7	21.1	8.2	15.7	LOC105445735	0.77	0.33	0.85	0.59	0.69	0.23	0.66	0.41
NW_022145614.1:3172245-3176980	NW_022145614.1	3172245	3176980	4735	9	1.9	47	0.0099	13.3	20	8.6	98.3	LOC115920360	0.93	0.43	0.93	0.59	0.96	0.36	0.91	0.85
NW_022145609.1:6498491-6503215	NW_022145609.1	6498491	6503215	4724	73	15.45	314	0.0665	47.7	40.6	15.2	16.5	LOC100890603	0.89	0.68	0.91	0.74	0.85	0.55	0.73	0.42
NW_022145606.1:49048948-49053656	NW_022145606.1	49048948	49053656	4708	30	6.37	0	0	39.1	67.4	20.2	11.9	n/a	0.93	0.72	0.94	0.84	0.92	0.41	0.59	0.3
NW_022145604.1:31250277-31254979	NW_022145604.1	31250277	31254979	4702	38	8.08	0	0	15.3	23.1	5.5	22.8	n/a	0.81	0.42	0.99	0.7	0.82	0.24	0.95	0.71
NW_022145609.1:34770759-34775445	NW_022145609.1	34770759	34775445	4686	5	1.07	0	0	18.3	14.3	14.4	8	LOC578365	0.86	0.52	0.57	0.3	0.8	0.47	0.38	0.18
NW_022145598.1:26831819-26836497	NW_022145598.1	26831819	26836497	4678	17	3.63	0	0	14	17.6	8.9	14.1	n/a	0.66	0.43	0.76	0.52	0.88	0.36	0.64	0.36
NW_022145606.1:44903644-44908321	NW_022145606.1	44903644	44908321	4677	7	1.5	0	0	10.8	28.5	7	6.5	n/a	0.85	0.34	0.89	0.59	0.69	0.24	0.61	0.22
NW_022145594.1:31831268-31835941	NW_022145594.1	31831268	31835941	4673	20	4.28	291	0.0623	16.9	26	8.9	18.2	LOC580678	0.77	0.51	0.96	0.85	0.67	0.35	0.64	0.44
NW_022145605.1:35871062-35875735	NW_022145605.1	35871062	35875735	4673	91	19.47	0	0	42.6	45.7	15.7	30	LOC105444401	0.96	0.9	0.95	0.89	0.95	0.72	0.84	0.65
NW_022145609.1:11043450-11048101	NW_022145609.1	11043450	11048101	4651	76	16.34	672	0.1445	26	29.7	11.5	25.8	LOC583660	0.86	0.7	0.97	0.85	0.82	0.59	0.71	0.59
NW_022145605.1:24316823-24321460	NW_022145605.1	24316823	24321460	4637	165	35.58	902	0.1945	36.1	43.4	15	44.5	LOC764716	0.86	0.79	0.87	0.77	0.86	0.68	0.84	0.71
NW_022145609.1:38504340-38508970	NW_022145609.1	38504340	38508970	4630	31	6.7	1143	0.2469	19.1	24.5	6.2	20.6	LOC100889735	0.93	0.7	0.88	0.68	0.85	0.23	0.75	0.56
NW_022145607.1:22827668-22832290	NW_022145607.1	22827668	22832290	4622	16	3.46	442	0.0956	50.1	21.1	16.3	20.4	LOC105441054	1	0.93	0.72	0.44	0.9	0.44	0.71	0.4
NW_022145603.1:8069659-8074238	NW_022145603.1	8069659	8074238	4579	18	3.93	0	0	13.5	53.3	8.1	42.5	n/a	0.78	0.46	0.91	0.7	0.81	0.31	0.86	0.61
NW_022145614.1:10496767-10501334	NW_022145614.1	10496767	10501334	4567	21	4.6	0	0	16.4	23.5	5.6	12.8	LOC581097	0.79	0.29	0.87	0.66	0.55	0.26	0.63	0.34
NW_022145607.1:35943897-35948459	NW_022145607.1	35943897	35948459	4562	45	9.86	298	0.0653	32.2	38.1	13.3	31.8	LOC591544	0.8	0.62	0.78	0.65	0.81	0.41	0.75	0.52
NW_022145613.1:10503710-10508268	NW_022145613.1	10503710	10508268	4558	11	2.41	302	0.0663	14.1	39.7	7.2	10.3	LOC105446087	0.77	0.46	1	0.95	0.82	0.3	0.72	0.33
NW_022145596.1:20442215-20446764	NW_022145596.1	20442215	20446764	4549	23	5.06	68	0.0149	19.3	14.4	5.6	15.6	LOC100891919	0.71	0.46	0.67	0.51	0.66	0.25	0.62	0.36
NW_022145600.1:4915164-4919701	NW_022145600.1	4915164	4919701	4537	67	14.77	323	0.0712	22.3	31.8	10.5	27.7	LOC584784	0.8	0.52	0.83	0.62	0.78	0.44	0.75	0.57
NW_022145597.1:2924408-2928942	NW_022145597.1	2924408	2928942	4534	43	9.48	135	0.0298	21	19.7	9.1	24.3	LOC582365	0.91	0.64	0.84	0.58	0.88	0.43	0.83	0.5
NW_022145605.1:19016670-19021173	NW_022145605.1	19016670	19021173	4503	55	12.21	244	0.0542	20.5	27.4	9	26.1	LOC589619,LOC589646	0.84	0.59	0.85	0.7	0.86	0.38	0.78	0.57
NW_022145604.1:8927425-8931920	NW_022145604.1	8927425	8931920	4495	81	18.02	662	0.1473	54.9	30	14.1	30	LOC581954	0.95	0.87	0.84	0.68	0.95	0.69	0.79	0.57
NW_022145614.1:16208251-16212719	NW_022145614.1	16208251	16212719	4468	77	17.23	878	0.1965	30.1	35.1	8.5	25.8	LOC578898	0.82	0.6	0.91	0.79	0.74	0.41	0.73	0.55
NW_022145598.1:6893665-6898130	NW_022145598.1	6893665	6898130	4465	33	7.39	0	0	11.7	15.7	5	15.3	LOC581243	0.94	0.42	0.89	0.57	0.84	0.15	0.79	0.49
NW_022145600.1:3898680-3903141	NW_022145600.1	3898680	3903141	4461	35	7.85	0	0	13.6	17.1	6.8	23.6	n/a	0.81	0.48	0.81	0.55	0.69	0.28	0.8	0.56
NW_022145606.1:2832735-2837186	NW_022145606.1	2832735	2837186	4451	20	4.49	0	0	82.2	81.9	24.2	79.2	LOC578556	0.89	0.67	0.92	0.88	0.73	0.48	0.73	0.57
NW_022145612.1:19523893-19528342	NW_022145612.1	19523893	19528342	4449	87	19.55	695	0.1562	17.3	33.2	10	31	LOC581823	0.79	0.53	0.88	0.77	0.88	0.5	0.81	0.66
NW_022145607.1:25637602-25642045	NW_022145607.1	25637602	25642045	4443	21	4.73	105	0.0236	12.4	29.8	9.4	16.3	LOC575287	0.66	0.39	0.72	0.52	0.8	0.36	0.58	0.37
NW_022145609.1:8189614-8194052	NW_022145609.1	8189614	8194052	4438	57	12.84	414	0.0933	18.8	28.8	8.1	11.6	LOC100891676	0.95	0.63	0.98	0.89	0.75	0.36	0.62	0.39
NW_022145613.1:23747437-23751864	NW_022145613.1	23747437	23751864	4427	31	7	283	0.0639	21.8	36.3	10.5	17.6	LOC575915	0.82	0.49	0.84	0.7	0.82	0.45	0.72	0.47
NW_022145606.1:9066610-9070994	NW_022145606.1	9066610	9070994	4384	25	5.7	0	0	21.4	37.1	7.4	17	LOC594090,LOC752513	0.9	0.62	0.84	0.65	0.7	0.3	0.71	0.52
NW_022145613.1:36053160-36057534	NW_022145613.1	36053160	36057534	4374	74	16.92	0	0	11	28.4	7.1	23.3	LOC590964	0.87	0.48	0.97	0.85	0.83	0.3	0.8	0.65
NW_022145607.1:33577396-33581754	NW_022145607.1	33577396	33581754	4358	16	3.67	323	0.0741	77.6	95.8	21.7	32.2	LOC105444768,LOC115927955	0.81	0.61	0.99	0.92	0.86	0.43	0.68	0.35
NW_022145614.1:11023266-11027604	NW_022145614.1	11023266	11027604	4338	41	9.45	0	0	19.2	32	6.6	15.9	LOC581357	0.76	0.49	0.8	0.7	0.69	0.24	0.74	0.44
NW_022145598.1:29919793-29924117	NW_022145598.1	29919793	29924117	4324	109	25.21	0	0	21.9	26.1	10.6	22.6	n/a	0.83	0.61	0.82	0.69	0.8	0.55	0.67	0.42
NW_022145600.1:17556352-17560658	NW_022145600.1	17556352	17560658	4306	11	2.55	0	0	14	30	8.1	7.5	n/a	0.87	0.55	0.99	0.81	0.87	0.32	0.51	0.22
NW_022145605.1:39079052-39083352	NW_022145605.1	39079052	39083352	4300	40	9.3	352	0.0819	41.4	59.1	23.2	29.4	LOC756453	0.92	0.88	1	0.99	0.91	0.75	0.85	0.54
NW_022145612.1:61782463-61786760	NW_022145612.1	61782463	61786760	4297	52	12.1	271	0.0631	12.6	23.4	9.9	26.1	LOC580592	0.77	0.41	0.8	0.57	0.77	0.47	0.81	0.56
NW_022145598.1:29805627-29809920	NW_022145598.1	29805627	29809920	4293	17	3.96	0	0	9.7	13.2	5.8	12.3	n/a	0.88	0.34	0.87	0.5	0.75	0.18	0.61	0.3
NW_022145612.1:36701046-36705334	NW_022145612.1	36701046	36705334	4288	15	3.5	116	0.0271	17	18.8	11.4	19.6	LOC579456	0.81	0.52	0.83	0.59	0.86	0.51	0.84	0.64
NW_022145600.1:4773253-4777538	NW_022145600.1	4773253	4777538	4285	46	10.74	0	0	20.8	35.8	7.8	33.9	LOC100893839	0.87	0.34	0.9	0.83	0.85	0.37	0.87	0.8
NW_022145603.1:30586838-30591123	NW_022145603.1	30586838	30591123	4285	62	14.47	0	0	23.9	32	18.9	38.5	n/a	0.79	0.52	0.85	0.64	0.95	0.63	0.67	0.56
NW_022145605.1:42379810-42384076	NW_022145605.1	42379810	42384076	4266	27	6.33	374	0.0877	12.4	13.9	6	17.9	LOC115926892	0.89	0.51	0.79	0.47	0.82	0.2	0.86	0.59
NW_022145610.1:9444063-9448325	NW_022145610.1	9444063	9448325	4262	61	14.31	0	0	18.5	34.6	15.1	9.7	n/a	0.98	0.68	0.99	0.94	0.96	0.71	0.53	0.27
NW_022145611.1:7718999-7723259	NW_022145611.1	7718999	7723259	4260	32	7.51	42	0.0099	24.3	46.5	14.1	28.9	LOC100888033	0.88	0.46	0.89	0.57	0.87	0.33	0.59	0.39
NW_022145610.1:33462302-33466546	NW_022145610.1	33462302	33466546	4244	41	9.66	298	0.0702	25	25.5	8.8	27.6	LOC593044	0.97	0.62	0.88	0.75	0.93	0.41	0.8	0.62
NW_022145614.1:18419799-18424043	NW_022145614.1	18419799	18424043	4244	78	18.38	417	0.0983	43.6	48.5	16.5	23.7	LOC100890216	0.98	0.94	0.99	0.9	0.98	0.85	0.81	0.52
NW_022145603.1:25045918-25050157	NW_022145603.1	25045918	25050157	4239	56	13.21	489	0.1154	25	28.4	12	56.7	LOC581516	0.81	0.49	0.79	0.62	0.72	0.48	0.78	0.57
NW_022145611.1:2207466-2211705	NW_022145611.1	2207466	2211705	4239	32	7.55	0	0	19.7	29.6	10.5	27.8	LOC575022	0.84	0.61	0.75	0.65	0.79	0.52	0.84	0.68
NW_022145614.1:4176271-4180491	NW_022145614.1	4176271	4180491	4220	24	5.69	95	0.0225	32.7	54.6	21	29.8	LOC581380	0.63	0.35	0.99	0.88	0.86	0.58	0.58	0.34
NW_022145614.1:26878801-26883021	NW_022145614.1	26878801	26883021	4220	18	4.27	0	0	17.2	33.9	6.8	28	LOC589652	0.89	0.56	0.9	0.67	0.79	0.3	0.76	0.55
NW_022145605.1:19360580-19364799	NW_022145605.1	19360580	19364799	4219	61	14.46	0	0	19.2	44.2	10.9	31.5	n/a	0.8	0.61	0.95	0.9	0.81	0.49	0.9	0.68
NW_022145609.1:24083066-24087271	NW_022145609.1	24083066	24087271	4205	27	6.42	0	0	35.5	6.9	11	11.4	n/a	1	0.91	0.51	0.25	0.92	0.53	0.56	0.33
NW_022145606.1:49303166-49307364	NW_022145606.1	49303166	49307364	4198	21	5	233	0.0555	44.6	20	14.4	12.1	LOC115927519	0.74	0.55	0.8	0.51	0.76	0.5	0.53	0.24
NW_022145613.1:1022251-1026445	NW_022145613.1	1022251	1026445	4194	14	3.34	0	0	23	31.7	11.5	25.1	LOC115919759	0.87	0.49	0.93	0.75	0.85	0.43	0.85	0.63
NW_022145611.1:12914898-12919079	NW_022145611.1	12914898	12919079	4181	75	17.94	385	0.0921	21.6	31	12.6	34.1	LOC580203	0.9	0.69	0.79	0.66	0.93	0.58	0.87	0.66
NW_022145602.1:3456615-3460790	NW_022145602.1	3456615	3460790	4175	7	1.68	1056	0.2529	22.1	23.4	9	17.7	LOC584110	0.84	0.52	0.72	0.4	0.74	0.26	0.71	0.46
NW_022145598.1:30234842-30239014	NW_022145598.1	30234842	30239014	4172	33	7.91	704	0.1687	30.3	44.1	14.1	27.6	LOC105441707	0.99	0.65	1	0.91	0.95	0.52	0.69	0.3
NW_022145607.1:29043583-29047753	NW_022145607.1	29043583	29047753	4170	8	1.92	0	0	23.4	38.3	32.1	79.2	n/a	0.89	0.64	0.94	0.74	0.96	0.73	0.84	0.54
NW_022145602.1:9578037-9582205	NW_022145602.1	9578037	9582205	4168	45	10.8	0	0	13.3	13.6	8.9	18.6	LOC105437125	0.77	0.47	0.81	0.46	0.84	0.41	0.83	0.52
NW_022145606.1:48491308-48495451	NW_022145606.1	48491308	48495451	4143	18	4.34	97	0.0234	19.3	40.3	25.8	85	LOC105440679	0.88	0.45	0.98	0.69	0.96	0.58	0.95	0.74
NW_022145609.1:4556502-4560642	NW_022145609.1	4556502	4560642	4140	44	10.63	845	0.2041	35.1	24.5	10.5	24.4	LOC594564	0.89	0.72	0.79	0.58	0.87	0.46	0.84	0.63
NW_022145611.1:37730576-37734709	NW_022145611.1	37730576	37734709	4133	7	1.69	551	0.1333	9.1	14.2	6.4	13.5	LOC115919082	0.79	0.38	0.85	0.48	0.88	0.27	0.69	0.37
NW_022145604.1:19963520-19967652	NW_022145604.1	19963520	19967652	4132	14	3.39	0	0	17	15.7	7.7	13.7	LOC115926100	0.93	0.59	0.9	0.63	0.94	0.35	0.82	0.45
NW_022145600.1:7258636-7262728	NW_022145600.1	7258636	7262728	4092	101	24.68	550	0.1344	29.4	33.4	8.5	28.1	LOC592819,LOC594532	0.86	0.67	0.84	0.79	0.81	0.4	0.71	0.58
NW_022145598.1:30392914-30396988	NW_022145598.1	30392914	30396988	4074	20	4.91	0	0	34.4	54.3	9.3	39.7	n/a	0.77	0.49	0.94	0.76	0.63	0.22	0.74	0.64
NW_022145604.1:13253292-13257358	NW_022145604.1	13253292	13257358	4066	26	6.39	218	0.0536	18.6	43.6	11.8	70.1	LOC373367	0.6	0.39	0.88	0.73	0.61	0.36	0.65	0.44
NW_022145612.1:14685731-14689793	NW_022145612.1	14685731	14689793	4062	102	25.11	332	0.0817	22.1	27.7	17.2	38.1	LOC589723	0.87	0.64	0.78	0.62	0.87	0.63	0.89	0.73
NW_022145598.1:7933152-7937199	NW_022145598.1	7933152	7937199	4047	21	5.19	0	0	12	18.1	5.8	19.3	n/a	0.75	0.48	0.77	0.59	0.79	0.21	0.8	0.62
NW_022145600.1:34829040-34833070	NW_022145600.1	34829040	34833070	4030	126	31.27	703	0.1744	18.6	43.7	9.4	36.9	LOC756394	0.82	0.57	1	0.97	0.83	0.48	0.87	0.78
NW_022145607.1:38150412-38154440	NW_022145607.1	38150412	38154440	4028	42	10.43	524	0.1301	28.6	31.1	14	18.4	LOC105446321	0.91	0.64	0.78	0.62	0.96	0.66	0.73	0.43
NW_022145610.1:35805473-35809494	NW_022145610.1	35805473	35809494	4021	64	15.92	202	0.0502	51.6	51.9	23.7	29.3	LOC588410	0.76	0.64	0.81	0.72	0.79	0.57	0.83	0.67
NW_022145601.1:33481831-33485837	NW_022145601.1	33481831	33485837	4006	82	20.47	66	0.0165	17.9	27.4	12.8	34	LOC105442149	0.82	0.57	0.89	0.63	0.9	0.56	0.81	0.61
NW_022145612.1:29041299-29045302	NW_022145612.1	29041299	29045302	4003	32	7.99	77	0.0192	14.4	27.7	8.2	16.5	LOC582346,LOC582313	0.75	0.46	0.93	0.76	0.77	0.37	0.59	0.4
NW_022145594.1:7856397-7860398	NW_022145594.1	7856397	7860398	4001	11	2.75	0	0	9.2	26.2	10.4	11.7	n/a	0.84	0.37	0.98	0.65	0.88	0.42	0.81	0.41
NW_022145600.1:8350588-8354558	NW_022145600.1	8350588	8354558	3970	16	4.03	0	0	24.8	29.2	13.1	14.4	n/a	0.85	0.7	0.83	0.71	0.89	0.55	0.5	0.27
NW_022145603.1:23651026-23654986	NW_022145603.1	23651026	23654986	3960	8	2.02	0	0	61.1	75	11.3	65	LOC576385	0.85	0.61	0.87	0.64	0.78	0.44	0.71	0.49
NW_022145607.1:35371512-35375458	NW_022145607.1	35371512	35375458	3946	23	5.83	336	0.0851	45.4	44.9	26.3	51.8	LOC594750	0.77	0.61	0.84	0.69	0.97	0.73	0.86	0.73
NW_022145598.1:26850120-26854065	NW_022145598.1	26850120	26854065	3945	8	2.03	0	0	16.9	14.1	5.1	22	n/a	0.78	0.42	0.76	0.45	0.81	0.17	0.74	0.5
NW_022145607.1:29275760-29279704	NW_022145607.1	29275760	29279704	3944	19	4.82	0	0	41.3	61.3	16.6	25.1	n/a	0.93	0.59	0.98	0.79	0.95	0.37	0.68	0.39
NW_022145607.1:19780371-19784309	NW_022145607.1	19780371	19784309	3938	104	26.41	204	0.0518	22.1	25.5	11.6	23.3	LOC580179	0.83	0.54	0.81	0.66	0.9	0.55	0.71	0.56
NW_022145601.1:32614946-32618880	NW_022145601.1	32614946	32618880	3934	81	20.59	780	0.1983	35.6	21.9	22.5	13.6	LOC105441161	0.93	0.67	0.72	0.39	0.98	0.75	0.82	0.4
NW_022145607.1:22237997-22241924	NW_022145607.1	22237997	22241924	3927	26	6.62	0	0	12.3	21	5.6	5.1	n/a	0.76	0.43	0.87	0.59	0.59	0.26	0.23	0.14
NW_022145598.1:17432614-17436532	NW_022145598.1	17432614	17436532	3918	17	4.34	370	0.0944	14.9	23.1	6.4	22.8	LOC755397	0.88	0.46	0.89	0.7	0.73	0.25	0.75	0.58
NW_022145602.1:676040-679931	NW_022145602.1	676040	679931	3891	7	1.8	92	0.0236	21.8	44.7	21	14.6	LOC579751	0.73	0.46	0.91	0.75	0.7	0.4	0.71	0.47
NW_022145606.1:36716809-36720694	NW_022145606.1	36716809	36720694	3885	11	2.83	0	0	19.8	22.7	10.7	8.1	LOC576257	0.89	0.6	0.94	0.76	0.82	0.56	0.6	0.28
NW_022145603.1:4832215-4836089	NW_022145603.1	4832215	4836089	3874	26	6.71	254	0.0656	35.7	17.9	14.2	14.3	LOC105441016	0.97	0.81	0.88	0.63	0.99	0.73	0.64	0.44
NW_022145604.1:25132300-25136147	NW_022145604.1	25132300	25136147	3847	66	17.16	415	0.1079	38.6	45.1	15	43.8	LOC584174	0.94	0.77	0.89	0.82	0.93	0.67	0.9	0.71
NW_022145604.1:11327108-11330944	NW_022145604.1	11327108	11330944	3836	9	2.35	0	0	10.9	11.9	5.5	8	LOC586410	0.71	0.35	0.66	0.37	0.62	0.23	0.64	0.27
NW_022145603.1:21396578-21400411	NW_022145603.1	21396578	21400411	3833	19	4.96	942	0.2458	18.4	16.5	7.1	18.3	LOC373362	0.68	0.52	0.77	0.5	0.71	0.35	0.7	0.48
NW_022145606.1:10586023-10589842	NW_022145606.1	10586023	10589842	3819	31	8.12	291	0.0762	32.1	29.1	22.5	14.7	LOC115927574	0.86	0.74	0.89	0.78	0.89	0.65	0.86	0.56
NW_022145606.1:46741552-46745367	NW_022145606.1	46741552	46745367	3815	16	4.19	0	0	39.9	46.4	13.6	8.7	n/a	0.76	0.48	0.98	0.9	0.91	0.5	0.64	0.25
NW_022145611.1:32716911-32720690	NW_022145611.1	32716911	32720690	3779	34	9	0	0	10.4	25.1	6.5	25.2	n/a	0.6	0.4	0.94	0.79	0.64	0.27	0.71	0.56
NW_022145609.1:33161399-33165145	NW_022145609.1	33161399	33165145	3746	37	9.88	0	0	22.6	23.4	7.6	15	n/a	0.79	0.54	0.92	0.62	0.64	0.4	0.68	0.41
NW_022145606.1:41272080-41275823	NW_022145606.1	41272080	41275823	3743	15	4.01	272	0.0727	69.8	23.8	33.1	9.4	LOC100888566	0.94	0.79	0.92	0.55	0.96	0.79	0.65	0.18
NW_022145604.1:5743220-5746956	NW_022145604.1	5743220	5746956	3736	42	11.24	481	0.1287	17.7	28.5	8	25.4	LOC584384	0.66	0.55	0.84	0.72	0.74	0.36	0.67	0.41
NW_022145602.1:5500837-5504567	NW_022145602.1	5500837	5504567	3730	6	1.61	120	0.0322	15.6	18.1	9.9	20.5	LOC115925010	0.9	0.38	0.96	0.58	0.97	0.39	0.75	0.53
NW_022145611.1:30640781-30644481	NW_022145611.1	30640781	30644481	3700	45	12.16	6	0.0016	17.2	34	9.6	29.8	LOC587831	0.85	0.6	0.98	0.88	0.81	0.46	0.83	0.65
NW_022145607.1:26604403-26608085	NW_022145607.1	26604403	26608085	3682	15	4.07	416	0.113	17	13.4	5.1	15.2	LOC584264	0.66	0.48	0.64	0.41	0.67	0.21	0.61	0.34
NW_022145613.1:10076322-10079996	NW_022145613.1	10076322	10079996	3674	27	7.35	57	0.0155	15.6	18.4	6.9	26.2	LOC583569,LOC586255	0.61	0.48	0.85	0.55	0.66	0.37	0.73	0.39
NW_022145596.1:3177952-3181623	NW_022145596.1	3177952	3181623	3671	107	29.15	623	0.1697	33.4	34.7	15.5	47.8	LOC586431	0.98	0.85	0.93	0.8	0.89	0.67	0.91	0.86
NW_022145605.1:19131319-19134988	NW_022145605.1	19131319	19134988	3669	27	7.36	481	0.1311	11.8	16.7	5.7	13.4	LOC594807	0.58	0.37	0.61	0.45	0.66	0.23	0.54	0.26
NW_022145603.1:18678616-18682282	NW_022145603.1	18678616	18682282	3666	38	10.37	0	0	11.5	19.8	11	10.3	n/a	0.69	0.4	0.79	0.62	0.93	0.41	0.65	0.37
NW_022145605.1:21316566-21320216	NW_022145605.1	21316566	21320216	3650	67	18.36	510	0.1397	23.1	26.5	10.2	24.2	LOC100889593	0.77	0.61	0.82	0.66	0.78	0.5	0.81	0.62
NW_022145612.1:20510647-20514289	NW_022145612.1	20510647	20514289	3642	66	18.12	0	0	29.2	51.5	12.7	46.2	LOC105441547	0.9	0.7	0.93	0.79	0.88	0.37	0.83	0.72
NW_022145603.1:30658841-30662458	NW_022145603.1	30658841	30662458	3617	4	1.11	175	0.0484	23.3	33.9	16	22.3	LOC105437098	0.98	0.66	0.94	0.68	0.96	0.55	0.83	0.51
NW_022145609.1:19340848-19344462	NW_022145609.1	19340848	19344462	3614	11	3.04	0	0	18.7	26.1	14.7	11.2	LOC100891352	0.93	0.51	0.98	0.79	0.95	0.68	0.71	0.34
NW_022145607.1:19738413-19742025	NW_022145607.1	19738413	19742025	3612	29	8.03	178	0.0493	17.4	22.8	9	24.1	LOC576818,LOC588400	0.69	0.42	0.87	0.64	0.85	0.37	0.75	0.57
NW_022145606.1:22322281-22325892	NW_022145606.1	22322281	22325892	3611	28	7.75	0	0	44.2	43.3	6.1	5	n/a	0.96	0.84	0.91	0.85	0.78	0.21	0.44	0.19
NW_022145594.1:45888202-45891794	NW_022145594.1	45888202	45891794	3592	5	1.39	210	0.0585	14.3	17.2	6	8.3	LOC100889992	0.75	0.38	0.87	0.5	0.79	0.24	0.66	0.22
NW_022145613.1:7614209-7617800	NW_022145613.1	7614209	7617800	3591	43	11.97	373	0.1039	17.6	22.1	9.2	15	LOC100891954	0.85	0.57	0.92	0.66	0.9	0.43	0.71	0.43
NW_022145607.1:22040126-22043708	NW_022145607.1	22040126	22043708	3582	63	17.59	0	0	27.4	59.4	42.2	19.1	n/a	0.84	0.64	0.99	0.86	0.94	0.76	0.83	0.53
NW_022145594.1:14270248-14273829	NW_022145594.1	14270248	14273829	3581	14	3.91	0	0	16.7	25.4	7.3	9.9	n/a	0.76	0.43	0.99	0.78	0.69	0.28	0.63	0.3
NW_022145606.1:36608452-36612026	NW_022145606.1	36608452	36612026	3574	24	6.72	161	0.045	29.3	28.7	9.9	16.3	LOC105447449	0.96	0.8	0.96	0.86	0.96	0.39	0.82	0.5
NW_022145602.1:17609280-17612846	NW_022145602.1	17609280	17612846	3566	88	24.68	222	0.0623	38.3	31.9	22.4	21.4	LOC591602,LOC115925093	0.92	0.73	0.98	0.85	0.86	0.66	0.69	0.52
NW_022145594.1:11214670-11218234	NW_022145594.1	11214670	11218234	3564	41	11.5	262	0.0735	22.5	48.6	11.9	27.3	LOC593916	0.76	0.47	1	0.94	0.66	0.38	0.84	0.58
NW_022145604.1:29075083-29078641	NW_022145604.1	29075083	29078641	3558	49	13.77	0	0	54.1	16.5	29.4	12.3	n/a	0.71	0.51	0.41	0.27	0.94	0.73	0.63	0.36
NW_022145594.1:51932168-51935723	NW_022145594.1	51932168	51935723	3555	78	21.94	0	0	23.6	34.4	14.6	21.7	n/a	0.69	0.6	1	0.95	0.77	0.53	0.93	0.57
NW_022145606.1:34085042-34088583	NW_022145606.1	34085042	34088583	3541	9	2.54	0	0	23.3	18.1	8	11.1	n/a	0.82	0.65	0.73	0.51	0.72	0.34	0.6	0.3
NW_022145610.1:21087837-21091363	NW_022145610.1	21087837	21091363	3526	11	3.12	412	0.1168	12.3	13	5.1	11.7	LOC115929336,LOC115919044	0.74	0.39	0.65	0.43	0.74	0.17	0.44	0.32
NW_022145613.1:27038264-27041783	NW_022145613.1	27038264	27041783	3519	12	3.41	12	0.0034	5.4	28.6	10	24.2	LOC574871	0.47	0.23	0.82	0.77	0.93	0.46	0.78	0.58
NW_022145600.1:6647393-6650908	NW_022145600.1	6647393	6650908	3515	37	10.53	0	0	16.9	33.2	9.5	26.2	LOC105446861	0.73	0.55	0.95	0.89	0.84	0.34	0.75	0.63
NW_022145598.1:5374366-5377872	NW_022145598.1	5374366	5377872	3506	25	7.13	0	0	77.2	68.4	33.9	76	LOC100888636	0.96	0.78	0.9	0.73	0.97	0.76	0.91	0.69
NW_022145613.1:4901772-4905272	NW_022145613.1	4901772	4905272	3500	41	11.71	0	0	20.2	21.2	7.9	37.2	n/a	0.95	0.64	0.94	0.65	0.88	0.39	0.79	0.68
NW_022145601.1:15878553-15882042	NW_022145601.1	15878553	15882042	3489	27	7.74	0	0	20.9	31.7	11.1	36	n/a	0.89	0.49	0.92	0.78	0.8	0.39	0.9	0.75
NW_022145598.1:9579737-9583224	NW_022145598.1	9579737	9583224	3487	34	9.75	1008	0.2891	21.4	27.7	10.8	29.4	LOC105446520	0.88	0.58	0.89	0.65	0.93	0.33	0.96	0.75
NW_022145600.1:28879837-28883323	NW_022145600.1	28879837	28883323	3486	10	2.87	0	0	12.1	16.9	5.5	15.5	n/a	0.87	0.52	0.9	0.66	0.84	0.18	0.87	0.54
NW_022145598.1:51966-55445	NW_022145598.1	51966	55445	3479	14	4.02	0	0	17.6	12.8	8.2	13.2	LOC100892823	0.86	0.51	0.74	0.37	0.84	0.36	0.45	0.2
NW_022145609.1:35997790-36001262	NW_022145609.1	35997790	36001262	3472	88	25.35	428	0.1233	26	29.4	11.4	21.5	LOC577935	0.95	0.72	0.9	0.69	0.82	0.49	0.76	0.54
NW_022145594.1:12603719-12607184	NW_022145594.1	12603719	12607184	3465	31	8.95	0	0	16.5	30.8	13	18.2	n/a	0.96	0.53	1	0.88	0.96	0.62	0.9	0.65
NW_022145605.1:20942365-20945826	NW_022145605.1	20942365	20945826	3461	42	12.14	122	0.0352	14	37	5.7	30.1	LOC587111,LOC587211	0.64	0.39	0.97	0.87	0.65	0.31	0.79	0.66
NW_022145602.1:4525321-4528775	NW_022145602.1	4525321	4528775	3454	5	1.45	0	0	11.4	32.9	10.3	10.4	n/a	0.75	0.36	0.99	0.9	0.86	0.46	0.59	0.25
NW_022145605.1:2287784-2291232	NW_022145605.1	2287784	2291232	3448	19	5.51	0	0	9.7	33.4	9.5	28.6	LOC756117,LOC756125	0.73	0.27	0.95	0.86	0.86	0.29	0.76	0.66
NW_022145600.1:29817791-29821228	NW_022145600.1	29817791	29821228	3437	17	4.95	855	0.2488	18.6	31.8	6	22.9	LOC115918657	0.62	0.46	0.85	0.68	0.61	0.33	0.69	0.6
NW_022145601.1:1313128-1316564	NW_022145601.1	1313128	1316564	3436	46	13.39	235	0.0684	25.1	44	10.4	25.6	LOC100892067	0.95	0.59	1	1	0.9	0.44	0.67	0.56
NW_022145602.1:17604050-17607481	NW_022145602.1	17604050	17607481	3431	18	5.25	136	0.0396	11.3	25.3	10	12.3	LOC591602	0.67	0.4	0.91	0.73	0.65	0.41	0.54	0.32
NW_022145607.1:29392978-29396404	NW_022145607.1	29392978	29396404	3426	34	9.92	22	0.0064	15.4	26	8.9	21.1	LOC100890709	0.73	0.53	0.9	0.76	0.71	0.43	0.73	0.49
NW_022145609.1:9571060-9574486	NW_022145609.1	9571060	9574486	3426	31	9.05	258	0.0753	12.4	18.3	7.6	27.7	LOC115928802	0.68	0.41	0.83	0.55	0.82	0.3	0.69	0.44
NW_022145613.1:36600584-36604010	NW_022145613.1	36600584	36604010	3426	52	15.18	0	0	20.8	31.2	7.9	23.5	LOC105446391	0.96	0.55	0.93	0.78	0.91	0.29	0.78	0.49
NW_022145604.1:9152376-9155789	NW_022145604.1	9152376	9155789	3413	73	21.39	256	0.075	27.9	31.8	14.3	26.5	LOC105443099	0.98	0.84	1	0.91	0.98	0.74	0.8	0.62
NW_022145609.1:14662456-14665869	NW_022145609.1	14662456	14665869	3413	52	15.24	373	0.1093	17	22.6	10.6	22.5	LOC582296	0.78	0.53	0.85	0.68	0.8	0.42	0.8	0.6
NW_022145607.1:3168141-3171550	NW_022145607.1	3168141	3171550	3409	11	3.23	0	0	24.9	23.9	7.5	19.1	n/a	0.76	0.33	0.84	0.54	0.72	0.18	0.81	0.44
NW_022145598.1:4453739-4457146	NW_022145598.1	4453739	4457146	3407	160	46.96	875	0.2568	33.5	43.4	12.7	49	LOC582631	0.96	0.89	0.95	0.87	0.91	0.61	0.94	0.82
NW_022145607.1:3254094-3257500	NW_022145607.1	3254094	3257500	3406	47	13.8	438	0.1286	31.8	55.1	16.7	26.7	LOC580608	0.95	0.75	1	0.98	0.97	0.64	0.83	0.56
NW_022145607.1:29202604-29206010	NW_022145607.1	29202604	29206010	3406	15	4.4	0	0	18.9	52.8	22.4	79	n/a	0.91	0.64	0.97	0.77	0.95	0.62	0.85	0.63
NW_022145607.1:26587310-26590698	NW_022145607.1	26587310	26590698	3388	28	8.26	593	0.175	21.4	35.4	12.9	26.2	LOC592060	0.82	0.61	0.97	0.82	0.85	0.54	0.79	0.55
NW_022145594.1:5161590-5164977	NW_022145594.1	5161590	5164977	3387	46	13.58	688	0.2031	34.9	23.8	11	27.1	LOC585963	0.82	0.63	0.87	0.66	0.92	0.46	0.8	0.57
NW_022145604.1:8934858-8938225	NW_022145604.1	8934858	8938225	3367	51	15.15	65	0.0193	26	30.5	12.2	21.4	LOC100890755	0.96	0.7	0.85	0.78	0.81	0.53	0.76	0.48
NW_022145610.1:26131327-26134694	NW_022145610.1	26131327	26134694	3367	51	15.15	152	0.0451	18.4	25.8	11.8	17.9	LOC592199,LOC590789	0.78	0.57	0.83	0.73	0.81	0.5	0.72	0.53
NW_022145609.1:16887407-16890765	NW_022145609.1	16887407	16890765	3358	28	8.34	152	0.0453	20.9	39.7	8.4	19.9	LOC591452	0.74	0.55	0.99	0.91	0.73	0.43	0.69	0.42
NW_022145599.1:37228017-37231355	NW_022145599.1	37228017	37231355	3338	37	11.08	182	0.0545	16.1	19.2	11.2	13.1	LOC100888821	0.82	0.53	0.78	0.6	0.71	0.41	0.68	0.41
NW_022145613.1:36595209-36598542	NW_022145613.1	36595209	36598542	3333	24	7.2	238	0.0714	46.3	42	27.1	7.7	LOC105446391	0.94	0.71	0.97	0.83	0.96	0.78	0.71	0.27
NW_022145605.1:36509667-36512998	NW_022145605.1	36509667	36512998	3331	88	26.42	0	0	25.5	43.3	12	38.2	LOC585777	0.94	0.85	0.98	0.93	0.94	0.57	0.92	0.81
NW_022145613.1:9905913-9909229	NW_022145613.1	9905913	9909229	3316	99	29.86	768	0.2316	31.6	42.5	10.2	41.1	LOC588928	0.82	0.67	0.87	0.79	0.81	0.56	0.79	0.64
NW_022145609.1:7393454-7396768	NW_022145609.1	7393454	7396768	3314	78	23.54	0	0	22.5	28.4	10.9	28.9	LOC105442195	0.92	0.68	0.95	0.86	0.98	0.51	0.89	0.79
NW_022145609.1:33165668-33168982	NW_022145609.1	33165668	33168982	3314	23	6.94	0	0	25.1	28.5	11.2	22.9	n/a	0.87	0.62	0.83	0.65	0.8	0.57	0.81	0.46
NW_022145600.1:6400731-6404039	NW_022145600.1	6400731	6404039	3308	9	2.72	0	0	39.4	88.9	36.2	15	n/a	0.74	0.47	0.94	0.85	0.97	0.8	0.68	0.35
NW_022145606.1:5932929-5936232	NW_022145606.1	5932929	5936232	3303	8	2.42	0	0	85.3	81	61.9	84.5	n/a	0.57	0.44	0.57	0.44	1	0.56	0.47	0.26
NW_022145606.1:16829246-16832548	NW_022145606.1	16829246	16832548	3302	10	3.03	262	0.0793	11.7	15.4	6.8	10.3	LOC755300	0.7	0.36	0.79	0.47	0.74	0.31	0.69	0.32
NW_022145603.1:24132714-24136009	NW_022145603.1	24132714	24136009	3295	43	13.05	0	0	8.6	18	6.4	20.2	LOC754213	0.75	0.35	0.77	0.55	0.75	0.3	0.75	0.6
NW_022145609.1:11422056-11425350	NW_022145609.1	11422056	11425350	3294	19	5.77	599	0.1818	24.3	21.8	9	23.4	LOC115928484,LOC115928485	0.89	0.64	0.87	0.67	0.88	0.44	0.8	0.61
NW_022145596.1:25374086-25377379	NW_022145596.1	25374086	25377379	3293	28	8.5	0	0	20.5	37.4	8.7	12.5	n/a	0.86	0.62	0.97	0.88	0.86	0.44	0.54	0.23
NW_022145612.1:20111873-20115159	NW_022145612.1	20111873	20115159	3286	27	8.22	415	0.1263	22.1	30.1	7.2	20.7	LOC584519	0.85	0.55	0.9	0.73	0.75	0.36	0.7	0.48
NW_022145606.1:16667574-16670856	NW_022145606.1	16667574	16670856	3282	35	10.66	0	0	23.5	45.5	54.7	28.6	n/a	0.93	0.77	0.92	0.8	0.94	0.7	0.69	0.47
NW_022145606.1:39219835-39223102	NW_022145606.1	39219835	39223102	3267	22	6.73	371	0.1136	20.4	24.8	12.3	27.1	LOC100892694	0.86	0.55	0.82	0.56	0.88	0.36	0.83	0.61
NW_022145603.1:9587976-9591240	NW_022145603.1	9587976	9591240	3264	33	10.11	249	0.0763	11.1	14.7	6.4	23.2	LOC100890218	0.53	0.27	0.53	0.31	0.57	0.22	0.64	0.41
NW_022145603.1:30652798-30656061	NW_022145603.1	30652798	30656061	3263	65	19.92	0	0	37.1	54.9	29.4	43.8	n/a	0.95	0.83	0.97	0.79	0.99	0.81	0.89	0.7
NW_022145609.1:32923391-32926653	NW_022145609.1	32923391	32926653	3262	31	9.5	427	0.1309	28.9	15.6	13.3	10.6	LOC591245	0.97	0.84	0.66	0.38	0.91	0.6	0.75	0.38
NW_022145609.1:33112983-33116244	NW_022145609.1	33112983	33116244	3261	33	10.12	0	0	9	32.2	5.1	19.9	n/a	0.44	0.31	0.74	0.67	0.44	0.25	0.54	0.39
NW_022145609.1:34739983-34743243	NW_022145609.1	34739983	34743243	3260	61	18.71	97	0.0298	82.7	60.2	23.5	47.7	LOC578365	0.97	0.87	0.92	0.84	0.98	0.86	0.96	0.78
NW_022145601.1:219494-222753	NW_022145601.1	219494	222753	3259	30	9.21	36	0.011	17.6	33.3	7	22.7	LOC756047	0.74	0.48	0.96	0.84	0.74	0.31	0.76	0.56
NW_022145606.1:16802882-16806134	NW_022145606.1	16802882	16806134	3252	55	16.91	251	0.0772	21	25.8	9.4	21.3	LOC100893185	0.87	0.6	0.91	0.72	0.73	0.48	0.75	0.54
NW_022145594.1:51680545-51683793	NW_022145594.1	51680545	51683793	3248	2	0.62	0	0	9.4	38.2	10.7	14.7	n/a	0.78	0.29	0.82	0.45	0.81	0.29	0.67	0.51
NW_022145604.1:20018712-20021960	NW_022145604.1	20018712	20021960	3248	10	3.08	195	0.06	10.3	17.3	10	34.7	LOC585890	0.75	0.35	0.82	0.57	0.79	0.33	0.88	0.69
NW_022145607.1:27458827-27462073	NW_022145607.1	27458827	27462073	3246	71	21.87	322	0.0992	24.4	27.5	10.1	28.7	LOC100889690	0.9	0.77	0.91	0.74	0.89	0.45	0.92	0.69
NW_022145606.1:6011456-6014700	NW_022145606.1	6011456	6014700	3244	22	6.78	359	0.1107	27.7	29.6	26.1	45.7	LOC587208	0.93	0.71	0.78	0.57	0.91	0.66	0.93	0.8
NW_022145610.1:28251869-28255107	NW_022145610.1	28251869	28255107	3238	15	4.63	0	0	26.4	27.6	12.1	20.7	LOC588194	0.77	0.46	0.8	0.56	0.84	0.46	0.7	0.4
NW_022145609.1:15633570-15636794	NW_022145609.1	15633570	15636794	3224	48	14.89	284	0.0881	13.2	11.2	6	28.9	LOC100894098	0.75	0.48	0.65	0.36	0.72	0.26	0.58	0.37
NW_022145603.1:28481743-28484959	NW_022145603.1	28481743	28484959	3216	28	8.71	448	0.1393	22.1	18.6	7.9	28.8	LOC100891623	0.74	0.51	0.6	0.48	0.69	0.36	0.66	0.47
NW_022145601.1:21802910-21806124	NW_022145601.1	21802910	21806124	3214	16	4.98	204	0.0635	23.2	30.1	15.4	10.2	LOC580123	0.89	0.64	0.91	0.63	0.92	0.52	0.79	0.26
NW_022145613.1:34666507-34669710	NW_022145613.1	34666507	34669710	3203	12	3.75	172	0.0537	11.7	22.4	5.5	91	LOC762407	0.79	0.45	0.87	0.67	0.73	0.18	0.83	0.67
NW_022145609.1:34830095-34833292	NW_022145609.1	34830095	34833292	3197	49	15.33	274	0.0857	26.4	33.5	14.4	34	LOC762357,LOC581363	0.84	0.72	0.86	0.77	0.87	0.58	0.94	0.81
NW_022145605.1:625815-629010	NW_022145605.1	625815	629010	3195	18	5.63	851	0.2664	17.9	24.5	6.7	22.8	LOC588932	0.8	0.57	0.79	0.74	0.74	0.28	0.69	0.58
NW_022145609.1:10174584-10177772	NW_022145609.1	10174584	10177772	3188	42	13.17	0	0	20.1	26.1	6.7	35.5	n/a	0.8	0.59	0.85	0.63	0.89	0.26	0.93	0.79
NW_022145607.1:29296755-29299938	NW_022145607.1	29296755	29299938	3183	66	20.74	0	0	50	41.9	47.2	48.8	n/a	1	0.94	0.93	0.64	0.98	0.81	0.69	0.41
NW_022145596.1:17689418-17692576	NW_022145596.1	17689418	17692576	3158	45	14.25	394	0.1248	14.2	21.3	7.2	21.9	LOC594257	0.65	0.32	0.86	0.63	0.73	0.3	0.73	0.49
NW_022145606.1:51123345-51126493	NW_022145606.1	51123345	51126493	3148	5	1.59	88	0.028	8.1	15	5.5	8	LOC100889772	0.59	0.31	0.87	0.64	0.8	0.18	0.62	0.27
NW_022145598.1:27750913-27754058	NW_022145598.1	27750913	27754058	3145	45	14.31	195	0.062	19.1	30.8	8.8	25.8	ROCK	0.74	0.46	0.88	0.77	0.75	0.32	0.75	0.52
NW_022145613.1:36028532-36031667	NW_022145613.1	36028532	36031667	3135	87	27.75	822	0.2622	28.7	42.5	8.6	63.9	LOC590964	0.91	0.63	0.97	0.82	0.83	0.44	0.82	0.73
NW_022145598.1:34760226-34763357	NW_022145598.1	34760226	34763357	3131	34	10.86	0	0	17.5	25.5	11.5	25	n/a	0.98	0.68	0.83	0.72	0.93	0.52	0.9	0.69
NW_022145612.1:33720357-33723485	NW_022145612.1	33720357	33723485	3128	56	17.9	0	0	35	61	17.6	36.2	LOC576685	0.94	0.84	0.93	0.85	0.92	0.73	0.93	0.78
NW_022145600.1:3631298-3634421	NW_022145600.1	3631298	3634421	3123	14	4.48	250	0.0801	13.2	24.8	5.5	25.5	LOC115923981	0.7	0.47	0.77	0.65	0.75	0.21	0.81	0.63
NW_022145603.1:23885002-23888104	NW_022145603.1	23885002	23888104	3102	54	17.41	0	0	30.2	33.7	13	30.1	LOC576174	0.94	0.81	0.87	0.77	0.87	0.61	0.78	0.59
NW_022145609.1:728280-731379	NW_022145609.1	728280	731379	3099	17	5.49	0	0	10.8	15.6	5.5	9.1	n/a	0.66	0.3	0.61	0.34	0.58	0.18	0.58	0.23
NW_022145607.1:22716261-22719348	NW_022145607.1	22716261	22719348	3087	35	11.34	0	0	14.8	18.1	18.8	13.3	n/a	0.82	0.53	0.84	0.61	0.86	0.48	0.8	0.44
NW_022145607.1:43888739-43891823	NW_022145607.1	43888739	43891823	3084	39	12.65	305	0.0989	14.2	18.1	9.1	13.5	LOC578133	0.88	0.51	0.89	0.57	0.84	0.41	0.62	0.35
NW_022145609.1:23029533-23032602	NW_022145609.1	23029533	23032602	3069	16	5.21	495	0.1613	48.4	74	28.8	14.9	LOC753562	0.95	0.7	0.89	0.8	0.88	0.56	0.89	0.46
NW_022145612.1:7136714-7139776	NW_022145612.1	7136714	7139776	3062	47	15.35	260	0.0849	19.1	25.4	12	20.6	LOC579637,LOC753057	0.82	0.53	0.92	0.79	0.85	0.39	0.75	0.58
NW_022145607.1:33973902-33976956	NW_022145607.1	33973902	33976956	3054	24	7.86	303	0.0992	15.2	38.7	5.1	52.8	LOC591818	0.73	0.44	0.94	0.89	0.61	0.25	0.73	0.6
NW_022145604.1:33167565-33170609	NW_022145604.1	33167565	33170609	3044	33	10.84	0	0	9.8	12.3	21.8	15.6	n/a	0.7	0.36	0.89	0.41	0.79	0.46	0.89	0.6
NW_022145594.1:394259-397301	NW_022145594.1	394259	397301	3042	6	1.97	891	0.2929	38.4	43.1	14.8	59.2	LOC115918404	0.9	0.57	0.97	0.67	0.77	0.37	0.78	0.48
NW_022145612.1:14692581-14695623	NW_022145612.1	14692581	14695623	3042	51	16.77	0	0	21.3	38.2	12.7	37	LOC589723,LOC115919112	0.82	0.62	0.89	0.82	0.84	0.55	0.9	0.78
NW_022145594.1:16256397-16259430	NW_022145594.1	16256397	16259430	3033	19	6.26	935	0.3083	12.4	16.2	7.4	8	LOC100892750	0.75	0.49	0.82	0.62	0.76	0.32	0.47	0.31
NW_022145612.1:21921905-21924934	NW_022145612.1	21921905	21924934	3029	110	36.32	381	0.1258	17.5	33.7	10	36.5	LOC591764	0.87	0.62	0.9	0.81	0.85	0.54	0.94	0.83
NW_022145614.1:16014623-16017646	NW_022145614.1	16014623	16017646	3023	52	17.2	97	0.0321	66.4	76.4	26	9.8	LOC115920256	0.97	0.82	1	0.89	0.92	0.69	0.58	0.22
NW_022145610.1:9335453-9338473	NW_022145610.1	9335453	9338473	3020	34	11.26	307	0.1017	19.4	27.8	11	39.4	LOC578308	0.61	0.43	0.87	0.69	0.61	0.4	0.69	0.55
NW_022145600.1:26364770-26367789	NW_022145600.1	26364770	26367789	3019	17	5.63	0	0	40.8	64.5	11.9	20.8	n/a	0.92	0.71	0.94	0.73	0.91	0.56	0.92	0.66
NW_022145606.1:19677782-19680794	NW_022145606.1	19677782	19680794	3012	12	3.98	74	0.0246	9.2	11.3	7.9	41.4	LOC100894015	0.63	0.25	0.64	0.39	0.91	0.32	0.74	0.45
NW_022145611.1:813111-816123	NW_022145611.1	813111	816123	3012	70	23.24	129	0.0428	32.9	50	16.3	44.1	LOC592519	0.89	0.81	0.99	0.98	0.98	0.83	0.92	0.8
NW_022145603.1:2368158-2371164	NW_022145603.1	2368158	2371164	3006	36	11.98	0	0	17.4	22.8	8.2	24.9	LOC574986	0.67	0.49	0.64	0.48	0.65	0.36	0.85	0.62
NW_022145613.1:23624125-23627131	NW_022145613.1	23624125	23627131	3006	37	12.31	282	0.0938	11.1	19.8	6.2	16.7	LOC581334	0.57	0.31	0.69	0.55	0.6	0.3	0.5	0.39
NW_022145609.1:35756680-35759681	NW_022145609.1	35756680	35759681	3001	56	18.66	55	0.0183	31.3	39.4	12.1	22.6	LOC593455	0.82	0.72	0.88	0.74	0.93	0.51	0.84	0.57
NW_022145610.1:28255475-28258476	NW_022145610.1	28255475	28258476	3001	80	26.66	406	0.1353	28.8	30.2	12.2	25.6	LOC588194	0.88	0.74	0.93	0.75	0.89	0.57	0.72	0.53
NW_022145605.1:16911200-16914197	NW_022145605.1	16911200	16914197	2997	26	8.68	258	0.0861	15.2	24.5	9.3	15.9	LOC100891016	0.75	0.58	0.73	0.63	0.82	0.49	0.69	0.41
NW_022145612.1:20108096-20111092	NW_022145612.1	20108096	20111092	2996	56	18.69	285	0.0951	18.3	38.9	12.1	26	LOC584519	0.93	0.52	0.94	0.8	0.91	0.47	0.85	0.58
NW_022145606.1:7169211-7172202	NW_022145606.1	7169211	7172202	2991	27	9.03	0	0	21.2	17.9	13.7	13	LOC755085	0.81	0.56	0.77	0.48	0.81	0.51	0.66	0.39
NW_022145600.1:4910379-4913369	NW_022145600.1	4910379	4913369	2990	58	19.4	373	0.1247	23.6	45.1	11.4	27.2	LOC584784	0.78	0.53	0.75	0.65	0.75	0.44	0.67	0.48
NW_022145605.1:35900640-35903628	NW_022145605.1	35900640	35903628	2988	80	26.77	0	0	16.7	34.6	8.2	32.9	LOC763319	0.68	0.67	0.82	0.73	0.71	0.4	0.7	0.65
NW_022145596.1:3017232-3020210	NW_022145596.1	3017232	3020210	2978	44	14.78	132	0.0443	15.2	32	7.9	28.3	LOC577626	0.95	0.55	0.97	0.89	0.84	0.3	0.92	0.64
NW_022145599.1:475010-477988	NW_022145599.1	475010	477988	2978	75	25.18	465	0.1561	19.6	27.7	11.7	35.7	LOC579067	0.82	0.5	0.89	0.67	0.89	0.57	0.84	0.66
NW_022145612.1:40350393-40353371	NW_022145612.1	40350393	40353371	2978	41	13.77	402	0.135	23.2	25.3	11.6	31.6	LOC575381	0.81	0.62	0.87	0.65	0.82	0.55	0.92	0.73
NW_022145594.1:27407240-27410210	NW_022145594.1	27407240	27410210	2970	6	2.02	33	0.0111	33.9	32	14.6	10.2	LOC589340	0.97	0.78	0.93	0.84	1	0.66	0.63	0.28
NW_022145598.1:13564988-13567955	NW_022145598.1	13564988	13567955	2967	10	3.37	0	0	21	20.5	7.6	13.4	LOC593594	0.8	0.64	0.81	0.62	0.8	0.38	0.59	0.39
NW_022145594.1:46575184-46578146	NW_022145594.1	46575184	46578146	2962	17	5.74	0	0	16.6	11.6	5.8	20.2	n/a	0.81	0.48	0.77	0.46	0.81	0.25	0.95	0.67
NW_022145604.1:22391015-22393977	NW_022145604.1	22391015	22393977	2962	22	7.43	0	0	25.3	34.2	8.6	26.1	n/a	0.84	0.74	0.77	0.66	0.8	0.43	0.95	0.72
NW_022145600.1:5914267-5917225	NW_022145600.1	5914267	5917225	2958	46	15.55	285	0.0963	17.7	27.4	8.8	17.3	LOC754905	0.89	0.61	0.83	0.74	0.84	0.42	0.6	0.46
NW_022145612.1:37123475-37126430	NW_022145612.1	37123475	37126430	2955	25	8.46	267	0.0904	21.4	48.9	11.9	36.6	LOC583525	0.88	0.65	1	1	0.92	0.61	0.58	0.42
NW_022145607.1:26955620-26958573	NW_022145607.1	26955620	26958573	2953	26	8.8	0	0	20	28.3	7.5	26.3	n/a	0.9	0.57	0.99	0.87	0.95	0.33	0.9	0.75
NW_022145603.1:14964490-14967442	NW_022145603.1	14964490	14967442	2952	16	5.42	274	0.0928	28.6	40	12.8	28.4	LOC754002	0.93	0.68	0.92	0.8	0.85	0.54	0.83	0.53
NW_022145594.1:29649630-29652578	NW_022145594.1	29649630	29652578	2948	10	3.39	0	0	40.9	57.3	28.2	32.2	n/a	0.97	0.66	0.92	0.78	0.93	0.65	0.88	0.54
NW_022145612.1:14798693-14801641	NW_022145612.1	14798693	14801641	2948	43	14.59	201	0.0682	10.4	30.3	7.5	23	LOC583995	0.87	0.51	0.99	0.95	0.79	0.34	0.75	0.59
NW_022145598.1:34666898-34669840	NW_022145598.1	34666898	34669840	2942	20	6.8	138	0.0469	15.3	24.5	11.5	15.7	LOC580183	0.71	0.53	0.76	0.62	0.86	0.51	0.63	0.43
NW_022145603.1:28534499-28537437	NW_022145603.1	28534499	28537437	2938	25	8.51	0	0	19.6	77.3	18.3	26.4	n/a	0.8	0.45	0.92	0.7	0.87	0.5	0.67	0.36
NW_022145603.1:28626880-28629818	NW_022145603.1	28626880	28629818	2938	28	9.53	224	0.0762	26.4	46.4	7.7	21.1	LOC576381	0.71	0.56	1	1	0.75	0.38	0.74	0.46
NW_022145611.1:1650801-1653726	NW_022145611.1	1650801	1653726	2925	5	1.71	54	0.0185	51.2	62.9	14	16.1	LOC764083	0.85	0.62	1	0.9	0.83	0.38	0.81	0.36
NW_022145613.1:1693232-1696133	NW_022145613.1	1693232	1696133	2901	10	3.45	0	0	11.9	19.1	5.1	16.2	LOC574972	0.93	0.5	0.91	0.58	0.9	0.14	0.82	0.51
NW_022145605.1:4108461-4111347	NW_022145605.1	4108461	4111347	2886	47	16.29	621	0.2152	17.9	24.3	8	39.2	LOC575953	0.66	0.48	0.75	0.57	0.71	0.34	0.83	0.68
NW_022145609.1:11011500-11014385	NW_022145609.1	11011500	11014385	2885	103	35.7	259	0.0898	24.9	40.4	8.2	39.6	LOC583660	0.89	0.53	1	1	0.83	0.4	0.92	0.86
NW_022145609.1:39771476-39774355	NW_022145609.1	39771476	39774355	2879	31	10.77	107	0.0372	23.8	23.5	8.3	53.1	LOC580276	0.76	0.53	0.79	0.62	0.71	0.36	0.82	0.48
NW_022145604.1:4599605-4602479	NW_022145604.1	4599605	4602479	2874	4	1.39	210	0.0731	8.7	18.3	6.8	10.9	LOC100892458	0.53	0.24	0.68	0.4	0.67	0.26	0.56	0.35
NW_022145604.1:8938896-8941758	NW_022145604.1	8938896	8941758	2862	127	44.37	1084	0.3788	61.1	61.6	24.4	59.1	LOC100890755	0.99	0.95	0.91	0.85	0.99	0.91	0.94	0.77
NW_022145597.1:5681371-5684232	NW_022145597.1	5681371	5684232	2861	96	33.55	310	0.1084	17.5	27.4	10.8	40.7	LOC100893394	0.91	0.64	0.91	0.84	0.94	0.45	0.91	0.83
NW_022145598.1:3857362-3860222	NW_022145598.1	3857362	3860222	2860	5	1.75	0	0	14.6	22.2	13	9.5	n/a	0.89	0.47	0.98	0.66	0.97	0.59	0.45	0.22
NW_022145607.1:28175827-28178682	NW_022145607.1	28175827	28178682	2855	80	28.02	0	0	17.4	27.1	9.2	23.7	n/a	0.98	0.62	0.85	0.81	0.95	0.43	0.61	0.54
NW_022145606.1:12458739-12461587	NW_022145606.1	12458739	12461587	2848	4	1.4	260	0.0913	16.5	20.2	21.4	11.5	LOC115927226	0.83	0.43	0.88	0.52	0.97	0.66	0.55	0.27
NW_022145606.1:17837430-17840257	NW_022145606.1	17837430	17840257	2827	28	9.9	166	0.0587	25.9	30.4	8.9	20.4	LOC100891169	0.86	0.61	0.96	0.69	0.86	0.45	0.89	0.51
NW_022145602.1:5073330-5076150	NW_022145602.1	5073330	5076150	2820	78	27.66	0	0	15.3	24.7	8.7	25	n/a	0.84	0.52	0.9	0.78	0.75	0.45	0.89	0.75
NW_022145611.1:9015319-9018132	NW_022145611.1	9015319	9018132	2813	68	24.17	721	0.2563	28.1	37.1	8.6	46.4	LOC764952	0.72	0.62	0.78	0.69	0.7	0.45	0.81	0.71
NW_022145606.1:8367000-8369808	NW_022145606.1	8367000	8369808	2808	18	6.41	0	0	8.4	23.3	8.2	9.8	n/a	0.71	0.28	0.85	0.67	0.85	0.4	0.7	0.42
NW_022145600.1:32008903-32011710	NW_022145600.1	32008903	32011710	2807	6	2.14	0	0	48.7	32.9	16	14.3	LOC105436557	0.95	0.77	0.95	0.75	0.92	0.54	0.7	0.35
NW_022145598.1:36586386-36589184	NW_022145598.1	36586386	36589184	2798	32	11.44	0	0	36.4	33.3	11.9	22.4	n/a	1	0.85	1	0.93	0.96	0.52	0.87	0.63
NW_022145611.1:4312454-4315247	NW_022145611.1	4312454	4315247	2793	19	6.8	0	0	13.7	33.8	7	17.9	LOC576693	0.71	0.37	0.95	0.79	0.65	0.26	0.53	0.29
NW_022145600.1:9540626-9543417	NW_022145600.1	9540626	9543417	2791	16	5.73	3	0.0011	19.2	20.4	7	15.7	LOC576178	0.91	0.62	0.75	0.52	0.77	0.3	0.69	0.42
NW_022145612.1:30253022-30255811	NW_022145612.1	30253022	30255811	2789	55	19.72	0	0	22.4	28.9	7.3	34	LOC100890563	0.95	0.7	0.98	0.87	0.85	0.3	0.89	0.77
NW_022145605.1:21364230-21367013	NW_022145605.1	21364230	21367013	2783	100	35.93	834	0.2997	39.3	37.6	12.3	44.3	LOC752562	0.86	0.71	0.82	0.68	0.85	0.62	0.69	0.57
NW_022145609.1:16566337-16569120	NW_022145609.1	16566337	16569120	2783	116	41.68	916	0.3291	36.4	38.6	13.5	42.9	LOC577731	0.84	0.73	0.89	0.82	0.9	0.66	0.85	0.75
NW_022145609.1:35228177-35230955	NW_022145609.1	35228177	35230955	2778	24	8.64	0	0	22.5	35.4	10.4	29.8	n/a	0.9	0.72	0.9	0.85	0.79	0.47	0.79	0.57
NW_022145603.1:12727282-12730054	NW_022145603.1	12727282	12730054	2772	23	8.3	0	0	25.2	44.2	9.7	29.7	LOC579483	0.76	0.57	0.92	0.77	0.93	0.4	0.88	0.68
NW_022145607.1:36719789-36722561	NW_022145607.1	36719789	36722561	2772	17	6.13	351	0.1266	25.4	31.8	15.7	12.1	LOC583736	0.93	0.6	0.97	0.79	0.93	0.52	0.65	0.44
NW_022145605.1:36564937-36567706	NW_022145605.1	36564937	36567706	2769	96	34.67	238	0.086	25	60.9	17	42.7	LOC585757	0.89	0.64	0.98	0.96	0.93	0.53	0.9	0.79
NW_022145612.1:15069007-15071772	NW_022145612.1	15069007	15071772	2765	28	10.13	100	0.0362	18.1	30.2	9.8	50.5	LOC575234	0.86	0.52	0.96	0.7	0.97	0.47	0.93	0.82
NW_022145606.1:22107965-22110705	NW_022145606.1	22107965	22110705	2740	47	17.15	558	0.2036	12.3	16.7	7.4	61.2	LOC105444216	0.92	0.49	1	0.76	0.95	0.34	0.99	0.98
NW_022145606.1:31246706-31249445	NW_022145606.1	31246706	31249445	2739	14	5.11	0	0	10.7	9.4	5.5	11.4	LOC115927392	0.83	0.51	0.72	0.39	0.75	0.24	0.72	0.37
NW_022145600.1:7423595-7426331	NW_022145600.1	7423595	7426331	2736	105	38.38	0	0	45.6	47.2	18	61.5	n/a	0.96	0.9	0.91	0.82	0.97	0.77	0.87	0.79
NW_022145605.1:12484811-12487541	NW_022145605.1	12484811	12487541	2730	26	9.52	111	0.0407	16.7	30.6	7.1	15.9	LOC105444398	0.82	0.57	0.95	0.9	0.79	0.34	0.63	0.46
NW_022145602.1:14419714-14422443	NW_022145602.1	14419714	14422443	2729	18	6.6	0	0	14.8	27.2	19.6	16.3	n/a	0.85	0.5	0.92	0.67	0.93	0.62	0.68	0.38
NW_022145609.1:11008556-11011285	NW_022145609.1	11008556	11011285	2729	92	33.71	309	0.1132	23.5	28	10.1	38.8	LOC105443176	0.95	0.72	0.98	0.88	0.92	0.42	0.89	0.82
NW_022145603.1:26860032-26862759	NW_022145603.1	26860032	26862759	2727	70	25.67	187	0.0686	17.3	30.8	9.5	36.9	LOC579912	0.82	0.57	0.9	0.83	0.76	0.47	0.89	0.8
NW_022145607.1:26378547-26381271	NW_022145607.1	26378547	26381271	2724	3	1.1	422	0.1549	9.5	17.3	5.6	8.5	LOC105446824	0.73	0.38	0.77	0.56	0.76	0.2	0.63	0.3
NW_022145607.1:21829938-21832659	NW_022145607.1	21829938	21832659	2721	12	4.41	0	0	19	20.5	8.1	32.7	n/a	0.77	0.49	0.79	0.64	0.83	0.38	0.84	0.71
NW_022145594.1:49499695-49502413	NW_022145594.1	49499695	49502413	2718	6	2.21	0	0	27.3	43	6.9	9.6	n/a	0.95	0.72	1	0.91	0.75	0.25	0.78	0.34
NW_022145602.1:7939655-7942372	NW_022145602.1	7939655	7942372	2717	8	2.94	63	0.0232	33.6	25.1	7.4	5.8	LOC576354	0.67	0.54	0.67	0.52	0.64	0.26	0.23	0.11
NW_022145610.1:5713237-5715954	NW_022145610.1	5713237	5715954	2717	99	36.44	761	0.2801	32.7	39.6	11.3	45.2	LOC574665	0.97	0.86	0.95	0.94	0.95	0.53	0.95	0.86
NW_022145611.1:7347338-7350052	NW_022145611.1	7347338	7350052	2714	22	8.11	229	0.0844	26.4	19.2	14	15.4	LOC582154	0.63	0.47	0.62	0.46	0.85	0.62	0.51	0.34
NW_022145597.1:21348498-21351208	NW_022145597.1	21348498	21351208	2710	76	28.04	283	0.1044	23.2	41.4	13.7	34.9	LOC576544	0.93	0.66	0.93	0.89	0.96	0.74	0.89	0.73
NW_022145594.1:10100706-10103415	NW_022145594.1	10100706	10103415	2709	40	14.77	190	0.0701	37.1	26	12.7	23	LOC583692	0.83	0.64	0.76	0.59	0.83	0.49	0.72	0.46
NW_022145612.1:20528956-20531660	NW_022145612.1	20528956	20531660	2704	25	9.25	185	0.0684	11	31.5	5.6	25.2	LOC105441547	0.87	0.4	0.91	0.83	0.58	0.31	0.78	0.61
NW_022145611.1:7647832-7650535	NW_022145611.1	7647832	7650535	2703	22	8.14	356	0.1317	14.3	14.6	5.3	22.5	LOC579042	0.66	0.43	0.62	0.37	0.54	0.24	0.66	0.51
NW_022145596.1:26240230-26242932	NW_022145596.1	26240230	26242932	2702	12	4.44	279	0.1033	11.1	19	6.6	14.3	LOC591756	0.86	0.41	0.91	0.63	0.76	0.3	0.85	0.48
NW_022145609.1:33127712-33130409	NW_022145609.1	33127712	33130409	2697	79	29.29	0	0	19.5	21.8	11.1	23.8	n/a	0.81	0.69	0.66	0.6	0.91	0.62	0.78	0.56
NW_022145605.1:13047639-13050334	NW_022145605.1	13047639	13050334	2695	93	34.51	0	0	17.4	31.2	9.6	27.6	LOC762514	0.7	0.58	0.88	0.82	0.84	0.45	0.88	0.66
NW_022145613.1:36061619-36064313	NW_022145613.1	36061619	36064313	2694	26	9.65	0	0	23.9	37.2	11.9	21.1	n/a	0.9	0.75	0.99	0.93	0.95	0.5	0.72	0.54
NW_022145604.1:13258778-13261471	NW_022145604.1	13258778	13261471	2693	33	12.25	228	0.0847	21	24	9.2	22.8	LOC373367	0.9	0.68	0.85	0.66	0.81	0.46	0.81	0.44
NW_022145609.1:18331490-18334181	NW_022145609.1	18331490	18334181	2691	28	10.41	0	0	17.7	18.6	8.5	18.1	n/a	0.85	0.57	0.78	0.56	0.81	0.41	0.73	0.54
NW_022145599.1:12599459-12602147	NW_022145599.1	12599459	12602147	2688	11	4.09	1236	0.4598	14.1	45.3	18.7	11.6	LOC115923738	0.71	0.37	0.99	0.75	0.96	0.6	0.75	0.41
NW_022145606.1:46274206-46276892	NW_022145606.1	46274206	46276892	2686	12	4.47	0	0	48.8	52.7	28.1	5.7	n/a	0.96	0.85	0.97	0.86	0.99	0.85	0.72	0.24
NW_022145605.1:37442322-37445001	NW_022145605.1	37442322	37445001	2679	175	65.32	0	0	30.6	42.3	16	46.5	LOC762415	0.99	0.78	1	0.99	0.99	0.75	0.95	0.91
NW_022145609.1:22502924-22505598	NW_022145609.1	22502924	22505598	2674	14	5.24	481	0.1799	19.8	25.5	5.1	18.8	LOC580081	0.72	0.51	0.69	0.63	0.54	0.26	0.53	0.39
NW_022145598.1:30856611-30859283	NW_022145598.1	30856611	30859283	2672	10	3.74	0	0	37.7	51.2	21.2	37.3	n/a	0.94	0.76	0.87	0.66	0.84	0.58	0.85	0.6
NW_022145606.1:38013363-38016035	NW_022145606.1	38013363	38016035	2672	5	1.87	0	0	20.4	7.9	8.1	11.4	n/a	0.96	0.7	0.65	0.33	0.93	0.29	0.63	0.33
NW_022145600.1:7922824-7925491	NW_022145600.1	7922824	7925491	2667	10	3.75	0	0	26.4	33.4	15.7	10.9	n/a	0.91	0.73	0.83	0.78	0.87	0.5	0.53	0.31
NW_022145610.1:31243416-31246074	NW_022145610.1	31243416	31246074	2658	5	1.88	0	0	37.2	31.7	11.1	10.3	n/a	0.9	0.72	0.9	0.69	0.93	0.47	0.6	0.39
NW_022145600.1:1136553-1139210	NW_022145600.1	1136553	1139210	2657	27	10.16	0	0	8.6	19.1	7.4	23.1	LOC593395	0.77	0.3	0.87	0.67	0.84	0.34	0.8	0.59
NW_022145596.1:30150055-30152710	NW_022145596.1	30150055	30152710	2655	88	33.15	343	0.1292	18.7	19.8	6.9	20.9	LOC764891	0.71	0.47	0.78	0.54	0.78	0.36	0.8	0.51
NW_022145609.1:10442198-10444846	NW_022145609.1	10442198	10444846	2648	24	9.06	60	0.0227	19.7	38.7	11.5	19.9	LOC575015,LOC575075	0.98	0.71	1	1	1	0.61	0.73	0.49
NW_022145609.1:7189780-7192424	NW_022145609.1	7189780	7192424	2644	77	29.12	137	0.0518	13.9	23.1	10.2	24.4	LOC587610	0.85	0.47	0.88	0.77	0.85	0.48	0.9	0.77
NW_022145602.1:8552162-8554802	NW_022145602.1	8552162	8554802	2640	65	24.62	0	0	23.3	11.4	32.9	27.6	n/a	0.76	0.46	0.75	0.35	0.91	0.82	0.92	0.67
NW_022145609.1:8238080-8240708	NW_022145609.1	8238080	8240708	2628	77	29.3	0	0	54.6	59.4	43.4	22.7	n/a	0.68	0.58	0.76	0.65	0.8	0.6	0.67	0.44
NW_022145613.1:16259169-16261790	NW_022145613.1	16259169	16261790	2621	12	4.58	48	0.0183	16	26.6	7.5	15.7	LOC583324	0.82	0.53	0.95	0.59	0.81	0.31	0.83	0.54
NW_022145605.1:14678329-14680949	NW_022145605.1	14678329	14680949	2620	69	26.34	579	0.221	32.3	34.7	12.5	46.7	LOC583328	0.93	0.8	0.88	0.77	0.87	0.66	0.93	0.82
NW_022145603.1:20347342-20349960	NW_022145603.1	20347342	20349960	2618	29	11.08	0	0	19.1	23.1	8.1	17.7	LOC100888868	0.72	0.53	0.81	0.72	0.64	0.4	0.69	0.5
NW_022145598.1:34751331-34753942	NW_022145598.1	34751331	34753942	2611	20	7.66	0	0	71.3	62.9	15.8	25.7	n/a	0.98	0.9	0.97	0.87	0.96	0.59	0.82	0.5
NW_022145611.1:437736-440346	NW_022145611.1	437736	440346	2610	61	23.37	129	0.0494	23.9	37.5	14.5	27.7	LOC754884	0.87	0.7	0.95	0.83	0.9	0.62	0.9	0.76
NW_022145606.1:13045634-13048229	NW_022145606.1	13045634	13048229	2595	7	2.7	0	0	14.7	13.4	8.8	7.6	n/a	0.98	0.53	0.87	0.54	0.94	0.45	0.58	0.26
NW_022145612.1:5120462-5123055	NW_022145612.1	5120462	5123055	2593	25	9.64	124	0.0478	15.6	31.1	14.1	14.5	LOC100892099	0.92	0.73	0.79	0.72	0.94	0.71	0.52	0.46
NW_022145602.1:10448908-10451499	NW_022145602.1	10448908	10451499	2591	39	15.05	0	0	33.9	38.6	16.9	11	n/a	0.97	0.93	1	1	1	0.9	0.68	0.32
NW_022145604.1:8860482-8863071	NW_022145604.1	8860482	8863071	2589	19	7.34	0	0	35.9	21.7	6.8	17.6	n/a	0.77	0.58	0.8	0.58	0.68	0.37	0.73	0.37
NW_022145605.1:37446696-37449282	NW_022145605.1	37446696	37449282	2586	101	39.06	332	0.1284	21.5	25.4	11.8	27.5	LOC762415	0.9	0.64	0.88	0.79	0.85	0.56	0.74	0.61
NW_022145598.1:21460963-21463547	NW_022145598.1	21460963	21463547	2584	39	15.09	191	0.0739	12.5	23.5	6.5	13.1	LOC577099	0.7	0.42	0.93	0.77	0.68	0.32	0.79	0.48
NW_022145611.1:26697104-26699682	NW_022145611.1	26697104	26699682	2578	31	12.02	49	0.019	10.4	22.4	10.7	24.5	LOC593365	0.74	0.38	0.82	0.73	0.81	0.45	0.88	0.64
NW_022145614.1:18431588-18434165	NW_022145614.1	18431588	18434165	2577	65	25.22	636	0.2468	20.5	28.7	9.7	33.8	LOC100890216	0.91	0.49	0.95	0.74	0.86	0.44	0.91	0.69
NW_022145611.1:29952277-29954851	NW_022145611.1	29952277	29954851	2574	50	19.43	193	0.075	15.3	26.3	8	31.4	LOC581447	0.89	0.42	0.88	0.72	0.83	0.37	0.86	0.75
NW_022145596.1:11248319-11250892	NW_022145596.1	11248319	11250892	2573	61	23.71	0	0	20.6	18.3	9.5	24.4	n/a	0.68	0.47	0.53	0.39	0.72	0.42	0.73	0.53
NW_022145598.1:20211404-20213976	NW_022145598.1	20211404	20213976	2572	18	7	0	0	20.2	17.1	6.2	15	n/a	0.81	0.45	0.81	0.51	0.7	0.26	0.57	0.34
NW_022145605.1:24359815-24362385	NW_022145605.1	24359815	24362385	2570	38	14.79	157	0.0611	16.3	19.8	7.1	24.5	LOC764728	0.9	0.64	0.85	0.66	0.88	0.25	0.79	0.63
NW_022145609.1:29578589-29581159	NW_022145609.1	29578589	29581159	2570	30	11.67	0	0	20	29.9	11.4	31.7	LOC100889307	0.8	0.68	0.9	0.74	0.93	0.5	0.81	0.64
NW_022145602.1:10276214-10278781	NW_022145602.1	10276214	10278781	2567	53	20.65	445	0.1734	48.9	43.5	20.5	50.6	LOC576142	0.86	0.79	0.98	0.9	0.86	0.72	0.84	0.68
NW_022145609.1:29925554-29928118	NW_022145609.1	29925554	29928118	2564	46	17.94	301	0.1174	24.7	33.5	12.8	23.5	LOC575598	0.89	0.64	0.97	0.85	0.93	0.62	0.77	0.53
NW_022145612.1:5447833-5450391	NW_022145612.1	5447833	5450391	2558	11	4.3	149	0.0582	13.2	53.5	7.2	13.3	LOC586807,LOC586827	0.79	0.43	0.99	0.82	0.74	0.19	0.55	0.42
NW_022145612.1:20471920-20474477	NW_022145612.1	20471920	20474477	2557	45	17.6	190	0.0743	16.8	28.5	7.4	34.8	LOC105441547	0.93	0.49	0.9	0.77	0.78	0.38	0.87	0.76
NW_022145609.1:15915464-15918018	NW_022145609.1	15915464	15918018	2554	19	7.44	408	0.1597	21.3	20.7	8.1	22.6	LOC586051	0.74	0.39	0.62	0.42	0.66	0.33	0.62	0.41
NW_022145606.1:50035187-50037740	NW_022145606.1	50035187	50037740	2553	12	4.7	0	0	54.8	31	15.5	24.6	LOC115927775	0.99	0.81	0.98	0.76	0.92	0.49	0.72	0.38
NW_022145602.1:17613992-17616542	NW_022145602.1	17613992	17616542	2550	124	48.63	652	0.2557	36.6	47.6	20.7	46	LOC115925093	0.88	0.78	1	1	0.89	0.75	0.93	0.78
NW_022145611.1:2203888-2206438	NW_022145611.1	2203888	2206438	2550	38	14.9	0	0	16.4	38.2	7.8	29.6	LOC575022	0.73	0.43	0.96	0.81	0.71	0.35	0.81	0.66
NW_022145607.1:15653263-15655810	NW_022145607.1	15653263	15655810	2547	10	3.93	327	0.1284	10.3	8.5	5.8	6.5	LOC100891604	0.46	0.23	0.65	0.37	0.86	0.22	0.69	0.19
NW_022145606.1:49264844-49267384	NW_022145606.1	49264844	49267384	2540	8	3.15	0	0	28.3	39.3	36.8	12.4	n/a	0.99	0.88	1	0.92	1	0.97	0.56	0.37
NW_022145594.1:12315256-12317786	NW_022145594.1	12315256	12317786	2530	31	12.25	0	0	26.3	19.2	12.2	13.2	LOC586207	0.91	0.86	0.77	0.59	0.93	0.68	0.57	0.35
NW_022145596.1:13967393-13969923	NW_022145596.1	13967393	13969923	2530	41	16.21	90	0.0356	10.5	18.9	7	29.3	LOC574687	0.84	0.37	0.86	0.62	0.74	0.31	0.77	0.6
NW_022145611.1:7117913-7120437	NW_022145611.1	7117913	7120437	2524	79	31.3	204	0.0808	23.1	31.2	29.3	32.9	LOC576449	1	0.77	0.94	0.82	0.97	0.74	0.9	0.72
NW_022145612.1:59895770-59898293	NW_022145612.1	59895770	59898293	2523	68	26.95	0	0	19.9	28.3	7.5	27.8	LOC100888241	0.79	0.47	0.84	0.62	0.79	0.31	0.72	0.53
NW_022145599.1:20854907-20857421	NW_022145599.1	20854907	20857421	2514	34	13.52	0	0	15.5	17.5	7.4	29.1	LOC105437214	0.87	0.48	0.84	0.49	0.83	0.34	0.87	0.64
NW_022145604.1:21042620-21045132	NW_022145604.1	21042620	21045132	2512	30	11.94	0	0	85.9	73.4	25.4	55.4	n/a	0.95	0.86	0.91	0.76	0.95	0.75	0.75	0.5
NW_022145606.1:3768282-3770789	NW_022145606.1	3768282	3770789	2507	13	5.19	585	0.2333	19.2	12.9	6.2	12.2	LOC593361	0.76	0.6	0.71	0.45	0.61	0.28	0.6	0.38
NW_022145607.1:31811545-31814048	NW_022145607.1	31811545	31814048	2503	19	7.59	0	0	15.1	22.9	9.3	23	LOC115918916	0.95	0.54	0.91	0.69	0.89	0.4	0.85	0.52
NW_022145598.1:19681523-19684024	NW_022145598.1	19681523	19684024	2501	27	10.8	500	0.1999	71.5	87.7	36.8	27.9	LOC105444780	1	0.96	1	0.99	0.9	0.76	0.91	0.63
NW_022145606.1:48772422-48774918	NW_022145606.1	48772422	48774918	2496	15	6.01	0	0	32.9	58.3	24.2	30.7	n/a	0.82	0.6	0.88	0.65	0.98	0.71	0.88	0.57
NW_022145609.1:20112609-20115105	NW_022145609.1	20112609	20115105	2496	12	4.81	0	0	18.4	17.7	6.2	23.1	n/a	0.69	0.47	0.61	0.44	0.84	0.26	0.67	0.49
NW_022145610.1:35390504-35393000	NW_022145610.1	35390504	35393000	2496	87	34.86	162	0.0649	26.2	33.7	19	31.2	LOC588833	0.93	0.68	0.99	0.89	0.93	0.73	0.94	0.84
NW_022145598.1:32853228-32855719	NW_022145598.1	32853228	32855719	2491	5	2.01	0	0	24.6	26.5	8.6	29.9	n/a	0.82	0.57	0.9	0.68	0.68	0.45	0.76	0.56
NW_022145607.1:4137305-4139792	NW_022145607.1	4137305	4139792	2487	61	24.53	2487	1	35.4	30.4	7.2	15	LOC115928185	0.99	0.69	0.88	0.61	0.83	0.33	0.83	0.45
NW_022145603.1:12025549-12028030	NW_022145603.1	12025549	12028030	2481	26	10.48	512	0.2064	24.8	37.9	14	28.7	LOC100888525	0.72	0.48	0.94	0.81	0.84	0.48	0.79	0.48
NW_022145607.1:32540277-32542757	NW_022145607.1	32540277	32542757	2480	32	12.9	722	0.2911	24.7	42.1	14.3	18.2	LOC115927950	0.88	0.54	1	0.87	0.91	0.55	0.81	0.42
NW_022145609.1:34725353-34727828	NW_022145609.1	34725353	34727828	2475	48	19.39	574	0.2319	43.1	62.9	13.3	58	LOC578365	1	0.83	0.98	0.94	1	0.68	0.97	0.86
NW_022145613.1:11502661-11505134	NW_022145613.1	11502661	11505134	2473	39	15.77	415	0.1678	23.6	21.9	8.7	23.8	LOC584929	0.98	0.82	0.76	0.6	0.81	0.35	0.8	0.57
NW_022145612.1:20990576-20993047	NW_022145612.1	20990576	20993047	2471	26	10.52	25	0.0101	14.8	36.7	14.1	12.9	LOC100891187	0.85	0.47	1	0.92	1	0.61	0.86	0.49
NW_022145605.1:5458977-5461447	NW_022145605.1	5458977	5461447	2470	52	21.05	0	0	20	26.3	12.4	24.8	LOC579533	0.87	0.71	0.92	0.75	0.97	0.67	0.81	0.6
NW_022145602.1:7669675-7672144	NW_022145602.1	7669675	7672144	2469	25	10.13	0	0	10.7	15.1	7.1	17.4	n/a	0.68	0.39	0.83	0.56	0.72	0.3	0.81	0.51
NW_022145599.1:5745823-5748289	NW_022145599.1	5745823	5748289	2466	61	24.74	536	0.2174	16.2	27.8	8.5	25	LOC581860	0.72	0.47	0.8	0.63	0.82	0.4	0.76	0.54
NW_022145609.1:30336088-30338551	NW_022145609.1	30336088	30338551	2463	37	15.02	0	0	55.2	45.5	19.9	14	n/a	1	0.94	1	0.86	1	0.79	0.79	0.41
NW_022145611.1:34252958-34255418	NW_022145611.1	34252958	34255418	2460	64	26.02	383	0.1557	44.1	53.1	20.8	39.7	LOC575638	0.97	0.88	0.99	0.92	1	0.77	0.92	0.75
NW_022145604.1:5711379-5713832	NW_022145604.1	5711379	5713832	2453	13	5.3	288	0.1174	16.9	44.5	9	20	LOC589654	0.55	0.42	0.99	0.95	0.69	0.47	0.6	0.48
NW_022145609.1:39774511-39776957	NW_022145609.1	39774511	39776957	2446	27	11.04	239	0.0977	15.1	21.3	9.3	15.1	LOC580276	0.71	0.43	0.86	0.54	0.79	0.39	0.67	0.31
NW_022145605.1:12616993-12619430	NW_022145605.1	12616993	12619430	2437	57	23.39	164	0.0673	69.8	39.2	13.8	32.5	LOC583221	0.86	0.69	0.78	0.66	0.84	0.55	0.75	0.65
NW_022145606.1:5909542-5911966	NW_022145606.1	5909542	5911966	2424	27	11.14	282	0.1163	17.1	39.3	8	22.1	LOC105438324	0.73	0.46	0.92	0.77	0.62	0.43	0.6	0.43
NW_022145609.1:11501749-11504171	NW_022145609.1	11501749	11504171	2422	32	13.21	504	0.2081	39.3	41.4	16.1	31.6	LOC105440233	0.89	0.68	0.89	0.69	0.92	0.35	0.81	0.53
NW_022145614.1:18466421-18468843	NW_022145614.1	18466421	18468843	2422	19	7.84	0	0	13.9	25.7	9.2	23.2	n/a	0.86	0.62	0.81	0.75	0.88	0.35	0.84	0.65
NW_022145605.1:38024642-38027062	NW_022145605.1	38024642	38027062	2420	67	27.69	0	0	24.3	40.9	11.1	26.3	n/a	0.7	0.56	0.92	0.86	0.84	0.52	0.81	0.57
NW_022145612.1:10955388-10957800	NW_022145612.1	10955388	10957800	2412	24	9.95	228	0.0945	15.3	34.6	11.1	28.8	LOC579674	0.84	0.54	0.98	0.9	0.91	0.52	0.87	0.7
NW_022145613.1:10849495-10851902	NW_022145613.1	10849495	10851902	2407	60	24.93	200	0.0831	21.7	24.9	9.6	21.8	LOC763697	0.68	0.61	0.78	0.66	0.71	0.49	0.67	0.53
NW_022145613.1:39364454-39366860	NW_022145613.1	39364454	39366860	2406	33	13.72	0	0	23.6	40.4	14.8	21.3	LOC105441389	0.84	0.77	1	0.99	0.98	0.81	0.75	0.59
NW_022145603.1:2504912-2507316	NW_022145603.1	2504912	2507316	2404	24	9.98	185	0.077	16.6	30.4	8.4	32	LOC752842	0.64	0.41	0.81	0.68	0.67	0.38	0.85	0.69
NW_022145604.1:32696066-32698467	NW_022145604.1	32696066	32698467	2401	17	7.08	0	0	22.4	34.8	12.8	23	n/a	0.97	0.62	0.96	0.81	0.97	0.4	0.73	0.52
NW_022145613.1:21533271-21535669	NW_022145613.1	21533271	21535669	2398	20	8.34	0	0	19.8	53.1	9	31.1	LOC754278	0.89	0.46	0.9	0.76	0.77	0.34	0.86	0.62
NW_022145604.1:8835177-8837573	NW_022145604.1	8835177	8837573	2396	47	19.62	0	0	18.4	23.7	6.7	20.8	LOC582776	0.66	0.37	0.69	0.52	0.62	0.3	0.68	0.49
NW_022145605.1:37851907-37854300	NW_022145605.1	37851907	37854300	2393	32	13.37	201	0.084	23.8	20	12	26.9	LOC588253	0.84	0.62	0.67	0.48	0.91	0.47	0.72	0.59
NW_022145606.1:7131062-7133454	NW_022145606.1	7131062	7133454	2392	22	9.2	0	0	23.2	40.9	26.6	23	n/a	0.93	0.67	1	0.82	0.99	0.83	0.72	0.47
NW_022145603.1:23596492-23598883	NW_022145603.1	23596492	23598883	2391	29	12.13	0	0	27.3	29.2	67	29.5	n/a	1	0.84	0.94	0.75	1	0.94	0.76	0.54
NW_022145600.1:2175246-2177635	NW_022145600.1	2175246	2177635	2389	16	6.7	34	0.0142	14.4	25.2	10.4	28.5	LOC586678,LOC586702	0.68	0.45	0.71	0.58	0.79	0.4	0.65	0.49
NW_022145612.1:2956040-2958428	NW_022145612.1	2956040	2958428	2388	113	47.32	0	0	26.1	39.7	17.1	43.9	n/a	0.98	0.86	0.99	0.94	0.96	0.83	0.9	0.84
NW_022145606.1:45082742-45085129	NW_022145606.1	45082742	45085129	2387	47	19.69	0	0	18	31.9	9.6	28.3	LOC578020	0.89	0.39	1	0.95	0.76	0.29	0.85	0.62
NW_022145598.1:14081904-14084285	NW_022145598.1	14081904	14084285	2381	32	13.44	260	0.1092	27.5	35.9	10	15.4	LOC100893326	0.87	0.75	0.87	0.77	0.85	0.51	0.77	0.47
NW_022145600.1:915169-917549	NW_022145600.1	915169	917549	2380	41	17.23	289	0.1214	21.4	34.9	6.2	28.5	LOC582267	0.75	0.54	0.76	0.72	0.72	0.24	0.79	0.58
NW_022145609.1:32177115-32179494	NW_022145609.1	32177115	32179494	2379	21	8.83	276	0.116	26.4	29	11	20.6	LOC591582	0.93	0.67	0.96	0.82	0.89	0.53	0.8	0.59
NW_022145612.1:59890815-59893186	NW_022145612.1	59890815	59893186	2371	39	16.45	121	0.051	29.2	18.3	14.6	20.3	LOC100888241,LOC755314	0.97	0.82	0.64	0.53	0.97	0.74	0.61	0.41
NW_022145607.1:14354552-14356922	NW_022145607.1	14354552	14356922	2370	41	17.3	0	0	53.3	27.3	25.5	15.5	LOC115928161	0.99	0.93	0.76	0.59	1	0.96	0.86	0.53
NW_022145596.1:16298800-16301169	NW_022145596.1	16298800	16301169	2369	37	15.62	0	0	18.3	24.8	6.2	20	LOC575079,LOC575019	0.71	0.55	0.7	0.59	0.68	0.26	0.72	0.48
NW_022145607.1:38154547-38156916	NW_022145607.1	38154547	38156916	2369	39	16.46	138	0.0583	26.5	44.7	14.6	23.1	LOC105446321	0.95	0.79	0.84	0.81	0.97	0.67	0.82	0.56
NW_022145607.1:33376672-33379040	NW_022145607.1	33376672	33379040	2368	49	20.69	0	0	25.3	26.1	9	28.3	n/a	0.83	0.63	0.79	0.71	0.87	0.42	0.85	0.66
NW_022145613.1:14766072-14768439	NW_022145613.1	14766072	14768439	2367	25	10.56	0	0	16.3	43.1	9.2	7.6	n/a	0.92	0.68	0.91	0.81	0.92	0.39	0.82	0.37
NW_022145599.1:27072151-27074517	NW_022145599.1	27072151	27074517	2366	37	15.64	274	0.1158	32	22.6	12.4	35.1	LOC578116	0.63	0.52	0.66	0.55	0.68	0.43	0.8	0.61
NW_022145609.1:16749137-16751500	NW_022145609.1	16749137	16751500	2363	34	14.39	0	0	16.9	27.9	12.3	25.4	LOC763491	0.86	0.65	0.93	0.86	0.92	0.52	0.88	0.72
NW_022145609.1:7673375-7675736	NW_022145609.1	7673375	7675736	2361	15	6.35	142	0.0601	18	19.1	7	11.4	LOC588601	0.81	0.52	0.81	0.59	0.78	0.35	0.65	0.34
NW_022145598.1:3532272-3534630	NW_022145598.1	3532272	3534630	2358	114	48.35	14	0.0059	21.8	28.7	10.6	34.9	LOC582071	0.92	0.63	0.92	0.73	0.88	0.52	0.79	0.72
NW_022145601.1:1419142-1421498	NW_022145601.1	1419142	1421498	2356	30	12.73	0	0	21.8	35.2	15.3	19.9	n/a	0.98	0.76	1	0.9	0.98	0.73	0.71	0.48
NW_022145614.1:28599469-28601821	NW_022145614.1	28599469	28601821	2352	44	18.71	337	0.1433	41.9	52.4	11.9	43	LOC585726	0.79	0.65	0.76	0.69	0.8	0.46	0.66	0.53
NW_022145610.1:34209462-34211811	NW_022145610.1	34209462	34211811	2349	12	5.11	21	0.0089	22.3	46.3	14	25.1	LOC105446365	0.84	0.67	0.91	0.83	0.88	0.7	0.7	0.52
NW_022145609.1:8064446-8066794	NW_022145609.1	8064446	8066794	2348	67	28.53	33	0.0141	22.3	39.4	10.4	32.1	vasa	0.66	0.54	1	0.96	0.66	0.49	0.95	0.83
NW_022145606.1:16844751-16847095	NW_022145606.1	16844751	16847095	2344	16	6.83	234	0.0998	35.2	45.1	20.9	43.7	LOC754756	0.85	0.65	0.89	0.77	0.91	0.56	0.71	0.45
NW_022145609.1:29371013-29373349	NW_022145609.1	29371013	29373349	2336	45	19.26	151	0.0646	18.7	23.7	12.5	23.7	LOC588766	0.84	0.64	0.84	0.73	0.82	0.52	0.8	0.59
NW_022145601.1:3756265-3758589	NW_022145601.1	3756265	3758589	2324	32	13.77	252	0.1084	23.8	84.4	44.3	16.3	LOC585363	0.86	0.62	0.83	0.66	0.89	0.64	0.67	0.3
NW_022145603.1:22402730-22405054	NW_022145603.1	22402730	22405054	2324	72	30.98	392	0.1687	56.4	37.2	19.4	38.2	LOC105443065	1	0.93	0.93	0.81	1	0.76	0.87	0.68
NW_022145607.1:34160768-34163090	NW_022145607.1	34160768	34163090	2322	31	13.35	0	0	11.9	20.9	11.5	10	n/a	0.65	0.32	0.93	0.64	0.81	0.4	0.76	0.44
NW_022145609.1:8204916-8207234	NW_022145609.1	8204916	8207234	2318	57	24.59	0	0	52.7	69.3	32.1	34.5	LOC100891676	0.98	0.72	1	0.96	0.98	0.51	0.79	0.57
NW_022145603.1:13449282-13451596	NW_022145603.1	13449282	13451596	2314	32	13.83	277	0.1197	20.5	37.2	25.8	52	LOC586014	0.89	0.68	0.96	0.91	0.87	0.64	0.85	0.62
NW_022145607.1:25705560-25707873	NW_022145607.1	25705560	25707873	2313	9	3.89	226	0.0977	9.5	21.8	6.5	13.5	LOC587822	0.61	0.32	0.81	0.63	0.69	0.31	0.43	0.26
NW_022145613.1:9110691-9113003	NW_022145613.1	9110691	9113003	2312	83	35.9	294	0.1272	41.9	46.1	19	37.6	LOC763532	0.94	0.89	0.85	0.84	0.95	0.84	0.77	0.63
NW_022145612.1:50842050-50844357	NW_022145612.1	50842050	50844357	2307	39	16.91	30	0.013	11.2	26.6	6.8	35.3	LOC584837	0.87	0.54	0.91	0.78	0.88	0.28	0.94	0.84
NW_022145607.1:22752415-22754702	NW_022145607.1	22752415	22754702	2287	21	9.18	0	0	9.1	14.8	6.5	11.4	n/a	0.93	0.39	0.76	0.41	0.86	0.26	0.83	0.4
NW_022145605.1:14675606-14677890	NW_022145605.1	14675606	14677890	2284	90	39.4	0	0	16.9	31	10.2	36.5	LOC583328	0.84	0.61	0.9	0.86	0.8	0.52	0.88	0.8
NW_022145607.1:25598339-25600617	NW_022145607.1	25598339	25600617	2278	11	4.83	9	0.004	18.7	40	10.7	13.4	LOC575287	0.75	0.55	1	0.99	0.63	0.26	0.59	0.28
NW_022145609.1:28114386-28116658	NW_022145609.1	28114386	28116658	2272	22	9.68	0	0	10.9	25.2	11.1	18.1	n/a	0.7	0.51	0.89	0.75	0.88	0.56	0.87	0.64
NW_022145609.1:22514289-22516557	NW_022145609.1	22514289	22516557	2268	34	14.99	0	0	17.9	22	9.4	36.8	LOC580081	0.72	0.4	0.69	0.51	0.65	0.29	0.75	0.6
NW_022145596.1:9483069-9485333	NW_022145596.1	9483069	9485333	2264	34	15.02	0	0	18.8	20.7	9	15.6	n/a	0.73	0.64	0.8	0.6	0.74	0.42	0.63	0.41
NW_022145611.1:4288052-4290313	NW_022145611.1	4288052	4290313	2261	26	11.5	65	0.0287	48.4	58.6	27.1	27.9	LOC576551	0.95	0.67	0.98	0.79	0.89	0.6	0.81	0.59
NW_022145596.1:26268813-26271073	NW_022145596.1	26268813	26271073	2260	7	3.1	307	0.1358	15.4	18.3	5.3	21.9	LOC591782	0.82	0.6	0.89	0.59	0.86	0.2	0.98	0.71
NW_022145607.1:22764855-22767113	NW_022145607.1	22764855	22767113	2258	42	18.6	188	0.0833	30.9	25.1	16.7	59.7	LOC589710	0.8	0.63	0.95	0.77	0.83	0.59	0.9	0.72
NW_022145598.1:27748446-27750702	NW_022145598.1	27748446	27750702	2256	70	31.03	0	0	13.6	26.6	9.1	28	ROCK	0.87	0.49	0.95	0.86	0.86	0.4	0.94	0.77
NW_022145600.1:7265842-7268096	NW_022145600.1	7265842	7268096	2254	36	15.97	427	0.1894	22.1	33.3	7	24.3	LOC592819,LOC583538	0.83	0.62	0.85	0.72	0.78	0.32	0.68	0.53
NW_022145609.1:1989923-1992171	NW_022145609.1	1989923	1992171	2248	58	25.8	496	0.2206	26.2	38.5	13.5	31.7	LOC582926	0.74	0.6	1	0.98	0.79	0.65	0.68	0.63
NW_022145604.1:9139034-9141281	NW_022145604.1	9139034	9141281	2247	7	3.12	178	0.0792	11.6	21.6	5	10.9	LOC105443099	0.79	0.47	0.95	0.61	0.73	0.18	0.73	0.37
NW_022145609.1:30505686-30507931	NW_022145609.1	30505686	30507931	2245	60	26.73	166	0.0739	38.9	38.2	10.6	31.2	LOC574828	0.91	0.8	0.88	0.81	0.88	0.44	0.8	0.72
NW_022145594.1:31460168-31462411	NW_022145594.1	31460168	31462411	2243	23	10.25	153	0.0682	19.2	16.9	9.9	27.5	LOC100891249	0.73	0.56	0.71	0.52	0.77	0.42	0.79	0.58
NW_022145607.1:12592113-12594354	NW_022145607.1	12592113	12594354	2241	19	8.48	0	0	26.1	40.6	8.4	29.3	n/a	0.87	0.75	0.96	0.86	0.88	0.37	0.81	0.71
NW_022145606.1:49666342-49668581	NW_022145606.1	49666342	49668581	2239	5	2.23	81	0.0362	35.3	29	12.5	19.1	LOC115927523	1	0.78	0.93	0.66	0.92	0.29	0.72	0.36
NW_022145596.1:26339468-26341706	NW_022145596.1	26339468	26341706	2238	24	10.72	357	0.1595	24.6	32.5	11.7	39.7	LOC115918505	0.98	0.82	0.99	0.91	1	0.64	0.95	0.86
NW_022145600.1:1182124-1184361	NW_022145600.1	1182124	1184361	2237	31	13.86	338	0.1511	25.8	41.7	10.3	28.1	LOC582056	0.84	0.66	0.97	0.9	0.86	0.46	0.88	0.7
NW_022145606.1:30241474-30243709	NW_022145606.1	30241474	30243709	2235	41	18.34	0	0	27.3	27.2	7.8	28.6	n/a	1	0.82	0.92	0.73	0.66	0.35	0.87	0.61
NW_022145594.1:46194747-46196980	NW_022145594.1	46194747	46196980	2233	23	10.3	0	0	28.4	29.5	7.4	19.1	n/a	0.95	0.75	0.92	0.63	0.89	0.26	0.78	0.6
NW_022145612.1:27511656-27513878	NW_022145612.1	27511656	27513878	2222	58	26.1	238	0.1071	19	21.5	7	21.3	LOC100891732	0.58	0.5	0.67	0.5	0.71	0.35	0.5	0.4
NW_022145602.1:6833806-6836026	NW_022145602.1	6833806	6836026	2220	11	4.95	0	0	39.6	30.7	6.9	75.4	n/a	0.99	0.93	0.94	0.62	0.93	0.26	0.99	0.88
NW_022145602.1:5065333-5067552	NW_022145602.1	5065333	5067552	2219	35	15.77	0	0	24.4	31.3	11.4	9.5	n/a	0.88	0.71	0.93	0.89	0.83	0.54	0.41	0.28
NW_022145599.1:33372402-33374620	NW_022145599.1	33372402	33374620	2218	16	7.21	322	0.1452	9.1	12.1	18	12.5	LOC754319	0.83	0.31	0.76	0.42	0.94	0.71	0.7	0.43
NW_022145594.1:5275206-5277421	NW_022145594.1	5275206	5277421	2215	15	6.77	283	0.1278	35.2	10.4	14.1	70.3	LOC764863	0.9	0.75	0.64	0.31	0.95	0.62	0.95	0.88
NW_022145600.1:11171751-11173966	NW_022145600.1	11171751	11173966	2215	13	5.87	0	0	24.3	45.5	9.5	15.9	n/a	0.54	0.41	0.81	0.74	0.75	0.41	0.73	0.44
NW_022145606.1:16916552-16918757	NW_022145606.1	16916552	16918757	2205	5	2.27	0	0	38.3	35.8	12	18.4	LOC590672	0.97	0.76	0.87	0.63	0.83	0.48	0.84	0.54
NW_022145605.1:35835322-35837521	NW_022145605.1	35835322	35837521	2199	92	41.84	46	0.0209	32.4	43.6	16.5	42.8	LOC592143	0.99	0.95	0.97	0.91	0.99	0.86	0.85	0.79
NW_022145607.1:8002337-8004535	NW_022145607.1	8002337	8004535	2198	26	11.83	44	0.02	16.6	44	8.3	21.3	LOC576197	0.84	0.58	1	0.99	0.79	0.37	0.78	0.53
NW_022145611.1:30119115-30121309	NW_022145611.1	30119115	30121309	2194	41	18.69	320	0.1459	15.8	23.7	8.4	16.2	LOC100888160	0.77	0.6	0.88	0.7	0.7	0.41	0.63	0.4
NW_022145609.1:34744082-34746275	NW_022145609.1	34744082	34746275	2193	21	9.58	0	0	10.1	30	5.6	27.3	LOC578365	0.96	0.41	0.92	0.86	0.53	0.27	0.96	0.81
NW_022145598.1:17802617-17804803	NW_022145598.1	17802617	17804803	2186	11	5.03	0	0	36.9	46.8	15.7	17.3	SFK1	0.89	0.8	0.97	0.85	0.97	0.66	0.75	0.49
NW_022145594.1:38040121-38042299	NW_022145594.1	38040121	38042299	2178	9	4.13	0	0	10.7	30.3	6.9	15.2	n/a	0.75	0.4	0.9	0.73	0.73	0.21	0.76	0.5
NW_022145596.1:29820589-29822765	NW_022145596.1	29820589	29822765	2176	21	9.65	762	0.3502	74	47.5	18.9	10.7	LOC100888306	1	0.98	0.89	0.87	0.91	0.73	0.61	0.31
NW_022145609.1:19412886-19415059	NW_022145609.1	19412886	19415059	2173	21	9.66	0	0	29.7	44	14.7	26.8	LOC586958	0.99	0.7	0.82	0.66	0.87	0.52	0.68	0.6
NW_022145601.1:5507042-5509214	NW_022145601.1	5507042	5509214	2172	8	3.68	0	0	16.9	18.2	13.4	29.2	n/a	0.95	0.62	0.71	0.55	0.96	0.45	0.86	0.63
NW_022145598.1:10301168-10303333	NW_022145598.1	10301168	10303333	2165	14	6.47	679	0.3136	33.2	33.7	7.6	37.6	LOC763770	0.87	0.66	0.87	0.75	0.94	0.31	0.62	0.53
NW_022145607.1:33993038-33995203	NW_022145607.1	33993038	33995203	2165	64	29.56	390	0.1801	29.9	29.3	9.3	37.8	LOC579039	0.95	0.83	0.9	0.84	0.84	0.53	0.87	0.71
NW_022145600.1:34702144-34704307	NW_022145600.1	34702144	34704307	2163	120	55.48	571	0.264	38.6	44.5	15.6	52.3	LOC575549	0.94	0.87	1	0.99	0.92	0.79	0.92	0.89
NW_022145594.1:29647317-29649479	NW_022145594.1	29647317	29649479	2162	10	4.63	0	0	23.3	29.2	13.5	15.2	n/a	0.7	0.38	0.64	0.37	0.55	0.3	0.79	0.44
NW_022145613.1:23766023-23768185	NW_022145613.1	23766023	23768185	2162	49	22.66	340	0.1573	46.8	40.6	33	29.9	LOC575982	1	0.91	0.91	0.76	0.99	0.86	0.83	0.56
NW_022145606.1:16117503-16119664	NW_022145606.1	16117503	16119664	2161	11	5.09	0	0	5.3	21.6	10.6	10.7	LOC105436655	0.58	0.18	0.8	0.61	0.89	0.49	0.76	0.31
NW_022145594.1:49541940-49544099	NW_022145594.1	49541940	49544099	2159	15	6.95	0	0	18.2	32.9	9	23.3	n/a	0.83	0.47	0.91	0.68	0.86	0.41	0.86	0.47
NW_022145605.1:13217852-13220010	NW_022145605.1	13217852	13220010	2158	29	13.44	343	0.1589	19.5	22.6	10.4	22.8	LOC577244	0.79	0.62	0.74	0.57	0.78	0.43	0.67	0.51
NW_022145611.1:43174738-43176896	NW_022145611.1	43174738	43176896	2158	23	10.66	0	0	21.1	31.3	7.5	24.6	LOC575887	0.89	0.46	0.96	0.74	0.94	0.38	0.81	0.51
NW_022145603.1:14261747-14263902	NW_022145603.1	14261747	14263902	2155	13	6.03	0	0	11.2	27.6	6.2	16.4	LOC590395	0.79	0.51	0.93	0.83	0.9	0.23	0.7	0.46
NW_022145614.1:18414522-18416673	NW_022145614.1	18414522	18416673	2151	48	22.32	270	0.1255	22.3	33.3	9.6	30.2	LOC100890216	0.91	0.58	0.95	0.84	0.98	0.43	0.9	0.7
NW_022145598.1:29987482-29989628	NW_022145598.1	29987482	29989628	2146	15	6.99	0	0	32.6	38.2	13	30.6	n/a	0.95	0.85	0.98	0.84	0.95	0.61	0.6	0.37
NW_022145600.1:35701761-35703899	NW_022145600.1	35701761	35703899	2138	28	13.1	110	0.0514	11.1	10.3	12.1	13.7	LOC100889424,LOC590165	0.55	0.33	0.66	0.34	0.84	0.6	0.6	0.35
NW_022145603.1:28636430-28638565	NW_022145603.1	28636430	28638565	2135	46	21.55	655	0.3068	27.1	40.2	10.5	34.8	LOC583353	0.77	0.58	1	1	0.84	0.51	0.83	0.64
NW_022145609.1:5025638-5027761	NW_022145609.1	5025638	5027761	2123	34	16.02	0	0	13.2	29.5	5.5	23.9	n/a	0.74	0.41	0.94	0.79	0.77	0.24	0.89	0.7
NW_022145605.1:16887097-16889219	NW_022145605.1	16887097	16889219	2122	8	3.77	46	0.0217	13.8	37	7.2	19.7	LOC585956,LOC588148	0.69	0.51	1	0.97	0.76	0.32	0.81	0.6
NW_022145607.1:39337717-39339835	NW_022145607.1	39337717	39339835	2118	20	9.44	0	0	72.3	74.2	19.9	65.9	LOC577455	0.9	0.75	0.92	0.82	0.94	0.64	0.86	0.65
NW_022145612.1:4110998-4113116	NW_022145612.1	4110998	4113116	2118	125	59.02	169	0.0798	22.8	41.7	10.9	44.6	LOC580010	0.86	0.68	0.92	0.84	0.85	0.6	0.9	0.78
NW_022145606.1:49343810-49345925	NW_022145606.1	49343810	49345925	2115	13	6.15	0	0	63.1	53.9	30.8	35.8	n/a	0.96	0.92	0.94	0.86	0.99	0.85	0.62	0.3
NW_022145609.1:30531561-30533675	NW_022145609.1	30531561	30533675	2114	16	7.57	109	0.0516	13.5	24.2	5.8	14.9	LOC574970	0.86	0.53	0.94	0.79	0.68	0.25	0.77	0.47
NW_022145605.1:14914805-14916909	NW_022145605.1	14914805	14916909	2104	45	21.39	0	0	22.8	26.6	11.1	21.4	n/a	0.94	0.81	0.97	0.84	0.97	0.6	0.78	0.59
NW_022145599.1:12875753-12877849	NW_022145599.1	12875753	12877849	2096	30	14.31	0	0	18.7	24.2	6.8	28.8	LOC100888250	0.96	0.72	0.84	0.71	0.95	0.21	0.88	0.73
NW_022145602.1:27688460-27690555	NW_022145602.1	27688460	27690555	2095	6	2.86	0	0	17.6	15.9	18.7	9.5	n/a	0.86	0.44	0.84	0.31	0.89	0.58	0.62	0.3
NW_022145611.1:31232793-31234888	NW_022145611.1	31232793	31234888	2095	95	45.35	0	0	30.2	48.2	13.2	46.1	n/a	0.84	0.71	0.99	0.95	0.79	0.64	0.85	0.75
NW_022145602.1:6392915-6395007	NW_022145602.1	6392915	6395007	2092	38	18.16	264	0.1262	22.4	39	27.5	19.1	LOC574602	0.63	0.46	1	0.94	0.82	0.66	0.67	0.51
NW_022145599.1:26885930-26888016	NW_022145599.1	26885930	26888016	2086	20	9.59	0	0	22.9	26	5.6	28.3	n/a	0.69	0.47	0.64	0.5	0.85	0.25	0.67	0.45
NW_022145609.1:11717120-11719198	NW_022145609.1	11717120	11719198	2078	16	7.7	0	0	16.6	35.2	16.6	13.5	n/a	0.91	0.65	0.97	0.83	0.92	0.67	0.59	0.36
NW_022145600.1:19567926-19570001	NW_022145600.1	19567926	19570001	2075	9	4.34	0	0	16.6	14.4	7.1	13	n/a	0.8	0.57	0.57	0.39	0.72	0.3	0.72	0.46
NW_022145610.1:5965754-5967829	NW_022145610.1	5965754	5967829	2075	18	8.67	70	0.0337	44.6	27.4	20.1	26.8	LOC373365	0.94	0.81	0.83	0.62	1	0.74	0.74	0.46
NW_022145613.1:2095869-2097943	NW_022145613.1	2095869	2097943	2074	22	10.61	110	0.053	20.1	30.3	13.5	20.8	LOC589474	0.89	0.52	0.79	0.61	0.94	0.55	0.66	0.42
NW_022145613.1:9934359-9936426	NW_022145613.1	9934359	9936426	2067	86	41.61	613	0.2966	50.4	50.6	14.4	45.8	LOC588928	1	1	0.99	0.92	1	0.8	0.98	0.79
NW_022145607.1:34003803-34005866	NW_022145607.1	34003803	34005866	2063	21	10.18	0	0	13	9.7	9.2	7.6	n/a	0.82	0.5	0.81	0.39	0.83	0.42	0.64	0.3
NW_022145611.1:6529196-6531259	NW_022145611.1	6529196	6531259	2063	25	12.12	289	0.1401	12.2	16	5.9	23.6	LOC580502	0.55	0.36	0.59	0.43	0.69	0.2	0.68	0.51
NW_022145612.1:4551791-4553852	NW_022145612.1	4551791	4553852	2061	81	39.3	0	0	27.5	33.2	11.6	39.4	n/a	0.92	0.66	0.92	0.79	0.9	0.56	0.86	0.72
NW_022145611.1:29596874-29598931	NW_022145611.1	29596874	29598931	2057	50	24.31	322	0.1565	13.3	38.4	10.3	29.3	LOC100890235	0.95	0.46	0.87	0.85	0.99	0.47	0.83	0.74
NW_022145603.1:23591336-23593392	NW_022145603.1	23591336	23593392	2056	28	13.62	0	0	60.6	29.6	34.3	48.5	n/a	0.97	0.8	0.86	0.57	0.86	0.56	0.82	0.58
NW_022145598.1:29941307-29943361	NW_022145598.1	29941307	29943361	2054	15	7.3	0	0	14.9	27.8	8.6	18.3	LOC574784	0.92	0.48	0.97	0.9	0.89	0.36	0.63	0.43
NW_022145609.1:36422374-36424424	NW_022145609.1	36422374	36424424	2050	70	34.15	309	0.1507	22.3	32.9	10.8	32.7	LOC583455	0.88	0.7	0.9	0.8	0.92	0.58	0.81	0.65
NW_022145599.1:29349210-29351259	NW_022145599.1	29349210	29351259	2049	20	9.76	207	0.101	15	18.6	6.3	15.3	LOC586135	0.68	0.5	0.57	0.41	0.68	0.29	0.64	0.34
NW_022145603.1:18267978-18270027	NW_022145603.1	18267978	18270027	2049	28	13.67	148	0.0722	33.7	32.6	10.8	9.1	LOC587671	0.99	0.85	0.97	0.76	0.89	0.44	0.52	0.3
NW_022145605.1:38060808-38062857	NW_022145605.1	38060808	38062857	2049	92	44.9	0	0	23.3	27.7	10.6	35.1	n/a	0.76	0.57	0.77	0.65	0.84	0.54	0.88	0.77
NW_022145597.1:28136011-28138058	NW_022145597.1	28136011	28138058	2047	71	34.68	513	0.2506	24.8	38.4	9.5	46.7	LOC100890567	0.8	0.64	0.96	0.89	0.72	0.47	0.96	0.92
NW_022145598.1:27757963-27760009	NW_022145598.1	27757963	27760009	2046	34	16.62	430	0.2102	49.7	34.9	13.3	38.8	ROCK	0.69	0.62	0.72	0.57	0.68	0.5	0.78	0.67
NW_022145599.1:7369774-7371813	NW_022145599.1	7369774	7371813	2039	49	24.03	193	0.0947	33.5	40	11.7	42	REJ6	0.84	0.7	0.94	0.82	0.92	0.61	0.9	0.82
NW_022145612.1:5963914-5965951	NW_022145612.1	5963914	5965951	2037	111	54.49	484	0.2376	37.4	45.8	14	56.2	LOC589012	0.94	0.75	0.94	0.85	0.92	0.73	0.97	0.9
NW_022145609.1:1479423-1481457	NW_022145609.1	1479423	1481457	2034	67	32.94	138	0.0678	26.3	31.8	10.4	80.2	LOC581681	0.93	0.72	0.92	0.79	0.87	0.49	0.95	0.8
NW_022145614.1:3154260-3156293	NW_022145614.1	3154260	3156293	2033	37	18.2	150	0.0738	29.8	40.2	13.8	23	LOC593021	0.96	0.91	0.97	0.96	0.96	0.77	0.7	0.44
NW_022145605.1:39034537-39036564	NW_022145605.1	39034537	39036564	2027	96	47.36	277	0.1367	27.4	29.5	9.5	29.6	LOC100888546	0.92	0.68	0.95	0.74	0.9	0.49	0.8	0.61
NW_022145605.1:33816836-33818862	NW_022145605.1	33816836	33818862	2026	33	16.29	273	0.1347	32.7	42.1	14.9	33.6	LOC586291	0.82	0.77	0.84	0.8	0.82	0.58	0.79	0.71
NW_022145609.1:20636658-20638683	NW_022145609.1	20636658	20638683	2025	28	13.83	261	0.1289	9	24.7	5.4	11.6	LOC100889933	0.57	0.32	0.71	0.59	0.63	0.26	0.53	0.3
NW_022145610.1:35799758-35801781	NW_022145610.1	35799758	35801781	2023	46	22.74	0	0	13	26.2	8.9	21.5	LOC588410	0.91	0.63	0.96	0.92	0.83	0.51	0.81	0.62
NW_022145607.1:28444709-28446722	NW_022145607.1	28444709	28446722	2013	35	17.39	0	0	20.1	21.3	12.5	20.4	LOC575587	0.8	0.68	0.72	0.54	0.84	0.62	0.82	0.59
NW_022145613.1:35475870-35477876	NW_022145613.1	35475870	35477876	2006	12	5.98	214	0.1067	7.6	21.2	5.6	26	LOC578198	0.4	0.25	0.73	0.59	0.64	0.24	0.7	0.52
NW_022145598.1:30110869-30112874	NW_022145598.1	30110869	30112874	2005	21	10.47	0	0	46.8	31.7	27.9	11.1	n/a	0.93	0.79	0.6	0.45	0.97	0.74	0.7	0.3
NW_022145613.1:10081240-10083244	NW_022145613.1	10081240	10083244	2004	68	33.93	241	0.1203	30.3	38.7	12.2	30.5	LOC583569	0.9	0.77	0.93	0.84	0.87	0.56	0.83	0.71
NW_022145607.1:33594376-33596379	NW_022145607.1	33594376	33596379	2003	13	6.49	456	0.2277	11	25.5	6.7	34.3	LOC105444765	0.87	0.42	0.91	0.68	0.78	0.25	0.82	0.59
NW_022145602.1:10410236-10412235	NW_022145602.1	10410236	10412235	1999	52	26.01	0	0	18.8	25.3	11.2	24.6	n/a	0.9	0.61	0.91	0.8	0.88	0.58	0.8	0.66
NW_022145600.1:11557679-11559677	NW_022145600.1	11557679	11559677	1998	34	17.02	435	0.2177	21.3	20.9	10.7	20.6	LOC100892098	0.66	0.56	0.68	0.55	0.71	0.52	0.66	0.42
NW_022145597.1:6208215-6210211	NW_022145597.1	6208215	6210211	1996	27	13.53	435	0.2179	11.4	19.8	6.9	20	LOC582808	0.62	0.37	0.7	0.53	0.61	0.31	0.58	0.38
NW_022145607.1:26760781-26762775	NW_022145607.1	26760781	26762775	1994	14	7.02	0	0	22.9	20.7	8.1	35.6	n/a	0.93	0.55	0.81	0.53	0.74	0.38	0.97	0.9
NW_022145600.1:18052331-18054320	NW_022145600.1	18052331	18054320	1989	13	6.54	0	0	26.5	46.6	18.1	30.1	n/a	0.84	0.65	0.96	0.88	0.91	0.64	0.82	0.51
NW_022145596.1:16980611-16982599	NW_022145596.1	16980611	16982599	1988	13	6.54	0	0	32.2	64.6	29.1	32.5	LOC100890712	0.94	0.8	0.87	0.71	0.95	0.74	0.94	0.69
NW_022145600.1:34317508-34319495	NW_022145600.1	34317508	34319495	1987	100	50.33	0	0	27.6	28.7	12	32.4	LOC100893885	0.94	0.78	0.87	0.73	0.89	0.61	0.77	0.66
NW_022145612.1:50839280-50841266	NW_022145612.1	50839280	50841266	1986	49	24.67	195	0.0982	9.6	22.7	12	31	LOC584837	0.87	0.49	0.95	0.84	0.97	0.52	0.9	0.77
NW_022145611.1:13555055-13557038	NW_022145611.1	13555055	13557038	1983	31	15.63	0	0	24.1	37.4	10	38.6	n/a	0.8	0.71	0.84	0.79	0.86	0.41	0.81	0.72
NW_022145600.1:31464126-31466102	NW_022145600.1	31464126	31466102	1976	43	21.76	0	0	14.9	27.4	6.8	16.6	n/a	0.69	0.48	0.88	0.78	0.7	0.36	0.77	0.5
NW_022145603.1:8405892-8407863	NW_022145603.1	8405892	8407863	1971	37	18.77	142	0.072	19	28	11.8	21.2	LOC577138	0.98	0.53	0.95	0.84	0.99	0.41	0.68	0.47
NW_022145612.1:14665415-14667385	NW_022145612.1	14665415	14667385	1970	21	10.66	106	0.0538	36.3	23.4	12.8	36.5	LOC580091	0.86	0.69	0.74	0.56	0.9	0.55	0.8	0.64
NW_022145607.1:3221282-3223250	NW_022145607.1	3221282	3223250	1968	49	24.9	0	0	26.3	37.1	12.1	22.4	n/a	1	0.72	0.95	0.86	0.98	0.63	0.82	0.61
NW_022145594.1:6528782-6530749	NW_022145594.1	6528782	6530749	1967	23	11.69	0	0	14.7	62	21.6	7.3	LOC105445676	1	0.77	1	1	1	0.94	0.59	0.29
NW_022145611.1:26454106-26456064	NW_022145611.1	26454106	26456064	1958	89	45.45	46	0.0235	22.7	34.3	12.1	38.8	LOC575672	0.92	0.88	0.96	0.88	0.89	0.72	0.92	0.85
NW_022145596.1:15584485-15586441	NW_022145596.1	15584485	15586441	1956	8	4.09	0	0	19.8	40.4	11.6	27.6	n/a	0.81	0.52	0.92	0.82	0.92	0.44	0.84	0.66
NW_022145598.1:11178089-11180044	NW_022145598.1	11178089	11180044	1955	31	15.86	0	0	25.2	45.2	14.3	18.4	n/a	0.85	0.65	1	1	0.95	0.54	0.67	0.43
NW_022145611.1:2494729-2496680	NW_022145611.1	2494729	2496680	1951	38	19.48	0	0	15.7	33.7	13.5	26.5	n/a	0.89	0.52	0.97	0.75	0.96	0.52	0.79	0.54
NW_022145605.1:35841913-35843863	NW_022145605.1	35841913	35843863	1950	11	5.64	0	0	28.3	38.6	15.4	23.3	LOC592143	0.87	0.8	0.93	0.9	0.92	0.78	0.77	0.5
NW_022145598.1:29491684-29493627	NW_022145598.1	29491684	29493627	1943	11	5.66	0	0	21.4	33.5	17.5	27.5	n/a	0.87	0.45	0.9	0.5	0.79	0.46	0.78	0.46
NW_022145603.1:17396236-17398179	NW_022145603.1	17396236	17398179	1943	3	1.54	91	0.0468	19.3	24	9.2	19.3	LOC588842	0.95	0.71	0.85	0.54	0.72	0.44	0.85	0.47
NW_022145598.1:27218203-27220144	NW_022145598.1	27218203	27220144	1941	69	35.55	0	0	37.2	35	12.9	33.1	n/a	0.78	0.76	0.88	0.78	0.88	0.67	0.81	0.71
NW_022145613.1:30842988-30844928	NW_022145613.1	30842988	30844928	1940	14	7.22	164	0.0845	20.9	30.8	12.8	30.1	LOC754754	0.8	0.49	0.85	0.63	0.76	0.47	0.69	0.52
NW_022145607.1:25522066-25524003	NW_022145607.1	25522066	25524003	1937	49	25.3	0	0	35.2	31.1	10.7	36.5	LOC100893663	0.82	0.65	0.73	0.66	0.77	0.49	0.79	0.71
NW_022145604.1:10717296-10719229	NW_022145604.1	10717296	10719229	1933	24	12.42	0	0	9.6	24.2	5.7	24.1	n/a	0.79	0.35	0.81	0.73	0.76	0.27	0.73	0.59
NW_022145607.1:3669458-3671391	NW_022145607.1	3669458	3671391	1933	27	13.97	235	0.1216	28	22.8	9.8	22.6	LOC590418	0.85	0.7	0.84	0.53	0.85	0.48	0.85	0.52
NW_022145594.1:31590804-31592732	NW_022145594.1	31590804	31592732	1928	17	8.82	247	0.1281	13.2	17.3	7.1	19.2	LOC581848	0.56	0.4	0.69	0.51	0.74	0.4	0.73	0.43
NW_022145603.1:27616443-27618370	NW_022145603.1	27616443	27618370	1927	53	27.5	0	0	15.7	38.3	8.7	22.8	n/a	0.78	0.43	0.97	0.93	0.89	0.31	0.81	0.63
NW_022145598.1:24793443-24795367	NW_022145598.1	24793443	24795367	1924	13	6.76	70	0.0364	29.7	23	14.4	36.3	LOC752643	0.94	0.78	0.94	0.73	0.88	0.52	0.66	0.44
NW_022145594.1:2153825-2155748	NW_022145594.1	2153825	2155748	1923	12	6.24	77	0.04	11.3	21.6	7.7	9	LOC764793	0.72	0.44	0.98	0.73	0.84	0.34	0.63	0.27
NW_022145596.1:29829602-29831525	NW_022145596.1	29829602	29831525	1923	15	7.8	0	0	8	13.1	7.9	12.2	n/a	0.61	0.28	0.69	0.47	0.71	0.32	0.63	0.38
NW_022145605.1:12488597-12490518	NW_022145605.1	12488597	12490518	1921	112	58.3	206	0.1072	35.1	38.6	15.8	33.3	LOC583977	0.94	0.79	0.95	0.91	0.93	0.76	0.76	0.66
NW_022145610.1:30776237-30778158	NW_022145610.1	30776237	30778158	1921	34	17.7	166	0.0864	31.9	53.6	18.4	35.4	LOC577233	0.95	0.81	1	0.95	0.98	0.72	0.9	0.8
NW_022145606.1:16851564-16853482	NW_022145606.1	16851564	16853482	1918	40	20.86	149	0.0777	35.5	35.2	10.3	26.5	LOC754756	0.87	0.73	0.97	0.76	0.88	0.48	0.85	0.68
NW_022145606.1:36737053-36738967	NW_022145606.1	36737053	36738967	1914	20	10.45	130	0.0679	12.3	25.2	7.1	17.4	LOC576327	0.76	0.39	1	0.95	0.82	0.3	0.76	0.51
NW_022145611.1:41834598-41836512	NW_022145611.1	41834598	41836512	1914	62	32.39	0	0	14	26.9	9	21.6	LOC581473	0.84	0.5	0.9	0.7	0.77	0.56	0.78	0.57
NW_022145606.1:30860069-30861982	NW_022145606.1	30860069	30861982	1913	12	6.27	0	0	16.5	12.2	7.4	12.5	n/a	0.9	0.51	0.87	0.6	1	0.2	0.83	0.45
NW_022145605.1:13095279-13097191	NW_022145605.1	13095279	13097191	1912	30	15.69	165	0.0863	20.2	51.8	14.5	34.1	LOC574548	0.9	0.63	0.98	0.96	0.94	0.56	0.94	0.76
NW_022145609.1:15897958-15899863	NW_022145609.1	15897958	15899863	1905	10	5.25	202	0.106	10.8	16.3	6.1	16.3	LOC586597	0.66	0.32	0.75	0.45	0.75	0.25	0.88	0.49
NW_022145598.1:36938234-36940138	NW_022145598.1	36938234	36940138	1904	17	8.93	32	0.0168	41	35.7	16.9	39.5	LOC587950	0.98	0.92	0.79	0.75	0.97	0.76	0.92	0.76
NW_022145601.1:9658035-9659932	NW_022145601.1	9658035	9659932	1897	21	11.07	0	0	25.2	30.2	11.8	20.2	LOC588747	0.86	0.55	1	0.98	0.89	0.55	0.58	0.45
NW_022145609.1:36446417-36448313	NW_022145609.1	36446417	36448313	1896	35	18.46	0	0	8.7	31.2	5	24.6	n/a	0.82	0.31	0.97	0.94	0.74	0.22	0.88	0.79
NW_022145612.1:14161272-14163165	NW_022145612.1	14161272	14163165	1893	58	30.64	138	0.0729	14.8	38.4	10.4	48.1	LOC585748	0.88	0.49	0.94	0.93	0.92	0.48	1	0.99
NW_022145609.1:34775560-34777451	NW_022145609.1	34775560	34777451	1891	99	52.35	0	0	17.5	38	12.7	42.8	LOC578365	1	0.74	1	1	1	0.67	0.96	0.93
NW_022145610.1:27383128-27385019	NW_022145610.1	27383128	27385019	1891	19	10.05	769	0.4067	76.6	52.6	42.9	13	LOC100888223	0.96	0.87	0.96	0.9	0.99	0.87	0.73	0.39
NW_022145598.1:24096612-24098499	NW_022145598.1	24096612	24098499	1887	47	24.91	0	0	44.6	38.9	13.4	38.2	n/a	0.89	0.83	0.93	0.8	0.82	0.72	0.84	0.73
NW_022145606.1:50192063-50193950	NW_022145606.1	50192063	50193950	1887	18	9.54	279	0.1479	35.7	17.8	8.8	19.3	LOC100891011	0.7	0.57	0.71	0.55	0.67	0.35	0.67	0.48
NW_022145594.1:8619097-8620982	NW_022145594.1	8619097	8620982	1885	12	6.37	271	0.1438	25.4	24.7	10	19.3	LOC587814	0.83	0.67	0.79	0.67	0.86	0.41	0.77	0.48
NW_022145594.1:31469071-31470954	NW_022145594.1	31469071	31470954	1883	9	4.78	0	0	17	44.9	12	26.9	n/a	0.72	0.37	1	0.9	0.81	0.32	0.91	0.47
NW_022145598.1:3047865-3049741	NW_022145598.1	3047865	3049741	1876	32	17.06	0	0	23.1	26.3	11.5	25.5	n/a	0.81	0.66	0.78	0.57	0.94	0.57	0.75	0.48
NW_022145597.1:5433806-5435679	NW_022145597.1	5433806	5435679	1873	87	46.45	0	0	23.7	45.7	16.8	55.9	n/a	0.99	0.83	0.99	0.97	1	0.74	0.99	0.95
NW_022145600.1:11702798-11704668	NW_022145600.1	11702798	11704668	1870	16	8.56	116	0.062	16.1	12.4	10	16.3	LOC757273	0.75	0.62	0.73	0.47	0.92	0.44	0.69	0.46
NW_022145605.1:33819933-33821802	NW_022145605.1	33819933	33821802	1869	68	36.38	247	0.1322	23.9	33.1	11.9	26.4	LOC586291	1	0.81	0.93	0.92	1	0.61	0.77	0.61
NW_022145609.1:21207122-21208990	NW_022145609.1	21207122	21208990	1868	53	28.37	239	0.1279	26.9	28.2	13.4	15.6	LOC100889741	0.96	0.76	0.82	0.61	0.99	0.67	0.79	0.43
NW_022145609.1:29597353-29599218	NW_022145609.1	29597353	29599218	1865	61	32.71	126	0.0676	14.8	24.7	12	28.9	LOC100889307	0.94	0.65	0.89	0.79	0.91	0.56	0.86	0.69
NW_022145606.1:45107753-45109617	NW_022145606.1	45107753	45109617	1864	29	15.56	0	0	17.7	30.1	10.6	20.1	n/a	0.93	0.7	0.95	0.76	0.73	0.48	0.79	0.58
NW_022145611.1:4571940-4573802	NW_022145611.1	4571940	4573802	1862	13	6.98	0	0	13.5	32.2	7.4	32.4	LOC100892670,LOC589738	0.59	0.41	1	0.85	0.78	0.39	0.73	0.57
NW_022145603.1:29996836-29998697	NW_022145603.1	29996836	29998697	1861	14	7.52	0	0	48.2	88.3	54.3	27.6	n/a	0.99	0.87	1	0.95	0.99	0.91	0.72	0.55
NW_022145598.1:17963368-17965228	NW_022145598.1	17963368	17965228	1860	80	43.01	0	0	26	90.8	38.6	32.8	n/a	0.99	0.85	0.98	0.98	1	0.92	0.97	0.82
NW_022145612.1:3129474-3131334	NW_022145612.1	3129474	3131334	1860	16	8.6	0	0	11.6	27	5.3	32.5	LOC591730	0.66	0.37	0.95	0.8	0.61	0.28	0.93	0.83
NW_022145594.1:49570655-49572512	NW_022145594.1	49570655	49572512	1857	5	2.69	0	0	18.4	14.9	7.6	15.8	LOC115921194	0.8	0.57	0.73	0.42	0.79	0.34	0.71	0.42
NW_022145609.1:7187016-7188872	NW_022145609.1	7187016	7188872	1856	40	21.55	0	0	22.8	13.7	10.9	17.9	n/a	0.76	0.61	0.49	0.41	1	0.61	0.68	0.44
NW_022145601.1:3340118-3341973	NW_022145601.1	3340118	3341973	1855	35	18.87	217	0.117	26.2	14.2	13.6	22	LOC100887924	0.94	0.83	0.74	0.5	0.93	0.75	0.78	0.61
NW_022145602.1:5985279-5987133	NW_022145602.1	5985279	5987133	1854	21	11.33	263	0.1419	42.7	65.2	19.4	25.4	LOC593204	0.96	0.76	0.98	0.83	0.93	0.57	0.95	0.67
NW_022145600.1:8137717-8139570	NW_022145600.1	8137717	8139570	1853	73	39.4	0	0	30.9	33	16.2	31.5	n/a	0.98	0.95	0.83	0.76	0.98	0.86	0.86	0.66
NW_022145600.1:32309034-32310881	NW_022145600.1	32309034	32310881	1847	34	18.41	0	0	28.5	37	9.7	28.5	n/a	0.79	0.63	0.84	0.78	0.72	0.53	0.72	0.6
NW_022145599.1:26567859-26569705	NW_022145599.1	26567859	26569705	1846	25	13.54	646	0.3499	20.5	21.4	7.1	22.1	LOC587261	0.7	0.45	0.79	0.57	0.74	0.38	0.78	0.5
NW_022145613.1:27626756-27628594	NW_022145613.1	27626756	27628594	1838	42	22.85	357	0.1942	29.6	32.3	12.8	35.2	LOC592290	0.98	0.75	0.93	0.82	0.97	0.7	0.82	0.74
NW_022145604.1:33096927-33098764	NW_022145604.1	33096927	33098764	1837	19	10.34	0	0	16.5	24.4	8.4	51.3	n/a	0.79	0.52	0.86	0.56	0.89	0.38	0.93	0.75
NW_022145609.1:16569258-16571092	NW_022145609.1	16569258	16571092	1834	19	10.36	170	0.0927	30	26	10.8	22.6	LOC577731	0.91	0.82	0.9	0.69	0.89	0.46	0.66	0.52
NW_022145609.1:35763339-35765169	NW_022145609.1	35763339	35765169	1830	50	27.32	246	0.1344	36.2	39.7	11.8	27.4	LOC593441	0.92	0.81	0.91	0.88	0.9	0.54	0.71	0.59
NW_022145598.1:5072848-5074672	NW_022145598.1	5072848	5074672	1824	11	6.03	28	0.0154	12.2	41.8	7.9	12	LOC100890949	0.85	0.49	0.96	0.83	0.86	0.4	0.69	0.48
NW_022145607.1:6473793-6475617	NW_022145607.1	6473793	6475617	1824	26	14.25	0	0	9.8	22	5.2	24	n/a	0.86	0.33	0.95	0.85	0.77	0.24	0.88	0.76
NW_022145612.1:27515127-27516949	NW_022145612.1	27515127	27516949	1822	24	13.17	214	0.1175	20.8	24.2	9.9	24.5	LOC576756	0.83	0.6	0.81	0.6	0.86	0.41	0.78	0.64
NW_022145614.1:2366277-2368098	NW_022145614.1	2366277	2368098	1821	90	49.42	0	0	42.8	61	15.5	69.2	n/a	0.96	0.93	1	1	0.96	0.84	0.99	0.98
NW_022145610.1:14905775-14907588	NW_022145610.1	14905775	14907588	1813	107	59.02	0	0	68.2	42.4	24.4	35.1	n/a	0.99	0.97	1	0.95	0.98	0.9	0.96	0.88
NW_022145600.1:5355702-5357512	NW_022145600.1	5355702	5357512	1810	4	2.21	462	0.2552	100	48.9	48.3	10.3	LOC763420	0.83	0.49	0.58	0.46	0.72	0.55	0.72	0.4
NW_022145606.1:48234674-48236482	NW_022145606.1	48234674	48236482	1808	8	4.42	16	0.0088	35.6	47.8	25.5	11.5	LOC105437532	0.95	0.74	1	0.95	0.99	0.75	0.62	0.29
NW_022145606.1:51579663-51581468	NW_022145606.1	51579663	51581468	1805	25	13.85	62	0.0343	18.9	60.5	11.2	12	LOC105442404	0.75	0.57	0.77	0.58	0.71	0.47	0.57	0.33
NW_022145611.1:2492657-2494461	NW_022145611.1	2492657	2494461	1804	35	19.4	0	0	15.9	36.4	10.4	20.7	LOC100888919	0.67	0.45	0.98	0.91	0.67	0.48	0.71	0.5
NW_022145607.1:39194695-39196498	NW_022145607.1	39194695	39196498	1803	40	22.19	92	0.051	51.7	76.3	12.9	80	LOC578342	0.83	0.64	0.9	0.69	0.83	0.48	0.93	0.71
NW_022145598.1:25095429-25097231	NW_022145598.1	25095429	25097231	1802	7	3.88	174	0.0966	23.2	61.1	32.5	8	LOC105437895	0.97	0.68	0.96	0.79	0.99	0.64	0.72	0.27
NW_022145612.1:40993834-40995636	NW_022145612.1	40993834	40995636	1802	11	6.1	85	0.0472	14.9	21.9	7	17.1	LOC590931	0.73	0.6	0.75	0.66	0.77	0.29	0.62	0.47
NW_022145613.1:21538458-21540257	NW_022145613.1	21538458	21540257	1799	11	6.11	0	0	19.7	45.4	12.2	15.5	LOC754278	0.86	0.66	1	0.99	0.83	0.57	0.69	0.37
NW_022145594.1:31841759-31843553	NW_022145594.1	31841759	31843553	1794	40	22.3	151	0.0842	17.9	13.2	16.6	13.7	LOC581310	0.59	0.52	0.49	0.28	0.78	0.56	0.65	0.38
NW_022145601.1:9840912-9842701	NW_022145601.1	9840912	9842701	1789	39	21.8	0	0	10.4	36.6	11.7	22.2	LOC105446097	0.89	0.5	0.99	0.98	0.98	0.56	0.92	0.75
NW_022145611.1:22457657-22459440	NW_022145611.1	22457657	22459440	1783	19	10.66	0	0	14.3	22.2	7.4	16.1	n/a	0.86	0.45	0.89	0.69	0.74	0.3	0.74	0.47
NW_022145606.1:47920884-47922665	NW_022145606.1	47920884	47922665	1781	9	5.05	103	0.0578	28.1	48.2	13.2	17.9	LOC583787	0.79	0.66	0.98	0.88	0.81	0.52	0.77	0.47
NW_022145603.1:22400464-22402244	NW_022145603.1	22400464	22402244	1780	30	16.85	247	0.1388	20.5	16.4	9.3	18.7	LOC105443065	0.9	0.61	0.76	0.43	0.95	0.54	0.79	0.47
NW_022145606.1:16822354-16824134	NW_022145606.1	16822354	16824134	1780	10	5.62	98	0.0551	17.1	22.1	7.9	19.6	LOC755300	0.92	0.62	0.9	0.73	0.87	0.3	0.77	0.62
NW_022145607.1:15223743-15225523	NW_022145607.1	15223743	15225523	1780	49	27.53	69	0.0388	19.4	26.8	7.7	22.1	LOC592451	0.69	0.45	0.82	0.77	0.71	0.4	0.6	0.44
NW_022145603.1:7959678-7961455	NW_022145603.1	7959678	7961455	1777	27	15.19	0	0	22.3	25.5	7.5	21.2	LOC115925397	0.84	0.68	0.85	0.74	0.79	0.31	0.76	0.63
NW_022145605.1:37452647-37454421	NW_022145605.1	37452647	37454421	1774	50	28.18	311	0.1753	19.7	21.4	10.3	18	LOC762415	0.79	0.61	0.65	0.48	0.79	0.52	0.48	0.44
NW_022145610.1:32924191-32925964	NW_022145610.1	32924191	32925964	1773	21	11.84	0	0	20.9	20.1	10	18.3	LOC575757	0.77	0.57	0.95	0.67	0.71	0.45	0.67	0.38
NW_022145600.1:1275907-1277677	NW_022145600.1	1275907	1277677	1770	44	24.86	283	0.1599	27.8	32.1	8.7	44	LOC593129	0.76	0.67	0.8	0.74	0.82	0.36	0.9	0.8
NW_022145606.1:13529287-13531055	NW_022145606.1	13529287	13531055	1768	14	7.92	828	0.4683	22.2	25.1	10.3	27.4	LOC115927238	0.82	0.55	0.99	0.7	0.85	0.53	0.94	0.77
NW_022145605.1:24334545-24336311	NW_022145605.1	24334545	24336311	1766	50	28.31	315	0.1784	29.6	41.8	18.1	45.1	LOC764716	0.9	0.75	0.89	0.85	0.96	0.77	0.9	0.86
NW_022145606.1:27400300-27402066	NW_022145606.1	27400300	27402066	1766	16	9.06	0	0	26.4	28.4	14.3	14.2	LOC105444629	0.95	0.69	0.98	0.88	1	0.7	0.85	0.48
NW_022145607.1:25708621-25710384	NW_022145607.1	25708621	25710384	1763	30	17.02	69	0.0391	30.3	26.2	11.5	56.7	LOC587822	0.71	0.64	0.66	0.56	0.7	0.54	0.65	0.56
NW_022145605.1:24288203-24289965	NW_022145605.1	24288203	24289965	1762	124	70.37	443	0.2514	33.5	41.3	14.6	58.6	LOC764716	0.93	0.8	0.92	0.86	0.94	0.76	0.94	0.83
NW_022145609.1:35392018-35393775	NW_022145609.1	35392018	35393775	1757	14	7.97	0	0	20.9	27.1	8.9	22.3	n/a	0.9	0.74	0.94	0.69	0.76	0.43	0.76	0.58
NW_022145599.1:29346595-29348346	NW_022145599.1	29346595	29348346	1751	42	23.99	196	0.1119	27.8	21.3	10.8	31.2	LOC586135	0.82	0.62	0.64	0.43	0.78	0.51	0.81	0.57
NW_022145596.1:28207945-28209693	NW_022145596.1	28207945	28209693	1748	14	8.01	0	0	26	29.3	6.4	28.2	LOC581997	0.92	0.69	0.91	0.85	0.88	0.24	0.77	0.61
NW_022145598.1:22023948-22025690	NW_022145598.1	22023948	22025690	1742	22	12.63	118	0.0677	26	31.3	10.1	23.5	LOC580997	0.87	0.75	0.9	0.72	0.83	0.47	0.95	0.61
NW_022145612.1:969665-971407	NW_022145612.1	969665	971407	1742	54	31	177	0.1016	16.8	27.7	14.9	27	LOC575490	0.91	0.7	0.86	0.76	0.97	0.58	0.74	0.61
NW_022145607.1:22760747-22762488	NW_022145607.1	22760747	22762488	1741	34	19.53	176	0.1011	31.1	29.7	13.7	19.5	LOC589710	0.96	0.81	0.82	0.64	0.97	0.6	0.78	0.54
NW_022145603.1:20213110-20214849	NW_022145603.1	20213110	20214849	1739	39	22.43	449	0.2582	29	36.5	12	20.4	LOC577317	0.71	0.58	0.85	0.79	0.92	0.5	0.62	0.43
NW_022145609.1:31596973-31598711	NW_022145609.1	31596973	31598711	1738	18	10.36	0	0	15.3	20.5	7.2	21.1	LOC100893850	0.9	0.39	0.84	0.61	0.86	0.29	0.78	0.6
NW_022145598.1:27479323-27481060	NW_022145598.1	27479323	27481060	1737	29	16.7	189	0.1088	17.1	14.3	7.3	33.9	LOC586898	0.61	0.34	0.54	0.37	0.71	0.33	0.89	0.72
NW_022145607.1:22053932-22055669	NW_022145607.1	22053932	22055669	1737	5	2.88	0	0	35.6	41.1	34.5	14	n/a	1	0.9	0.98	0.77	1	0.85	0.83	0.36
NW_022145609.1:7885593-7887330	NW_022145609.1	7885593	7887330	1737	55	31.66	0	0	24.1	30.6	7.3	24.7	LOC578045	0.91	0.62	0.89	0.8	0.85	0.35	0.73	0.53
NW_022145600.1:5260802-5262532	NW_022145600.1	5260802	5262532	1730	15	8.67	0	0	38.8	50.9	35.1	46.3	LOC588762	0.89	0.69	0.84	0.72	0.81	0.48	0.96	0.82
NW_022145603.1:30799509-30801233	NW_022145603.1	30799509	30801233	1724	24	13.92	136	0.0789	21.2	41.7	12.6	16.4	LOC105438350	0.98	0.58	0.9	0.67	0.89	0.42	0.89	0.52
NW_022145605.1:12127920-12129641	NW_022145605.1	12127920	12129641	1721	51	29.63	0	0	32.5	74.7	23	45	n/a	0.98	0.84	1	0.98	1	0.86	0.92	0.83
NW_022145614.1:4240528-4242249	NW_022145614.1	4240528	4242249	1721	46	26.73	310	0.1801	19	28.7	7	32.5	LOC373526	0.81	0.58	0.91	0.79	0.73	0.3	0.74	0.57
NW_022145604.1:25129297-25131014	NW_022145604.1	25129297	25131014	1717	41	23.88	109	0.0635	22.1	19	14.1	18.3	LOC584174	0.95	0.67	0.85	0.59	0.81	0.69	0.72	0.57
NW_022145614.1:3467992-3469707	NW_022145614.1	3467992	3469707	1715	65	37.9	142	0.0828	23.5	26.1	10.6	34.3	LOC763264	0.85	0.77	0.83	0.7	0.87	0.57	0.86	0.74
NW_022145609.1:28066319-28068023	NW_022145609.1	28066319	28068023	1704	68	39.91	273	0.1602	42.5	43	13.7	52.8	LOC586731	0.94	0.84	0.9	0.85	0.92	0.7	0.95	0.89
NW_022145609.1:6496547-6498250	NW_022145609.1	6496547	6498250	1703	29	17.03	0	0	92.6	55.3	27.7	25.9	LOC100890603	0.99	0.92	0.96	0.79	1	0.78	0.88	0.58
NW_022145611.1:525954-527653	NW_022145611.1	525954	527653	1699	18	10.59	155	0.0912	38.6	97.7	29.1	46.1	LOC105437706	0.93	0.65	1	1	0.99	0.61	0.99	0.85
NW_022145599.1:8053665-8055362	NW_022145599.1	8053665	8055362	1697	28	16.5	201	0.1184	11.5	28.4	5.2	29.3	LOC592013	0.65	0.39	0.83	0.72	0.69	0.21	0.88	0.63
NW_022145599.1:12045447-12047143	NW_022145599.1	12045447	12047143	1696	13	7.67	0	0	22.3	37.5	12.2	24.8	n/a	0.93	0.63	1	0.86	0.95	0.5	0.86	0.73
NW_022145614.1:19617025-19618714	NW_022145614.1	19617025	19618714	1689	20	11.84	156	0.0924	57.7	77.4	38.1	53.9	LOC575793	0.78	0.56	0.98	0.93	0.76	0.56	0.72	0.6
NW_022145600.1:9481107-9482793	NW_022145600.1	9481107	9482793	1686	32	18.98	228	0.1352	20.4	44.9	9	11.5	LOC115924011	0.85	0.32	1	0.97	0.74	0.31	0.72	0.3
NW_022145600.1:9525049-9526735	NW_022145600.1	9525049	9526735	1686	28	16.61	538	0.3191	20.9	49.2	8.3	39.1	LOC105443354	0.85	0.41	0.9	0.75	0.8	0.4	0.9	0.68
NW_022145606.1:33713965-33715651	NW_022145606.1	33713965	33715651	1686	12	7.12	0	0	16.1	20.4	14.2	12.4	LOC115927413	0.97	0.71	0.9	0.71	1	0.68	0.72	0.41
NW_022145600.1:17358690-17360372	NW_022145600.1	17358690	17360372	1682	54	32.1	0	0	27.3	33.2	10.8	29.4	n/a	0.97	0.92	0.95	0.87	0.91	0.56	0.9	0.78
NW_022145594.1:11132469-11134147	NW_022145594.1	11132469	11134147	1678	60	35.76	350	0.2086	31	25.9	16.2	29.8	LOC105438477	0.96	0.74	0.96	0.81	0.94	0.7	0.87	0.69
NW_022145609.1:30648596-30650272	NW_022145609.1	30648596	30650272	1676	72	42.96	0	0	22.4	31.6	15.9	36.1	LOC105438187	0.97	0.84	1	0.94	1	0.83	0.98	0.9
NW_022145611.1:20164636-20166312	NW_022145611.1	20164636	20166312	1676	31	18.5	185	0.1104	31.1	38.8	13.1	21.1	LOC100890887	0.93	0.78	0.91	0.82	0.96	0.6	0.78	0.54
NW_022145609.1:30513809-30515484	NW_022145609.1	30513809	30515484	1675	15	8.96	0	0	15.5	21.6	7.8	14.8	LOC574901	0.88	0.68	0.86	0.72	0.73	0.43	0.73	0.43
NW_022145610.1:22874901-22876576	NW_022145610.1	22874901	22876576	1675	18	10.75	247	0.1475	11.9	30.2	7.7	24	LOC585038	0.54	0.45	0.87	0.75	0.57	0.4	0.62	0.57
NW_022145599.1:33362947-33364621	NW_022145599.1	33362947	33364621	1674	15	8.96	199	0.1189	31.3	43.6	23.2	14.7	LOC115923657	0.88	0.66	0.91	0.76	0.95	0.79	0.76	0.35
NW_022145597.1:2430177-2431850	NW_022145597.1	2430177	2431850	1673	42	25.1	0	0	45	20.3	86.1	21.2	n/a	0.75	0.68	0.84	0.56	0.95	0.76	0.85	0.5
NW_022145609.1:25937363-25939036	NW_022145609.1	25937363	25939036	1673	14	8.37	128	0.0765	14.8	21	8.6	17.5	LOC763151	0.83	0.49	0.84	0.48	0.89	0.4	0.69	0.42
NW_022145614.1:12129701-12131371	NW_022145614.1	12129701	12131371	1670	26	15.57	224	0.1341	24.4	37.7	8.9	43.2	LOC592585	0.96	0.69	0.95	0.83	0.93	0.4	0.92	0.86
NW_022145609.1:19345422-19347089	NW_022145609.1	19345422	19347089	1667	40	24	0	0	33.8	56.2	19.8	32.6	n/a	0.75	0.43	0.92	0.74	0.92	0.46	0.7	0.3
NW_022145613.1:36131281-36132948	NW_022145613.1	36131281	36132948	1667	35	21	0	0	33.7	26.7	8.1	27.4	n/a	1	0.83	0.95	0.84	0.93	0.38	0.88	0.75
NW_022145600.1:1185880-1187546	NW_022145600.1	1185880	1187546	1666	13	7.8	271	0.1627	60.4	69	13.3	44.5	LOC582056	0.87	0.76	0.96	0.85	0.84	0.42	0.86	0.67
NW_022145609.1:35224915-35226580	NW_022145609.1	35224915	35226580	1665	10	6.01	0	0	24.9	39.8	7.8	27.7	n/a	0.85	0.53	0.9	0.78	0.8	0.4	0.65	0.46
NW_022145600.1:34796167-34797831	NW_022145600.1	34796167	34797831	1664	62	37.26	255	0.1532	22.1	34.7	14.3	29.5	LOC575010	0.99	0.8	0.97	0.85	0.91	0.71	0.86	0.78
NW_022145603.1:28426967-28428631	NW_022145603.1	28426967	28428631	1664	20	12.02	0	0	11.8	71.3	12.4	26.9	n/a	0.89	0.53	1	0.98	0.93	0.54	0.92	0.75
NW_022145606.1:51075214-51076878	NW_022145606.1	51075214	51076878	1664	16	9.62	104	0.0625	24.4	7.7	5.2	9	LOC105442246	0.64	0.47	0.42	0.23	0.63	0.23	0.48	0.22
NW_022145598.1:27745918-27747579	NW_022145598.1	27745918	27747579	1661	22	13.25	307	0.1848	23.1	27.9	8.2	29.1	ROCK	0.79	0.66	0.92	0.83	0.72	0.37	0.64	0.49
NW_022145605.1:33732773-33734431	NW_022145605.1	33732773	33734431	1658	33	19.9	0	0	24.5	27.3	8.5	35.3	LOC578618	0.86	0.61	0.92	0.71	0.85	0.48	0.87	0.77
NW_022145610.1:35827184-35828842	NW_022145610.1	35827184	35828842	1658	45	27.14	156	0.0941	27.9	21.4	18.2	26.6	LOC588363	0.98	0.81	0.82	0.62	0.94	0.83	0.85	0.65
NW_022145599.1:5737054-5738711	NW_022145599.1	5737054	5738711	1657	31	18.71	63	0.038	16.3	28.3	7.8	23.4	LOC581860	0.84	0.59	0.91	0.77	0.87	0.38	0.82	0.66
NW_022145609.1:7656886-7658542	NW_022145609.1	7656886	7658542	1656	49	29.59	439	0.2651	26.1	23.3	9.1	35.9	LOC588601	0.85	0.64	0.83	0.59	0.85	0.45	0.8	0.67
NW_022145612.1:952546-954200	NW_022145612.1	952546	954200	1654	34	20.56	130	0.0786	12.1	28.3	17.8	30.3	LOC575557	0.85	0.53	0.91	0.77	0.94	0.76	0.93	0.73
NW_022145614.1:21073543-21075192	NW_022145614.1	21073543	21075192	1649	13	7.88	0	0	8.5	30.8	5.7	31.7	LOC574714	0.9	0.31	0.96	0.93	0.87	0.2	0.92	0.81
NW_022145598.1:25881535-25883182	NW_022145598.1	25881535	25883182	1647	21	12.75	219	0.133	46.2	66.9	11.6	21.9	LOC584069	0.93	0.75	0.97	0.9	0.96	0.6	0.8	0.58
NW_022145598.1:11866985-11868628	NW_022145598.1	11866985	11868628	1643	8	4.87	0	0	30.7	21.5	14.2	29.9	n/a	0.95	0.78	0.93	0.55	0.97	0.57	0.89	0.73
NW_022145606.1:36612584-36614227	NW_022145606.1	36612584	36614227	1643	26	15.82	172	0.1047	34	36.1	9.4	32.4	LOC578582	0.99	0.72	1	0.99	0.84	0.4	0.95	0.82
NW_022145605.1:12130687-12132328	NW_022145605.1	12130687	12132328	1641	80	48.75	0	0	47.1	86.7	26.9	82.1	n/a	0.92	0.75	0.99	0.92	0.96	0.66	0.95	0.84
NW_022145611.1:20713118-20714759	NW_022145611.1	20713118	20714759	1641	52	31.69	240	0.1463	21.7	21.4	9.6	20.4	LOC588391	0.68	0.52	0.63	0.52	0.74	0.51	0.61	0.48
NW_022145606.1:50509696-50511334	NW_022145606.1	50509696	50511334	1638	43	26.25	159	0.0971	34	31.9	13.3	30.9	LOC581833	0.94	0.69	0.89	0.68	0.87	0.62	0.81	0.58
NW_022145594.1:18937772-18939406	NW_022145594.1	18937772	18939406	1634	13	7.96	0	0	12.4	16.1	6.9	28	n/a	0.67	0.35	0.74	0.53	0.65	0.3	0.88	0.72
NW_022145612.1:3305440-3307072	NW_022145612.1	3305440	3307072	1632	34	20.83	200	0.1225	37.1	34.8	15.5	25	LOC586198	0.81	0.68	0.87	0.7	0.86	0.62	0.75	0.58
NW_022145609.1:7282977-7284608	NW_022145609.1	7282977	7284608	1631	11	6.74	0	0	23.4	52.9	12.9	17.6	n/a	1	0.65	0.95	0.84	0.93	0.53	0.61	0.46
NW_022145606.1:49001097-49002727	NW_022145606.1	49001097	49002727	1630	25	15.34	0	0	52.5	63.5	33.3	13.7	n/a	1	0.81	0.99	0.9	0.94	0.83	0.71	0.39
NW_022145612.1:5118160-5119788	NW_022145612.1	5118160	5119788	1628	127	78.01	446	0.274	56.1	63.9	18.2	73.6	LOC100892099	1	0.99	1	0.99	1	0.89	0.96	0.94
NW_022145609.1:12564832-12566457	NW_022145609.1	12564832	12566457	1625	16	9.85	0	0	12.4	42.4	22.8	10.6	LOC105437509	0.89	0.39	0.99	0.94	0.98	0.78	0.65	0.41
NW_022145614.1:6848922-6850546	NW_022145614.1	6848922	6850546	1624	58	35.71	0	0	18.4	27.3	13.5	27.2	LOC594357	0.76	0.62	0.68	0.58	0.73	0.49	0.83	0.63
NW_022145611.1:19171453-19173075	NW_022145611.1	19171453	19173075	1622	112	69.05	0	0	53.7	48.8	19.9	52.9	n/a	1	1	0.98	0.93	1	0.96	0.96	0.91
NW_022145598.1:4470673-4472293	NW_022145598.1	4470673	4472293	1620	44	27.16	147	0.0907	17.4	38	8.9	32.5	LOC582631	0.78	0.53	0.99	0.97	0.99	0.37	0.73	0.63
NW_022145611.1:1609582-1611201	NW_022145611.1	1609582	1611201	1619	25	15.44	0	0	28.9	33.2	18.7	19.6	n/a	0.97	0.74	1	0.89	0.99	0.75	0.9	0.58
NW_022145611.1:27250317-27251934	NW_022145611.1	27250317	27251934	1617	11	6.8	84	0.0519	36.6	63.4	16.1	49.9	LOC592215	0.84	0.61	1	0.85	0.92	0.49	0.76	0.62
NW_022145610.1:20786849-20788465	NW_022145610.1	20786849	20788465	1616	5	3.09	139	0.086	14.1	13.5	5.2	13	LOC105436784	0.87	0.47	0.83	0.45	0.78	0.16	0.85	0.44
NW_022145606.1:45884969-45886582	NW_022145606.1	45884969	45886582	1613	27	16.74	0	0	12.3	28.6	8.7	16	LOC589083	0.78	0.5	0.98	0.92	0.99	0.42	0.88	0.65
NW_022145604.1:21111260-21112872	NW_022145604.1	21111260	21112872	1612	49	30.4	288	0.1787	68.8	62.5	18.8	89.8	LOC105439069	0.91	0.88	0.94	0.88	0.98	0.71	0.98	0.9
NW_022145606.1:7812193-7813802	NW_022145606.1	7812193	7813802	1609	20	12.43	58	0.036	16.4	18.1	9.4	17.3	LOC100890776	0.79	0.57	0.78	0.58	0.8	0.5	0.77	0.51
NW_022145597.1:5685361-5686969	NW_022145597.1	5685361	5686969	1608	53	32.96	429	0.2668	43.4	47	19.3	38.6	LOC100893394	1	0.92	0.98	0.92	0.95	0.8	0.91	0.69
NW_022145606.1:21386091-21387697	NW_022145606.1	21386091	21387697	1606	13	8.09	0	0	41.5	49.2	13.9	19.5	n/a	0.85	0.63	0.83	0.73	0.91	0.51	0.86	0.46
NW_022145603.1:8017530-8019134	NW_022145603.1	8017530	8019134	1604	4	2.49	4	0.0025	21.3	16	10.3	35.7	LOC593450	0.83	0.74	0.57	0.4	0.87	0.49	0.94	0.78
NW_022145607.1:29390450-29392054	NW_022145607.1	29390450	29392054	1604	36	22.44	135	0.0842	25.1	35.2	6.6	31.2	LOC100890096,LOC100890709	0.73	0.49	0.89	0.79	0.74	0.29	0.8	0.61
NW_022145610.1:26402075-26403679	NW_022145610.1	26402075	26403679	1604	44	27.43	408	0.2544	20.9	25.2	5.6	31.5	LOC100888527	0.63	0.52	0.74	0.69	0.63	0.29	0.69	0.63
NW_022145612.1:26634568-26636170	NW_022145612.1	26634568	26636170	1602	6	3.75	100	0.0624	10.3	24.6	11.6	41.4	LOC580124	0.85	0.44	0.85	0.67	0.84	0.39	0.95	0.82
NW_022145611.1:3299554-3301154	NW_022145611.1	3299554	3301154	1600	51	31.88	0	0	26.5	49	13.2	43.6	n/a	0.93	0.89	0.98	0.97	0.97	0.69	0.96	0.95
NW_022145601.1:10066641-10068238	NW_022145601.1	10066641	10068238	1597	43	26.93	0	0	25.9	31.2	13	35.9	n/a	0.96	0.8	0.93	0.85	0.92	0.7	0.93	0.7
NW_022145598.1:24891339-24892935	NW_022145598.1	24891339	24892935	1596	17	10.65	205	0.1284	17.6	22.4	8.4	20.9	LOC577828	0.86	0.57	0.89	0.72	0.86	0.33	0.78	0.52
NW_022145603.1:4927142-4928738	NW_022145603.1	4927142	4928738	1596	12	7.52	259	0.1623	50.4	29.5	42.5	15	LOC115925296,LOC115925475	0.93	0.74	0.98	0.8	0.95	0.83	0.87	0.43
NW_022145605.1:41807732-41809320	NW_022145605.1	41807732	41809320	1588	59	37.15	0	0	19.6	23.5	9.7	19.7	LOC756725	0.97	0.69	0.89	0.7	0.86	0.51	0.9	0.6
NW_022145611.1:11833689-11835273	NW_022145611.1	11833689	11835273	1584	34	21.46	0	0	29.8	41.3	10.8	33.7	LOC578865	0.96	0.7	1	0.98	0.95	0.49	0.78	0.59
NW_022145611.1:42781227-42782811	NW_022145611.1	42781227	42782811	1584	49	30.93	178	0.1124	14.2	25.6	13	24	LOC581052	0.94	0.68	0.96	0.79	0.98	0.66	0.83	0.69
NW_022145605.1:34149062-34150643	NW_022145605.1	34149062	34150643	1581	15	9.49	0	0	76	25	19.7	18.6	n/a	0.99	0.86	0.76	0.6	0.99	0.87	0.87	0.51
NW_022145598.1:21392213-21393790	NW_022145598.1	21392213	21393790	1577	15	9.51	0	0	24.4	30.9	28.5	12.2	n/a	1	0.85	0.94	0.82	1	0.89	0.64	0.44
NW_022145598.1:8264793-8266369	NW_022145598.1	8264793	8266369	1576	42	26.65	0	0	57.7	43.8	32.8	32.3	n/a	0.96	0.76	0.96	0.84	0.99	0.84	0.89	0.69
NW_022145598.1:27704537-27706113	NW_022145598.1	27704537	27706113	1576	29	18.4	102	0.0647	52.5	74	21.1	44.9	ROCK	0.95	0.9	1	1	0.91	0.74	0.86	0.7
NW_022145605.1:16821070-16822644	NW_022145605.1	16821070	16822644	1574	27	17.15	167	0.1061	18.5	36.8	12.8	28.4	LOC585956	0.65	0.56	0.67	0.62	0.85	0.41	0.58	0.52
NW_022145600.1:35750087-35751660	NW_022145600.1	35750087	35751660	1573	13	8.26	0	0	23.3	8.9	10	20.8	n/a	0.87	0.7	0.51	0.28	0.81	0.4	0.77	0.57
NW_022145598.1:32955243-32956814	NW_022145598.1	32955243	32956814	1571	31	19.73	154	0.098	11.7	12.3	9.7	24.1	LOC105446031	0.81	0.45	0.78	0.44	0.91	0.49	0.8	0.57
NW_022145600.1:12610253-12611824	NW_022145600.1	12610253	12611824	1571	27	17.19	189	0.1203	26	42.8	12	25.7	LOC115924029	0.84	0.66	0.93	0.74	0.85	0.49	0.85	0.64
NW_022145605.1:15632422-15633989	NW_022145605.1	15632422	15633989	1567	84	53.61	93	0.0593	38	43.3	15.2	41.1	LOC577755	0.94	0.88	1	0.98	0.91	0.77	0.91	0.85
NW_022145607.1:20744419-20745984	NW_022145607.1	20744419	20745984	1565	22	14.06	0	0	16.7	37	10.1	35.7	n/a	0.93	0.6	0.91	0.78	0.81	0.51	0.79	0.7
NW_022145611.1:1669186-1670750	NW_022145611.1	1669186	1670750	1564	119	76.09	373	0.2385	35.6	61.7	28.3	63.6	LOC764083	0.95	0.91	1	1	0.99	0.93	0.98	0.94
NW_022145609.1:1821211-1822771	NW_022145609.1	1821211	1822771	1560	23	14.74	312	0.2	7.7	24.3	24.4	24.7	LOC105445729	0.76	0.31	0.92	0.73	0.95	0.86	0.84	0.5
NW_022145603.1:4973835-4975393	NW_022145603.1	4973835	4975393	1558	60	38.51	0	0	31	44	15.1	29.6	LOC765012	0.71	0.62	0.83	0.77	0.89	0.59	0.83	0.69
NW_022145613.1:15622217-15623774	NW_022145613.1	15622217	15623774	1557	19	12.2	0	0	41.9	49.2	11.5	23.5	LOC100889880	0.98	0.71	1	0.92	1	0.66	0.88	0.61
NW_022145604.1:10403227-10404778	NW_022145604.1	10403227	10404778	1551	27	17.41	332	0.2141	26.7	35	8.3	26.4	REJ7	0.83	0.5	0.93	0.85	0.77	0.44	0.74	0.58
NW_022145598.1:23193520-23195066	NW_022145598.1	23193520	23195066	1546	13	8.41	0	0	16.9	7.4	6.7	10.8	LOC575398	0.78	0.56	0.69	0.33	0.85	0.31	0.68	0.36
NW_022145609.1:30021129-30022674	NW_022145609.1	30021129	30022674	1545	44	28.48	116	0.0751	48.6	89.2	25	41	LOC592995	1	0.96	1	0.96	0.99	0.82	0.96	0.8
NW_022145611.1:13007392-13008937	NW_022145611.1	13007392	13008937	1545	30	19.42	0	0	24.5	39.9	11.4	21.8	LOC579960	0.92	0.82	1	0.99	1	0.48	0.87	0.61
NW_022145611.1:7714100-7715641	NW_022145611.1	7714100	7715641	1541	57	36.99	24	0.0156	13.8	28.7	9.8	37.5	LOC100888033	0.93	0.54	0.85	0.69	0.93	0.43	0.93	0.91
NW_022145598.1:2659322-2660862	NW_022145598.1	2659322	2660862	1540	23	14.94	0	0	13.1	23	14.6	18.9	n/a	0.94	0.61	0.94	0.69	0.93	0.6	0.95	0.67
NW_022145606.1:18690301-18691839	NW_022145606.1	18690301	18691839	1538	30	19.51	0	0	14.9	24.9	11	25.8	LOC592492	0.74	0.6	0.8	0.69	0.78	0.6	0.78	0.64
NW_022145598.1:13014221-13015753	NW_022145598.1	13014221	13015753	1532	50	32.64	0	0	52.7	74.2	49.6	27.5	LOC105444466	0.94	0.84	0.98	0.97	0.97	0.95	0.85	0.71
NW_022145609.1:7165265-7166786	NW_022145609.1	7165265	7166786	1521	30	19.72	235	0.1545	21.1	28.7	10.5	19.8	LOC100890753	0.96	0.76	0.8	0.73	0.93	0.61	0.7	0.56
NW_022145594.1:32632977-32634497	NW_022145594.1	32632977	32634497	1520	28	18.42	57	0.0375	14	20.5	6.4	18.2	LOC581462	0.71	0.42	0.84	0.61	0.6	0.23	0.77	0.51
NW_022145602.1:8187534-8189048	NW_022145602.1	8187534	8189048	1514	27	17.83	203	0.1341	48.6	60.4	52.2	36.3	LOC115925017	0.74	0.56	0.83	0.54	0.93	0.77	0.85	0.6
NW_022145598.1:30967282-30968793	NW_022145598.1	30967282	30968793	1511	28	18.53	0	0	18.4	32.9	16.7	17.2	n/a	0.93	0.59	0.93	0.75	0.92	0.64	0.67	0.44
NW_022145603.1:15810776-15812287	NW_022145603.1	15810776	15812287	1511	14	9.27	0	0	19.1	31.6	8.3	13.9	n/a	0.68	0.57	1	0.99	0.9	0.34	0.63	0.46
NW_022145606.1:25882920-25884431	NW_022145606.1	25882920	25884431	1511	32	21.18	529	0.3501	25	34.3	11	13.4	LOC580670	0.91	0.81	1	0.94	0.95	0.51	0.53	0.35
NW_022145594.1:11144892-11146402	NW_022145594.1	11144892	11146402	1510	58	38.41	292	0.1934	70.1	57.1	11.8	29.5	LOC100891655	0.93	0.82	1	0.93	0.82	0.53	0.84	0.59
NW_022145607.1:36746933-36748443	NW_022145607.1	36746933	36748443	1510	34	22.52	159	0.1053	43.7	75.3	18.6	22	LOC105436589	0.95	0.85	1	0.99	0.98	0.7	0.92	0.7
NW_022145598.1:20218078-20219587	NW_022145598.1	20218078	20219587	1509	63	41.75	0	0	30.4	29	13.8	17	n/a	0.87	0.77	0.95	0.93	0.99	0.84	0.53	0.37
NW_022145607.1:37562817-37564326	NW_022145607.1	37562817	37564326	1509	79	52.35	0	0	98.6	92	28.1	14.6	n/a	1	1	1	1	1	1	0.88	0.5
NW_022145598.1:10725167-10726673	NW_022145598.1	10725167	10726673	1506	10	6.64	298	0.1979	14.2	23.8	5.5	39.5	LOC100891463	0.91	0.54	0.83	0.69	0.79	0.22	0.81	0.6
NW_022145598.1:36371390-36372894	NW_022145598.1	36371390	36372894	1504	8	5.32	0	0	17.4	26.9	8	14.3	LOC100888805	0.94	0.7	0.91	0.65	0.93	0.36	0.86	0.55
NW_022145605.1:38649906-38651410	NW_022145605.1	38649906	38651410	1504	67	44.55	167	0.111	37.7	31.2	19.2	27	LOC105440969	1	0.99	0.98	0.87	0.99	0.82	0.85	0.66
NW_022145603.1:24136042-24137543	NW_022145603.1	24136042	24137543	1501	26	17.32	0	0	22.1	19.5	10.1	23.9	LOC754213	0.91	0.7	0.8	0.57	0.95	0.48	0.88	0.51
NW_022145605.1:16738822-16740321	NW_022145605.1	16738822	16740321	1499	12	8.01	199	0.1328	20.1	21.5	7.8	36.5	LOC588549	0.66	0.47	0.73	0.54	0.8	0.36	0.8	0.57
NW_022145614.1:3810572-3812071	NW_022145614.1	3810572	3812071	1499	27	18.01	243	0.1621	18	26.2	11	32.6	LOC579860	0.87	0.65	0.88	0.69	0.88	0.5	0.89	0.7
NW_022145602.1:9045452-9046949	NW_022145602.1	9045452	9046949	1497	4	2.67	0	0	32.9	38.1	22.4	34.5	n/a	0.81	0.62	0.91	0.65	0.93	0.7	0.74	0.53
NW_022145602.1:8483889-8485385	NW_022145602.1	8483889	8485385	1496	26	17.38	288	0.1925	17.9	36.1	7	15.4	LOC105443116	0.57	0.38	1	1	0.63	0.23	0.58	0.37
NW_022145607.1:33896670-33898165	NW_022145607.1	33896670	33898165	1495	41	27.42	199	0.1331	14.8	29.2	7.1	22.1	LOC100891519	0.91	0.65	0.96	0.92	0.7	0.32	0.8	0.55
NW_022145606.1:43309466-43310955	NW_022145606.1	43309466	43310955	1489	27	18.13	8	0.0054	12.8	7.8	19.3	10.9	LOC100889319	0.65	0.42	0.53	0.27	0.7	0.49	0.62	0.34
NW_022145609.1:11215409-11216885	NW_022145609.1	11215409	11216885	1476	12	8.13	0	0	41.5	22.2	19	28.4	n/a	1	0.97	0.71	0.55	0.96	0.66	0.78	0.51
NW_022145598.1:691409-692881	NW_022145598.1	691409	692881	1472	27	18.34	195	0.1325	12.5	21.8	7.2	16.5	LOC586705	0.76	0.53	0.78	0.7	0.8	0.35	0.58	0.35
NW_022145601.1:170543-172015	NW_022145601.1	170543	172015	1472	66	44.84	99	0.0673	38.5	44.2	20	30.8	LOC591845	1	1	1	1	1	0.96	0.66	0.59
NW_022145612.1:60954801-60956273	NW_022145612.1	60954801	60956273	1472	50	33.97	214	0.1454	23.6	20.7	10.1	25.9	LOC115919109	0.89	0.76	0.87	0.71	0.83	0.53	0.99	0.79
NW_022145605.1:25288116-25289587	NW_022145605.1	25288116	25289587	1471	62	42.15	163	0.1108	33	45.6	11.5	43.8	LOC100890264	0.94	0.71	0.98	0.77	0.96	0.46	0.98	0.72
NW_022145611.1:5572947-5574418	NW_022145611.1	5572947	5574418	1471	66	44.87	0	0	36.7	28.4	15	54.1	n/a	0.99	0.75	0.88	0.66	0.92	0.68	0.97	0.78
NW_022145607.1:37787592-37789062	NW_022145607.1	37787592	37789062	1470	28	19.05	0	0	19.1	33.1	13.4	21.7	LOC105444772	0.96	0.73	0.97	0.84	0.74	0.54	0.85	0.65
NW_022145612.1:22042894-22044362	NW_022145612.1	22042894	22044362	1468	41	27.93	277	0.1887	35	38.3	10.6	36.8	LOC590982	0.96	0.86	0.9	0.77	0.95	0.44	0.9	0.77
NW_022145606.1:49686308-49687774	NW_022145606.1	49686308	49687774	1466	21	14.32	0	0	62.7	17.3	12.9	14	n/a	0.98	0.83	0.88	0.53	0.92	0.54	0.66	0.31
NW_022145605.1:35877641-35879106	NW_022145605.1	35877641	35879106	1465	66	45.05	0	0	36.3	42	19.4	38.4	LOC763307	0.99	0.99	1	1	1	0.98	0.93	0.81
NW_022145607.1:15581991-15583456	NW_022145607.1	15581991	15583456	1465	16	10.92	285	0.1945	15.4	22.8	7.6	17.9	LOC593255	0.95	0.66	0.88	0.63	0.81	0.34	0.75	0.52
NW_022145611.1:1655024-1656485	NW_022145611.1	1655024	1656485	1461	41	28.06	286	0.1958	16.5	35.8	14	37.1	LOC764083	0.96	0.66	0.86	0.83	0.94	0.6	0.89	0.78
NW_022145612.1:3309344-3310805	NW_022145612.1	3309344	3310805	1461	45	30.8	230	0.1574	29.3	27.9	12.9	32.8	LOC586198	0.99	0.93	0.85	0.69	0.96	0.66	0.66	0.57
NW_022145603.1:27988469-27989929	NW_022145603.1	27988469	27989929	1460	30	20.55	34	0.0233	32.7	59.2	25.7	42.3	LOC588327,LOC100890880	0.99	0.79	0.99	0.96	0.97	0.65	0.8	0.67
NW_022145609.1:32223284-32224738	NW_022145609.1	32223284	32224738	1454	28	19.26	0	0	36	49.3	15.2	30.4	TIE1/2	1	0.96	1	1	1	0.83	0.94	0.82
NW_022145609.1:36544254-36545706	NW_022145609.1	36544254	36545706	1452	42	28.93	662	0.4559	38.7	35.6	9.3	44.9	LOC115928825	0.96	0.6	0.93	0.79	0.95	0.49	0.79	0.63
NW_022145597.1:4325336-4326785	NW_022145597.1	4325336	4326785	1449	106	73.15	165	0.1139	32.7	36.4	14.5	36.9	LOC593868	0.93	0.88	0.97	0.94	0.93	0.73	0.96	0.85
NW_022145613.1:31351005-31352454	NW_022145613.1	31351005	31352454	1449	28	19.32	238	0.1643	27.3	29.9	7.9	20.5	LOC586389	0.74	0.65	0.96	0.63	0.73	0.38	0.57	0.39
NW_022145603.1:30093846-30095292	NW_022145603.1	30093846	30095292	1446	23	15.91	0	0	14.4	22.2	12.3	15.5	n/a	0.69	0.52	0.78	0.53	0.91	0.46	0.74	0.41
NW_022145597.1:21354092-21355535	NW_022145597.1	21354092	21355535	1443	20	13.86	119	0.0825	43.2	49.1	16.5	27.9	LOC576624	0.89	0.82	1	1	0.99	0.71	0.79	0.53
NW_022145598.1:4098816-4100256	NW_022145598.1	4098816	4100256	1440	16	11.11	344	0.2389	37.3	36.3	9.3	32.3	LOC588760	0.68	0.63	0.79	0.67	0.96	0.47	0.75	0.59
NW_022145600.1:34690171-34691611	NW_022145600.1	34690171	34691611	1440	41	28.47	282	0.1958	30.4	43.4	10.5	28.2	LOC575549	0.92	0.87	0.99	0.96	0.92	0.56	0.66	0.51
NW_022145601.1:15618132-15619570	NW_022145601.1	15618132	15619570	1438	71	49.37	0	0	30.5	34.3	14.5	37.1	n/a	0.94	0.84	0.96	0.92	0.98	0.86	0.95	0.83
NW_022145606.1:14610848-14612285	NW_022145606.1	14610848	14612285	1437	33	22.96	0	0	19.7	35.6	34.5	11.4	n/a	0.84	0.61	0.94	0.77	1	0.71	0.84	0.41
NW_022145609.1:33638540-33639976	NW_022145609.1	33638540	33639976	1436	35	24.37	286	0.1992	27.1	21.4	32.7	14.3	LOC581978	0.97	0.8	0.92	0.69	0.97	0.91	0.68	0.43
NW_022145603.1:24488553-24489985	NW_022145603.1	24488553	24489985	1432	6	4.19	0	0	12.7	25.2	8.7	21.9	n/a	0.75	0.3	0.86	0.74	0.9	0.27	0.89	0.63
NW_022145611.1:22456061-22457493	NW_022145611.1	22456061	22457493	1432	44	30.73	0	0	11.9	32.5	9	29.7	n/a	0.92	0.52	1	0.93	0.97	0.47	0.87	0.71
NW_022145612.1:22069883-22071315	NW_022145612.1	22069883	22071315	1432	25	17.46	0	0	17.7	35.7	9.4	27.9	LOC105446639	0.88	0.59	0.96	0.88	0.93	0.45	0.86	0.65
NW_022145600.1:6629996-6631427	NW_022145600.1	6629996	6631427	1431	23	16.07	0	0	11.9	19.7	7.9	16.3	LOC105446861	0.93	0.54	0.77	0.65	0.88	0.39	0.62	0.42
NW_022145606.1:2701706-2703137	NW_022145606.1	2701706	2703137	1431	11	7.69	63	0.044	21	38.5	8.1	18.9	LOC594649	0.94	0.59	0.98	0.92	0.8	0.35	0.64	0.47
NW_022145609.1:16112424-16113854	NW_022145609.1	16112424	16113854	1430	15	10.49	0	0	21.1	26.3	8.3	21.6	LOC115928850	0.77	0.64	0.9	0.81	0.73	0.4	0.85	0.57
NW_022145610.1:2775639-2777068	NW_022145610.1	2775639	2777068	1429	16	11.2	176	0.1232	22	35	6.5	30.7	LOC587252	0.9	0.43	0.97	0.92	0.98	0.27	0.82	0.67
NW_022145605.1:4125501-4126929	NW_022145605.1	4125501	4126929	1428	124	86.83	1024	0.7171	58.9	70.6	18.6	71.9	LOC754624	0.98	0.98	1	1	0.98	0.95	0.98	0.94
NW_022145596.1:13764700-13766127	NW_022145596.1	13764700	13766127	1427	30	21.02	0	0	13.3	34.3	6.2	24.1	LOC585711	1	0.62	0.99	0.98	0.78	0.25	0.9	0.8
NW_022145598.1:13581909-13583334	NW_022145598.1	13581909	13583334	1425	32	22.46	51	0.0358	36.6	32.3	12.1	9.6	LOC577898	0.91	0.82	0.92	0.88	0.93	0.58	0.75	0.39
NW_022145609.1:7555874-7557298	NW_022145609.1	7555874	7557298	1424	16	11.24	4	0.0028	14.6	21.1	7.5	13	LOC764162	0.79	0.53	0.77	0.66	0.64	0.4	0.66	0.35
NW_022145609.1:33276556-33277980	NW_022145609.1	33276556	33277980	1424	18	12.64	71	0.0499	24.1	23	8.6	25.1	LOC100893209	1	0.79	0.84	0.77	0.96	0.41	0.84	0.67
NW_022145612.1:4010504-4011922	NW_022145612.1	4010504	4011922	1418	42	29.62	288	0.2031	13.1	33.2	7.2	46.7	LOC589630	0.87	0.55	0.89	0.85	0.9	0.28	0.92	0.9
NW_022145612.1:20121108-20122524	NW_022145612.1	20121108	20122524	1416	42	29.66	369	0.2606	31.6	36.6	7.5	49.2	LOC584519	0.85	0.68	0.9	0.77	0.8	0.35	0.9	0.83
NW_022145598.1:12828168-12829581	NW_022145598.1	12828168	12829581	1413	5	3.54	88	0.0623	19.9	32	14.7	17.4	LOC586467	0.61	0.44	0.83	0.49	0.59	0.38	0.74	0.43
NW_022145612.1:967721-969133	NW_022145612.1	967721	969133	1412	29	20.54	180	0.1275	19.8	36.5	10.8	38.7	LOC575490	0.84	0.44	0.99	0.92	1	0.4	0.96	0.81
NW_022145609.1:22482386-22483797	NW_022145609.1	22482386	22483797	1411	16	11.34	51	0.0361	11.9	18	6.2	11.9	LOC580081	0.78	0.36	0.78	0.66	0.62	0.31	0.6	0.38
NW_022145603.1:14244709-14246119	NW_022145603.1	14244709	14246119	1410	20	14.18	307	0.2177	21.6	30.6	19.1	37.1	LOC590395	0.88	0.59	0.99	0.81	0.99	0.74	0.9	0.72
NW_022145611.1:24487076-24488484	NW_022145611.1	24487076	24488484	1408	36	25.57	194	0.1378	23.7	33.7	10	37.2	LOC593057	0.91	0.56	0.94	0.86	0.93	0.47	0.89	0.71
NW_022145612.1:20095653-20097058	NW_022145612.1	20095653	20097058	1405	41	29.18	142	0.1011	14.5	26.4	9.1	26.8	LOC373240	0.9	0.6	0.89	0.73	0.98	0.37	0.85	0.7
NW_022145605.1:36086438-36087842	NW_022145605.1	36086438	36087842	1404	69	49.15	258	0.1838	42.5	41.1	16	45.9	LOC584224	1	1	0.96	0.94	1	0.91	1	0.96
NW_022145599.1:28850190-28851593	NW_022145599.1	28850190	28851593	1403	20	14.26	110	0.0784	24.1	23.6	7.6	33.9	LOC100889891	0.86	0.75	0.97	0.89	0.92	0.32	0.92	0.74
NW_022145601.1:3342820-3344219	NW_022145601.1	3342820	3344219	1399	29	20.73	847	0.6054	22.6	46.1	8	69.5	LOC100887924	0.73	0.5	1	1	0.76	0.42	0.9	0.82
NW_022145606.1:36599446-36600845	NW_022145606.1	36599446	36600845	1399	6	4.29	126	0.0901	18.7	30.5	7.1	23.3	LOC105447449	0.91	0.71	0.95	0.74	0.9	0.29	0.86	0.61
NW_022145609.1:21421483-21422882	NW_022145609.1	21421483	21422882	1399	3	2.14	318	0.2273	51.4	65.8	29.8	18.6	LOC584920	1	1	1	1	1	1	0.79	0.27
NW_022145609.1:33130833-33132232	NW_022145609.1	33130833	33132232	1399	19	13.58	0	0	27.6	36.9	11.6	21	n/a	0.95	0.92	0.98	0.94	0.9	0.6	0.82	0.72
NW_022145600.1:7426724-7428121	NW_022145600.1	7426724	7428121	1397	18	12.88	0	0	16	13.4	7.9	18.6	n/a	0.72	0.44	0.68	0.43	0.65	0.37	0.77	0.56
NW_022145606.1:17832928-17834319	NW_022145606.1	17832928	17834319	1391	29	20.85	108	0.0776	38.9	43	12.7	36.5	LOC100891169	1	0.94	1	0.93	1	0.6	0.96	0.82
NW_022145606.1:47591712-47593103	NW_022145606.1	47591712	47593103	1391	5	3.59	0	0	14.1	51.3	27.6	27.8	n/a	0.46	0.32	1	1	0.97	0.71	0.91	0.73
NW_022145604.1:8833729-8835119	NW_022145604.1	8833729	8835119	1390	34	24.46	0	0	16	16	9.7	30	LOC582776	0.89	0.56	0.65	0.41	0.72	0.5	0.84	0.78
NW_022145611.1:17908039-17909428	NW_022145611.1	17908039	17909428	1389	87	62.63	0	0	33.1	55.7	14.8	65.5	LOC590369	1	0.92	1	1	1	0.82	0.98	0.98
NW_022145612.1:37624897-37626286	NW_022145612.1	37624897	37626286	1389	88	63.35	879	0.6328	61.8	62	17.4	73.3	LOC575353	1	1	0.95	0.93	1	0.98	0.98	0.96
NW_022145594.1:17423355-17424743	NW_022145594.1	17423355	17424743	1388	9	6.48	0	0	20.1	36	8.3	15.6	n/a	0.96	0.72	0.94	0.83	0.88	0.4	0.96	0.48
NW_022145609.1:15517055-15518443	NW_022145609.1	15517055	15518443	1388	19	13.69	0	0	23.4	25.2	11.8	12.1	LOC593286	0.77	0.72	0.85	0.76	0.96	0.65	0.72	0.5
NW_022145602.1:10460007-10461390	NW_022145602.1	10460007	10461390	1383	38	27.48	0	0	29.9	32.8	18.4	34	n/a	0.93	0.87	0.96	0.88	1	0.86	0.92	0.8
NW_022145600.1:4913716-4915094	NW_022145600.1	4913716	4915094	1378	67	48.62	241	0.1749	42.1	49.1	15.5	46.2	LOC584784	0.96	0.88	0.99	0.96	0.95	0.65	0.99	0.89
NW_022145598.1:30462327-30463704	NW_022145598.1	30462327	30463704	1377	6	4.36	0	0	16.3	21.7	6.8	22	n/a	0.9	0.6	0.91	0.8	0.89	0.29	0.71	0.6
NW_022145598.1:37267636-37269013	NW_022145598.1	37267636	37269013	1377	40	29.05	454	0.3297	27.1	48.5	13.1	44.7	LOC373482	0.85	0.72	0.97	0.93	0.92	0.68	0.94	0.88
NW_022145598.1:35407192-35408568	NW_022145598.1	35407192	35408568	1376	23	16.72	0	0	48.2	87.9	54.6	11.4	n/a	1	0.95	1	0.95	1	0.96	0.86	0.52
NW_022145601.1:15872915-15874290	NW_022145601.1	15872915	15874290	1375	39	28.36	349	0.2538	42.9	50.7	10.8	38.1	LOC105447195	0.91	0.74	0.91	0.89	0.87	0.51	0.79	0.54
NW_022145609.1:30023066-30024441	NW_022145609.1	30023066	30024441	1375	24	17.45	0	0	57.5	27.6	39.3	27.7	LOC592995	1	1	0.95	0.57	1	1	0.91	0.53
NW_022145603.1:26053817-26055185	NW_022145603.1	26053817	26055185	1368	31	22.66	0	0	32.6	95	23.6	13.8	n/a	0.91	0.77	0.96	0.71	0.83	0.63	0.85	0.42
NW_022145609.1:4775414-4776781	NW_022145609.1	4775414	4776781	1367	12	8.78	238	0.1741	13.4	23.2	8.7	22.7	LOC591989	0.82	0.37	0.89	0.67	0.8	0.35	0.93	0.7
NW_022145598.1:16949397-16950763	NW_022145598.1	16949397	16950763	1366	22	16.11	75	0.0549	15	27.9	6.7	26.4	LOC591232	0.79	0.57	1	0.89	0.84	0.28	0.75	0.64
NW_022145599.1:28847552-28848918	NW_022145599.1	28847552	28848918	1366	7	5.12	6	0.0044	46.3	47.1	11.1	14.2	LOC100889891	0.91	0.7	0.94	0.74	0.87	0.46	0.81	0.43
NW_022145610.1:22613311-22614677	NW_022145610.1	22613311	22614677	1366	21	15.37	7	0.0051	21.8	98.4	52.8	23.2	LOC753880	0.89	0.54	1	1	1	1	0.91	0.64
NW_022145605.1:32560649-32562014	NW_022145605.1	32560649	32562014	1365	70	51.28	0	0	37.3	30.3	14	42.4	n/a	0.98	0.91	0.92	0.87	0.97	0.79	0.91	0.81
NW_022145606.1:27389806-27391170	NW_022145606.1	27389806	27391170	1364	9	6.6	0	0	16.4	18.9	8.1	8.8	n/a	0.58	0.48	0.7	0.66	0.86	0.35	0.38	0.22
NW_022145603.1:20279245-20280601	NW_022145603.1	20279245	20280601	1356	49	36.14	497	0.3665	65	57.5	22.6	55.8	LOC115925476	0.99	0.96	1	1	1	0.91	0.92	0.87
NW_022145607.1:20118873-20120228	NW_022145607.1	20118873	20120228	1355	23	16.97	0	0	24.6	33.7	14.8	27.6	LOC594232	0.86	0.82	0.87	0.77	1	0.73	0.88	0.69
NW_022145609.1:35497978-35499329	NW_022145609.1	35497978	35499329	1351	13	9.62	0	0	27	30.7	12.3	53.5	n/a	1	0.85	0.93	0.82	0.92	0.57	0.81	0.7
NW_022145599.1:24453338-24454688	NW_022145599.1	24453338	24454688	1350	37	27.41	234	0.1733	25.7	18	12	25.8	LOC100888671	0.92	0.75	0.84	0.63	0.91	0.63	0.8	0.65
NW_022145601.1:169172-170515	NW_022145601.1	169172	170515	1343	7	5.21	0	0	12.4	12.9	5.6	7.8	LOC591845	0.71	0.47	0.54	0.32	0.51	0.26	0.57	0.25
NW_022145594.1:389566-390908	NW_022145594.1	389566	390908	1342	17	12.67	0	0	16.1	30.3	7.9	14.9	LOC115918404	0.79	0.52	0.88	0.71	0.77	0.38	0.75	0.41
NW_022145607.1:37038332-37039673	NW_022145607.1	37038332	37039673	1341	13	9.69	226	0.1685	39.3	33.4	10.6	31.7	LOC577805	0.78	0.65	0.82	0.69	0.83	0.6	0.89	0.61
NW_022145598.1:27683337-27684676	NW_022145598.1	27683337	27684676	1339	25	18.67	0	0	16.8	43.7	11.4	35.6	SFK7	0.8	0.5	1	1	0.82	0.4	0.91	0.82
NW_022145611.1:6938464-6939799	NW_022145611.1	6938464	6939799	1335	56	41.95	423	0.3169	37.6	47	17.1	51.9	LOC105443910	0.93	0.89	0.97	0.94	0.93	0.84	0.96	0.87
NW_022145594.1:51675685-51677019	NW_022145594.1	51675685	51677019	1334	21	15.74	0	0	16.4	29.9	12.5	44.3	n/a	0.87	0.37	0.87	0.6	0.78	0.43	0.8	0.61
NW_022145609.1:33057988-33059322	NW_022145609.1	33057988	33059322	1334	39	29.24	226	0.1694	36.2	36.6	9.8	33.4	LOC100888699	0.84	0.72	0.9	0.8	0.84	0.57	0.84	0.66
NW_022145612.1:37138260-37139593	NW_022145612.1	37138260	37139593	1333	16	12	116	0.087	29.4	30	14.7	36.9	LOC583525	0.84	0.64	0.8	0.66	0.75	0.55	0.75	0.53
NW_022145598.1:35309825-35311157	NW_022145598.1	35309825	35311157	1332	53	39.79	0	0	20.1	25.1	10.6	21.2	n/a	1	0.72	0.91	0.75	0.88	0.56	0.8	0.54
NW_022145598.1:4386145-4387474	NW_022145598.1	4386145	4387474	1329	7	5.27	33	0.0248	13.2	35	6.1	15.7	LOC582631	0.68	0.47	0.94	0.91	0.75	0.27	0.79	0.46
NW_022145609.1:31707957-31709285	NW_022145609.1	31707957	31709285	1328	17	12.8	0	0	18.3	26.6	6.3	30.7	LOC579418	0.93	0.51	0.9	0.58	0.83	0.26	0.88	0.72
NW_022145606.1:37922296-37923623	NW_022145606.1	37922296	37923623	1327	6	4.52	0	0	12.6	13.6	5.1	6.2	n/a	0.9	0.36	0.86	0.49	0.92	0.12	0.71	0.27
NW_022145600.1:1923298-1924622	NW_022145600.1	1923298	1924622	1324	28	21.15	0	0	18.8	44.1	42.1	14.2	n/a	0.61	0.41	0.94	0.86	0.93	0.6	0.55	0.33
NW_022145607.1:32955884-32957205	NW_022145607.1	32955884	32957205	1321	12	9.08	172	0.1302	13.3	26.9	9.9	16.1	LOC574863	0.58	0.39	0.9	0.82	0.88	0.45	0.77	0.36
NW_022145607.1:1920850-1922170	NW_022145607.1	1920850	1922170	1320	15	11.36	0	0	40.4	31.7	9.3	28.7	n/a	0.99	0.87	0.98	0.8	1	0.47	0.87	0.71
NW_022145609.1:33047830-33049150	NW_022145609.1	33047830	33049150	1320	20	15.15	114	0.0864	63.6	69	20.4	47.4	LOC100888699	0.93	0.82	0.94	0.83	0.98	0.52	0.8	0.68
NW_022145609.1:31911165-31912482	NW_022145609.1	31911165	31912482	1317	20	15.19	278	0.2111	35.4	37.5	7.6	29.7	LOC578616	0.92	0.76	0.99	0.86	0.8	0.38	0.82	0.56
NW_022145610.1:26632049-26633366	NW_022145610.1	26632049	26633366	1317	7	5.32	0	0	25	22.8	18.3	15.9	n/a	0.71	0.57	0.95	0.73	0.69	0.48	0.76	0.58
NW_022145613.1:21489711-21491028	NW_022145613.1	21489711	21491028	1317	49	37.21	197	0.1496	35.9	50.1	13.7	28.2	LOC754278	0.93	0.91	1	1	0.94	0.78	0.86	0.75
NW_022145612.1:50074332-50075648	NW_022145612.1	50074332	50075648	1316	42	31.91	241	0.1831	41.4	55.9	15.7	60.8	LOC581040	0.95	0.8	0.97	0.92	0.92	0.81	0.95	0.94
NW_022145609.1:29677704-29679018	NW_022145609.1	29677704	29679018	1314	28	21.31	0	0	17.1	39.9	9.1	91.9	LOC100892472	0.88	0.52	0.9	0.72	0.75	0.42	0.69	0.45
NW_022145594.1:12811892-12813205	NW_022145594.1	12811892	12813205	1313	11	8.38	0	0	21.4	14.6	18.9	14.1	n/a	0.93	0.72	0.96	0.45	0.95	0.63	0.63	0.4
NW_022145605.1:24311504-24312814	NW_022145605.1	24311504	24312814	1310	52	39.69	612	0.4672	51.2	55.4	11.6	75.7	LOC764716	0.86	0.68	0.96	0.87	0.81	0.59	0.71	0.61
NW_022145598.1:35950359-35951665	NW_022145598.1	35950359	35951665	1306	71	54.36	0	0	35.3	60.7	18.1	51.2	n/a	1	0.68	0.95	0.86	0.99	0.73	0.99	0.91
NW_022145609.1:28041580-28042884	NW_022145609.1	28041580	28042884	1304	49	37.58	0	0	34.8	38.1	9.8	34	LOC586731	0.93	0.84	0.95	0.88	0.88	0.46	0.8	0.67
NW_022145603.1:17871497-17872800	NW_022145603.1	17871497	17872800	1303	22	16.88	105	0.0806	37.1	79.1	33.8	81.9	LOC100889520	0.8	0.46	0.92	0.7	0.89	0.69	0.94	0.88
NW_022145612.1:20233641-20234943	NW_022145612.1	20233641	20234943	1302	59	45.31	295	0.2266	40.3	43.6	15.4	38.8	LOC590467	0.97	0.81	0.91	0.85	0.91	0.69	0.8	0.68
NW_022145609.1:33170775-33172071	NW_022145609.1	33170775	33172071	1296	79	60.96	0	0	20.5	33.8	16.1	33.3	n/a	1	0.9	0.95	0.92	0.96	0.8	0.89	0.83
NW_022145600.1:3275244-3276537	NW_022145600.1	3275244	3276537	1293	18	13.92	0	0	18.3	20.4	6.7	16.8	n/a	0.61	0.45	0.72	0.59	0.68	0.27	0.67	0.4
NW_022145610.1:14412220-14413513	NW_022145610.1	14412220	14413513	1293	41	31.71	190	0.1469	21.9	24.5	13.3	21.5	LOC577315	1	0.86	0.89	0.8	0.99	0.72	0.72	0.58
NW_022145606.1:50985837-50987129	NW_022145606.1	50985837	50987129	1292	8	6.19	182	0.1409	21.8	34.9	16.7	26.1	LOC574589	0.82	0.54	0.89	0.85	0.9	0.53	0.65	0.55
NW_022145607.1:38090850-38092142	NW_022145607.1	38090850	38092142	1292	23	17.8	0	0	19	53.7	10.1	17.2	LOC581568	0.78	0.58	1	1	0.88	0.57	0.76	0.55
NW_022145597.1:5787267-5788557	NW_022145597.1	5787267	5788557	1290	20	15.5	0	0	17	30.3	11.3	20.9	LOC576106	0.74	0.56	0.85	0.69	0.83	0.6	0.71	0.45
NW_022145609.1:19978905-19980194	NW_022145609.1	19978905	19980194	1289	34	26.38	0	0	26.5	26.8	11.2	18.2	n/a	0.95	0.71	0.84	0.69	0.91	0.55	0.67	0.47
NW_022145611.1:34797363-34798652	NW_022145611.1	34797363	34798652	1289	31	24.05	0	0	14.5	31.7	11.5	33.5	LOC588243	0.94	0.65	0.94	0.83	0.91	0.61	0.87	0.78
NW_022145604.1:26436887-26438173	NW_022145604.1	26436887	26438173	1286	43	33.44	0	0	19.5	22.8	9.4	22.4	LOC373206	0.81	0.56	0.83	0.63	0.89	0.46	0.87	0.64
NW_022145611.1:43177776-43179061	NW_022145611.1	43177776	43179061	1285	14	10.89	0	0	19.7	27.6	13.5	28.3	LOC575887	0.82	0.51	0.99	0.8	0.86	0.49	0.8	0.58
NW_022145609.1:28164677-28165961	NW_022145609.1	28164677	28165961	1284	13	10.12	0	0	7.3	21	7.2	13.5	LOC581408	0.9	0.35	0.86	0.75	0.82	0.27	0.74	0.45
NW_022145594.1:18986931-18988211	NW_022145594.1	18986931	18988211	1280	12	9.38	0	0	17.1	26	10.4	7.7	n/a	0.97	0.55	0.94	0.92	0.96	0.5	0.48	0.19
NW_022145600.1:16012062-16013341	NW_022145600.1	16012062	16013341	1279	29	22.67	163	0.1274	26.7	40.5	15.9	19.3	LOC591793	0.96	0.9	0.99	0.97	0.98	0.84	0.73	0.37
NW_022145603.1:22405613-22406891	NW_022145603.1	22405613	22406891	1278	31	24.26	0	0	50.3	43	24.1	35.4	LOC105443065	1	1	0.96	0.88	1	1	0.78	0.67
NW_022145598.1:5316601-5317878	NW_022145598.1	5316601	5317878	1277	8	6.26	0	0	14.3	31.2	6.1	35.8	LOC105439448	0.96	0.55	1	1	0.9	0.15	0.94	0.91
NW_022145596.1:26028178-26029454	NW_022145596.1	26028178	26029454	1276	110	86.21	582	0.4561	64.8	67.7	18.5	84.2	LOC582931	1	1	1	1	1	0.97	0.98	0.98
NW_022145609.1:30346026-30347301	NW_022145609.1	30346026	30347301	1275	17	13.33	0	0	57.1	61.1	18.3	47.2	LOC592216	1	1	0.85	0.71	1	0.96	0.82	0.63
NW_022145603.1:15201075-15202349	NW_022145603.1	15201075	15202349	1274	25	19.62	0	0	17.1	35.4	10	13.8	LOC100892046	0.65	0.48	0.99	0.96	0.84	0.52	0.57	0.39
NW_022145607.1:29294943-29296215	NW_022145607.1	29294943	29296215	1272	38	29.87	0	0	50.8	47.8	39.5	24.2	n/a	1	0.96	0.84	0.65	0.9	0.71	0.8	0.49
NW_022145611.1:21825802-21827074	NW_022145611.1	21825802	21827074	1272	48	37.74	278	0.2186	33.1	39.8	15.5	35.1	LOC587412	0.88	0.81	0.95	0.86	0.86	0.67	0.84	0.77
NW_022145607.1:27835074-27836345	NW_022145607.1	27835074	27836345	1271	12	9.44	15	0.0118	25.9	49.6	20.2	6.6	LOC105441706	0.96	0.62	1	0.87	0.96	0.35	0.77	0.18
NW_022145609.1:14637281-14638551	NW_022145609.1	14637281	14638551	1270	46	36.22	0	0	9.5	29.9	7.6	33.8	n/a	0.93	0.48	1	0.93	0.99	0.27	0.96	0.9
NW_022145611.1:7744773-7746041	NW_022145611.1	7744773	7746041	1268	62	48.9	13	0.0103	18	35.9	16.8	41.8	LOC100893900	0.97	0.76	0.96	0.94	1	0.79	0.96	0.88
NW_022145607.1:25720924-25722188	NW_022145607.1	25720924	25722188	1264	24	18.99	163	0.129	16.9	23.2	8.3	27.4	LOC115928333	0.79	0.5	0.88	0.75	0.88	0.42	0.91	0.77
NW_022145594.1:31463453-31464715	NW_022145594.1	31463453	31464715	1262	49	38.83	0	0	22	33	12.6	37.6	n/a	0.92	0.73	0.84	0.72	0.98	0.53	0.95	0.89
NW_022145613.1:11977064-11978326	NW_022145613.1	11977064	11978326	1262	9	7.13	80	0.0634	27.8	41.6	8.6	27.6	LOC592204	0.82	0.58	0.91	0.7	0.9	0.45	0.72	0.4
NW_022145600.1:1600006-1601267	NW_022145600.1	1600006	1601267	1261	31	24.58	165	0.1308	39.1	35.6	17	33.1	LOC100893128	1	1	0.96	0.91	0.97	0.83	0.77	0.66
NW_022145599.1:1368565-1369825	NW_022145599.1	1368565	1369825	1260	32	25.4	753	0.5976	21.2	31.5	8.1	37.5	LOC105442193	0.9	0.72	0.97	0.83	0.92	0.38	0.9	0.77
NW_022145598.1:25033782-25035041	NW_022145598.1	25033782	25035041	1259	11	8.74	0	0	28.1	22	12.5	21.3	LOC100892548	0.8	0.7	0.69	0.48	0.81	0.53	0.83	0.56
NW_022145600.1:6651690-6652949	NW_022145600.1	6651690	6652949	1259	18	14.3	0	0	24.6	55.8	8.9	46.1	LOC105446861	0.79	0.65	0.9	0.74	0.92	0.48	0.86	0.67
NW_022145612.1:14696142-14697399	NW_022145612.1	14696142	14697399	1257	79	62.85	589	0.4686	50	56.5	17.8	70.1	LOC115919112	1	1	0.96	0.95	1	0.95	0.93	0.81
NW_022145599.1:12874109-12875364	NW_022145599.1	12874109	12875364	1255	23	18.33	175	0.1394	17	36.3	7.6	31.9	LOC100888250	0.69	0.53	0.83	0.69	0.79	0.33	0.84	0.7
NW_022145609.1:7670289-7671544	NW_022145609.1	7670289	7671544	1255	18	14.34	123	0.098	16.7	19	10.2	22.9	LOC588601	0.77	0.54	0.63	0.54	0.89	0.55	0.73	0.48
NW_022145601.1:32608640-32609893	NW_022145601.1	32608640	32609893	1253	24	19.15	289	0.2306	85	53.1	44.4	42.9	LOC105441161	1	1	0.81	0.72	1	0.95	0.9	0.58
NW_022145594.1:4143479-4144730	NW_022145594.1	4143479	4144730	1251	8	6.39	0	0	47.4	32.6	47.7	32.1	n/a	1	0.93	0.78	0.53	1	0.98	0.87	0.69
NW_022145610.1:30768634-30769884	NW_022145610.1	30768634	30769884	1250	25	20	0	0	31.7	31.2	9.1	44.2	LOC577233	0.95	0.68	0.86	0.8	0.94	0.48	0.93	0.83
NW_022145607.1:26791323-26792572	NW_022145607.1	26791323	26792572	1249	4	3.2	191	0.1529	17.5	23.9	5.2	14.2	LOC115928354	0.83	0.65	0.98	0.86	0.73	0.24	0.59	0.46
NW_022145611.1:43353158-43354406	NW_022145611.1	43353158	43354406	1248	32	25.64	0	0	29.2	35.6	15.3	38.7	LOC593505	0.99	0.91	1	0.89	1	0.73	0.9	0.74
NW_022145606.1:43363284-43364531	NW_022145606.1	43363284	43364531	1247	12	9.62	113	0.0906	52	43.8	11.3	29.1	LOC579866	0.91	0.85	0.86	0.82	0.86	0.61	0.81	0.54
NW_022145600.1:11296635-11297881	NW_022145600.1	11296635	11297881	1246	14	11.24	129	0.1035	16.8	27	6.1	19.4	LOC576121	0.71	0.47	0.89	0.71	0.77	0.26	0.67	0.34
NW_022145594.1:2386600-2387844	NW_022145594.1	2386600	2387844	1244	21	16.88	0	0	24.7	25.5	18.7	14	n/a	0.99	0.55	0.98	0.67	0.98	0.74	0.88	0.49
NW_022145605.1:12944438-12945682	NW_022145605.1	12944438	12945682	1244	39	31.35	0	0	23.9	25.7	10.9	27.6	LOC762514	0.91	0.62	0.88	0.72	0.92	0.56	0.75	0.66
NW_022145610.1:32918520-32919764	NW_022145610.1	32918520	32919764	1244	11	8.84	0	0	21.9	29.4	9.7	21.1	n/a	0.85	0.75	0.69	0.63	0.84	0.38	0.69	0.46
NW_022145612.1:29874086-29875326	NW_022145612.1	29874086	29875326	1240	49	39.52	64	0.0516	26.2	38.8	17.4	28.4	LOC100893626	0.96	0.93	1	1	0.95	0.89	0.93	0.62
NW_022145602.1:10461564-10462803	NW_022145602.1	10461564	10462803	1239	38	30.67	0	0	26.3	28.5	11.6	36.7	n/a	0.99	0.84	1	0.94	0.97	0.59	0.92	0.84
NW_022145607.1:3259426-3260665	NW_022145607.1	3259426	3260665	1239	50	40.36	120	0.0969	23.4	33.2	8.5	26	LOC580608	0.93	0.72	0.9	0.86	0.95	0.34	0.92	0.76
NW_022145598.1:29914484-29915722	NW_022145598.1	29914484	29915722	1238	15	12.12	187	0.1511	14.7	20.4	5.9	15.8	LOC105444391	0.49	0.37	0.75	0.55	0.62	0.26	0.65	0.43
NW_022145611.1:7743264-7744502	NW_022145611.1	7743264	7744502	1238	22	17.77	193	0.1559	18.4	39.9	9.8	31.3	LOC100893900	0.63	0.46	0.89	0.85	0.73	0.34	0.76	0.64
NW_022145609.1:30165277-30166514	NW_022145609.1	30165277	30166514	1237	49	39.61	0	0	20.1	35.5	11.1	33.1	LOC581867	0.99	0.69	1	1	0.95	0.53	0.98	0.91
NW_022145600.1:7262856-7264091	NW_022145600.1	7262856	7264091	1235	37	29.96	329	0.2664	37.4	35.6	9.8	49.2	LOC592819	0.81	0.73	0.88	0.7	0.83	0.47	0.96	0.82
NW_022145612.1:21554413-21555646	NW_022145612.1	21554413	21555646	1233	55	44.61	179	0.1452	32.6	42.7	13	55.5	LOC578457	0.98	0.78	1	0.99	1	0.65	1	1
NW_022145613.1:36127737-36128970	NW_022145613.1	36127737	36128970	1233	24	19.46	0	0	24.6	37	10.3	16.8	n/a	0.97	0.76	0.86	0.74	0.97	0.58	0.76	0.56
NW_022145607.1:34254351-34255583	NW_022145607.1	34254351	34255583	1232	29	23.54	346	0.2808	31.6	29.8	8.3	30.4	LOC581301	0.77	0.53	0.87	0.49	0.63	0.38	0.77	0.5
NW_022145598.1:27145670-27146901	NW_022145598.1	27145670	27146901	1231	20	16.25	0	0	15.8	19.2	7.7	20	n/a	0.97	0.56	0.97	0.75	0.94	0.36	0.95	0.69
NW_022145603.1:5738280-5739510	NW_022145603.1	5738280	5739510	1230	7	5.69	55	0.0447	58.7	69.2	42.8	13.4	LOC576080	0.95	0.81	0.67	0.56	0.98	0.74	0.71	0.37
NW_022145611.1:20170434-20171664	NW_022145611.1	20170434	20171664	1230	11	8.94	0	0	14.7	21.3	7.4	26.5	n/a	0.8	0.64	0.79	0.61	0.83	0.36	0.79	0.66
NW_022145604.1:20755788-20757013	NW_022145604.1	20755788	20757013	1225	94	76.73	1225	1	58.6	58.1	20.1	61.7	LOC105439807	1	1	1	1	1	0.95	0.89	0.85
NW_022145609.1:7860199-7861424	NW_022145609.1	7860199	7861424	1225	33	26.94	330	0.2694	23.4	25.1	7.1	37.9	LOC578045	0.72	0.46	0.7	0.56	0.85	0.34	0.76	0.59
NW_022145612.1:41929190-41930415	NW_022145612.1	41929190	41930415	1225	21	17.14	299	0.2441	36.7	38.8	13.8	48.2	LOC576226	0.97	0.81	0.94	0.8	0.98	0.64	0.97	0.86
NW_022145611.1:15273504-15274727	NW_022145611.1	15273504	15274727	1223	88	71.95	0	0	53.4	50.8	20.3	72.1	n/a	0.97	0.96	1	1	0.97	0.96	1	1
NW_022145594.1:20308972-20310194	NW_022145594.1	20308972	20310194	1222	18	14.73	0	0	35.4	9.3	21.9	6.9	n/a	0.93	0.87	0.78	0.28	0.93	0.72	0.76	0.26
NW_022145605.1:1026181-1027402	NW_022145605.1	1026181	1027402	1221	28	22.93	303	0.2482	24.4	39.2	14.2	34.9	LOC755896	0.99	0.81	0.93	0.87	0.93	0.81	0.89	0.8
NW_022145609.1:7769293-7770514	NW_022145609.1	7769293	7770514	1221	12	9.83	0	0	22	35.1	15.3	7.9	n/a	0.92	0.63	0.93	0.68	0.79	0.54	0.58	0.33
NW_022145609.1:35836551-35837770	NW_022145609.1	35836551	35837770	1219	26	21.33	0	0	34.4	61.7	25.9	20.9	n/a	0.96	0.65	0.99	0.89	0.95	0.61	0.98	0.62
NW_022145613.1:2270622-2271841	NW_022145613.1	2270622	2271841	1219	77	63.17	0	0	41.6	81	14.3	40.5	LOC105440177	0.96	0.95	1	1	0.96	0.8	0.93	0.89
NW_022145594.1:47811683-47812901	NW_022145594.1	47811683	47812901	1218	5	4.11	121	0.0993	26.1	18.8	8.7	6.8	LOC414056	1	0.93	0.98	0.74	0.91	0.45	0.48	0.26
NW_022145605.1:13222608-13223824	NW_022145605.1	13222608	13223824	1216	23	18.91	476	0.3914	36.6	33.4	9.6	35	LOC577244	0.83	0.74	0.88	0.76	0.93	0.48	0.63	0.5
NW_022145611.1:27638321-27639535	NW_022145611.1	27638321	27639535	1214	56	46.13	274	0.2257	40.7	54.6	14.7	41.8	REJ9	0.89	0.69	1	1	0.98	0.7	0.87	0.74
NW_022145612.1:4119175-4120389	NW_022145612.1	4119175	4120389	1214	42	34.6	348	0.2867	22.7	43.2	10.2	42.6	LOC580010	0.92	0.58	0.83	0.77	0.88	0.52	0.89	0.83
NW_022145613.1:21528330-21529543	NW_022145613.1	21528330	21529543	1213	8	6.6	0	0	27.7	39.5	21.3	27.7	LOC754278	0.97	0.71	1	0.8	1	0.81	0.87	0.52
NW_022145604.1:31411335-31412547	NW_022145604.1	31411335	31412547	1212	17	14.03	0	0	61.5	29.8	73.3	15.7	n/a	1	0.96	0.91	0.8	1	1	0.76	0.33
NW_022145606.1:8951755-8952967	NW_022145606.1	8951755	8952967	1212	13	10.73	0	0	24.6	27.1	8.6	14.3	n/a	0.57	0.55	0.77	0.67	0.77	0.36	0.35	0.3
NW_022145609.1:16907361-16908572	NW_022145609.1	16907361	16908572	1211	85	70.19	408	0.3369	49.3	41.3	13.7	50.1	LOC591452	0.96	0.77	0.83	0.76	0.91	0.7	0.97	0.83
NW_022145602.1:8395862-8397071	NW_022145602.1	8395862	8397071	1209	9	7.44	0	0	8.5	20	6.4	12.1	LOC105440517	0.56	0.41	0.75	0.63	0.74	0.36	0.48	0.36
NW_022145606.1:41932942-41934151	NW_022145606.1	41932942	41934151	1209	29	23.99	0	0	45.6	32.4	16.7	21.7	LOC581393	0.99	0.9	0.98	0.92	0.99	0.78	0.81	0.61
NW_022145612.1:20246704-20247912	NW_022145612.1	20246704	20247912	1208	52	43.05	13	0.0108	12.5	37.7	12.2	34.3	LOC590445	0.73	0.59	0.99	0.98	0.97	0.64	0.96	0.95
NW_022145609.1:28112709-28113915	NW_022145609.1	28112709	28113915	1206	23	19.07	0	0	11.2	35.6	9.3	21.8	n/a	0.83	0.4	0.97	0.94	0.9	0.34	0.77	0.65
NW_022145605.1:13366977-13368182	NW_022145605.1	13366977	13368182	1205	15	12.45	0	0	53.4	56.6	22	28.9	n/a	0.94	0.79	0.97	0.85	0.96	0.66	0.94	0.77
NW_022145607.1:25118412-25119617	NW_022145607.1	25118412	25119617	1205	17	14.11	144	0.1195	16.2	24.3	8.8	21.7	LOC764524	0.96	0.68	0.82	0.75	0.9	0.49	0.84	0.69
NW_022145605.1:38705856-38707060	NW_022145605.1	38705856	38707060	1204	59	49	0	0	26.3	46.1	13.3	56.7	LOC105440969	0.93	0.76	1	0.96	0.93	0.71	0.89	0.87
NW_022145604.1:29672205-29673407	NW_022145604.1	29672205	29673407	1202	44	36.61	88	0.0732	26.4	30.4	9.3	22	LOC105447214	0.78	0.61	1	0.9	0.95	0.44	0.82	0.65
NW_022145603.1:28661297-28662496	NW_022145603.1	28661297	28662496	1199	69	57.55	449	0.3745	47.6	60.8	22.7	58.7	LOC583353	0.94	0.93	1	1	0.99	0.83	0.94	0.91
NW_022145609.1:15887168-15888366	NW_022145609.1	15887168	15888366	1198	27	22.54	0	0	13.2	45.8	5.6	15.8	n/a	0.55	0.31	1	1	0.55	0.26	0.55	0.32
NW_022145609.1:7744911-7746105	NW_022145609.1	7744911	7746105	1194	15	12.56	0	0	15.2	22.2	11.9	17.6	n/a	0.95	0.62	0.99	0.75	0.99	0.61	0.72	0.39
NW_022145607.1:33995419-33996611	NW_022145607.1	33995419	33996611	1192	26	21.81	125	0.1049	23.1	9.4	9	16.2	LOC579039	0.85	0.63	0.83	0.4	0.68	0.46	0.85	0.52
NW_022145604.1:10236176-10237367	NW_022145604.1	10236176	10237367	1191	34	28.55	96	0.0806	25.2	38.6	13.8	46.5	LOC100890697	0.94	0.83	0.94	0.82	0.97	0.77	0.84	0.68
NW_022145606.1:45185108-45186299	NW_022145606.1	45185108	45186299	1191	11	9.24	0	0	12.5	19.8	5.6	18.2	n/a	0.47	0.32	0.72	0.5	0.54	0.26	0.75	0.49
NW_022145614.1:21424400-21425589	NW_022145614.1	21424400	21425589	1189	56	47.1	0	0	16.9	31.3	12.9	33.7	n/a	0.98	0.89	0.95	0.89	0.98	0.7	0.94	0.86
NW_022145600.1:20510274-20511462	NW_022145600.1	20510274	20511462	1188	12	10.1	0	0	41.9	61	45.4	5.1	n/a	1	0.85	1	0.9	1	0.95	0.67	0.17
NW_022145609.1:7192821-7194009	NW_022145609.1	7192821	7194009	1188	38	31.99	171	0.1439	33.8	36.3	11	23.4	LOC587610	0.89	0.8	0.99	0.86	0.98	0.59	0.77	0.55
NW_022145598.1:34728021-34729205	NW_022145598.1	34728021	34729205	1184	14	11.82	170	0.1436	22.2	25.6	10.7	51.5	LOC762820	0.9	0.67	0.89	0.69	0.91	0.31	0.91	0.69
NW_022145594.1:2078106-2079289	NW_022145594.1	2078106	2079289	1183	3	2.54	120	0.1014	22	24.9	25.9	38.4	LOC755356	0.99	0.53	0.97	0.68	0.94	0.78	0.92	0.85
NW_022145603.1:14324455-14325637	NW_022145603.1	14324455	14325637	1182	29	24.53	0	0	26.6	27	9.9	23.3	n/a	0.9	0.87	0.91	0.85	0.88	0.59	0.78	0.68
NW_022145614.1:18434219-18435400	NW_022145614.1	18434219	18435400	1181	3	2.54	18	0.0152	28.8	60.8	13.6	19.5	LOC100890216	0.95	0.74	1	0.99	0.96	0.75	0.84	0.41
NW_022145598.1:16817489-16818669	NW_022145598.1	16817489	16818669	1180	27	22.88	280	0.2373	21.3	25.5	14.3	17.5	LOC100889906,LOC100889997	0.82	0.55	0.87	0.7	1	0.61	0.67	0.49
NW_022145612.1:56788031-56789208	NW_022145612.1	56788031	56789208	1177	39	33.14	526	0.4469	22.8	35.1	13.3	48.7	LOC752126	0.87	0.72	0.87	0.77	0.9	0.59	0.94	0.87
NW_022145607.1:33446249-33447424	NW_022145607.1	33446249	33447424	1175	31	26.38	0	0	14.2	31.5	5.9	26.6	blimp1/krox	0.89	0.67	1	0.99	0.67	0.29	0.83	0.74
NW_022145609.1:21170993-21172168	NW_022145609.1	21170993	21172168	1175	46	39.15	0	0	17.1	29.4	9.5	17.8	LOC105443258	0.95	0.67	0.89	0.86	0.95	0.35	0.9	0.67
NW_022145607.1:14421913-14423087	NW_022145607.1	14421913	14423087	1174	12	10.22	0	0	19.2	20.8	9.7	18.8	LOC578639	0.99	0.63	0.95	0.74	1	0.55	0.84	0.72
NW_022145607.1:18330721-18331894	NW_022145607.1	18330721	18331894	1173	20	17.05	59	0.0503	27.2	24	9.3	22.5	LOC580480	0.82	0.6	0.88	0.59	0.81	0.46	0.85	0.57
NW_022145612.1:49484601-49485774	NW_022145612.1	49484601	49485774	1173	62	52.86	211	0.1799	39.5	49.5	13.3	62.9	LOC580859	1	0.8	1	1	1	0.63	1	0.98
NW_022145602.1:4884581-4885753	NW_022145602.1	4884581	4885753	1172	26	22.18	261	0.2227	18	31	8	19.1	LOC764407	0.44	0.34	0.77	0.74	0.34	0.3	0.72	0.45
NW_022145596.1:13966079-13967250	NW_022145596.1	13966079	13967250	1171	21	17.93	98	0.0837	12.8	32.4	7.1	24.4	LOC574687	0.67	0.43	0.9	0.8	0.59	0.33	0.69	0.54
NW_022145605.1:35881116-35882287	NW_022145605.1	35881116	35882287	1171	61	52.09	101	0.0863	32	43.6	13.9	36.2	LOC763307	0.9	0.78	0.86	0.86	0.89	0.74	0.92	0.7
NW_022145612.1:20602395-20603566	NW_022145612.1	20602395	20603566	1171	7	5.98	0	0	23.2	22.5	9.1	13.3	LOC105439548	0.88	0.62	0.83	0.59	0.84	0.45	0.76	0.29
NW_022145607.1:36107172-36108340	NW_022145607.1	36107172	36108340	1168	11	9.42	0	0	21.4	34.1	14.1	26.4	LOC583697	0.67	0.5	0.73	0.5	0.89	0.41	0.76	0.63
NW_022145603.1:30154610-30155776	NW_022145603.1	30154610	30155776	1166	8	6.86	0	0	23.2	26.7	8.3	11.3	n/a	0.87	0.71	0.86	0.81	0.92	0.4	0.77	0.31
NW_022145607.1:20069995-20071161	NW_022145607.1	20069995	20071161	1166	30	25.73	100	0.0858	49.2	62.2	16.8	37.5	LOC594232	0.98	0.96	0.98	0.93	0.94	0.71	0.93	0.73
NW_022145594.1:29007816-29008974	NW_022145594.1	29007816	29008974	1158	5	4.32	34	0.0294	41.1	36.4	6.5	24.5	LOC105446063	0.97	0.66	0.97	0.77	0.82	0.28	0.93	0.65
NW_022145605.1:33730820-33731978	NW_022145605.1	33730820	33731978	1158	15	12.95	0	0	9.1	28.8	5.8	11.1	LOC578618	0.96	0.39	0.99	0.93	0.97	0.17	0.76	0.37
NW_022145596.1:8889312-8890469	NW_022145596.1	8889312	8890469	1157	65	56.18	126	0.1089	37.6	37.6	13.5	49.6	LOC579182	0.94	0.89	0.85	0.78	0.81	0.71	0.86	0.83
NW_022145610.1:34281099-34282256	NW_022145610.1	34281099	34282256	1157	22	19.01	0	0	28.2	21	11.5	13.7	n/a	0.92	0.85	0.82	0.6	0.85	0.6	0.66	0.39
NW_022145609.1:35406967-35408118	NW_022145609.1	35406967	35408118	1151	18	15.64	0	0	25.4	33.6	12.5	19.2	n/a	0.97	0.9	0.93	0.9	0.88	0.6	0.72	0.55
NW_022145609.1:32800579-32801727	NW_022145609.1	32800579	32801727	1148	13	11.32	212	0.1847	22.8	8.1	16.8	11.3	LOC105436734	1	0.98	0.53	0.3	1	0.75	0.53	0.31
NW_022145600.1:1264678-1265825	NW_022145600.1	1264678	1265825	1147	14	12.21	0	0	9.9	33.8	7.3	13.8	n/a	0.82	0.37	1	0.97	0.79	0.39	0.78	0.57
NW_022145607.1:38354779-38355924	NW_022145607.1	38354779	38355924	1145	7	6.11	62	0.0541	15.6	15.9	9.5	23.7	LOC590636	0.95	0.58	0.76	0.47	0.83	0.36	0.83	0.5
NW_022145612.1:20448963-20450108	NW_022145612.1	20448963	20450108	1145	32	27.95	334	0.2917	17.5	33.6	6.2	35.4	LOC590861	0.91	0.51	0.87	0.73	0.84	0.31	0.93	0.57
NW_022145602.1:5973280-5974424	NW_022145602.1	5973280	5974424	1144	19	16.61	0	0	18.5	27.2	18.7	21.3	LOC588891	1	0.76	0.77	0.63	0.98	0.65	0.98	0.65
NW_022145609.1:1776186-1777330	NW_022145609.1	1776186	1777330	1144	16	13.99	0	0	16.2	57.8	9.1	26.1	LOC105437578	0.94	0.62	0.96	0.92	0.79	0.31	0.67	0.51
NW_022145612.1:20993499-20994642	NW_022145612.1	20993499	20994642	1143	85	74.37	0	0	31.6	34.2	14.5	47.1	LOC100891187	0.95	0.94	0.95	0.88	0.95	0.84	1	0.96
NW_022145607.1:34635619-34636761	NW_022145607.1	34635619	34636761	1142	19	16.64	0	0	20.4	26	10.6	27.5	n/a	0.79	0.55	0.89	0.75	0.74	0.55	0.79	0.66
NW_022145596.1:13741795-13742935	NW_022145596.1	13741795	13742935	1140	19	16.67	179	0.157	16.4	40.6	9.3	13.1	LOC580835	0.73	0.62	1	1	0.69	0.51	0.55	0.32
NW_022145606.1:16719932-16721072	NW_022145606.1	16719932	16721072	1140	30	26.32	226	0.1982	18.1	29.1	6.9	25.4	LOC100892457	0.92	0.42	1	0.98	0.73	0.31	0.71	0.57
NW_022145611.1:36160211-36161351	NW_022145611.1	36160211	36161351	1140	30	26.32	0	0	12.9	34.2	9	40.8	n/a	0.85	0.51	0.91	0.86	0.94	0.48	0.93	0.91
NW_022145599.1:14007359-14008497	NW_022145599.1	14007359	14008497	1138	21	18.45	146	0.1283	11.5	39.4	12.2	24.7	LOC592568	0.73	0.43	0.89	0.67	0.96	0.49	0.65	0.48
NW_022145605.1:36623881-36625019	NW_022145605.1	36623881	36625019	1138	12	10.54	0	0	11.9	21	10.4	30.4	LOC583929	0.89	0.42	0.83	0.51	0.91	0.45	0.95	0.78
NW_022145607.1:27812088-27813226	NW_022145607.1	27812088	27813226	1138	37	32.51	76	0.0668	28.1	94.6	49.7	58.6	LOC105439577	0.96	0.72	1	1	0.98	0.85	0.84	0.58
NW_022145604.1:8909219-8910356	NW_022145604.1	8909219	8910356	1137	35	30.78	0	0	25.3	26.3	15.7	27.9	LOC115926015,LOC581905	0.92	0.75	0.78	0.65	0.93	0.74	0.8	0.66
NW_022145599.1:22864435-22865568	NW_022145599.1	22864435	22865568	1133	44	38.83	118	0.1041	17.2	31.1	11.5	30.7	LOC578787	0.77	0.51	0.94	0.67	0.84	0.47	0.88	0.54
NW_022145605.1:37496116-37497249	NW_022145605.1	37496116	37497249	1133	29	25.6	939	0.8288	23.9	77.3	17.2	9.2	LOC100891411	0.98	0.78	1	1	1	0.81	0.91	0.38
NW_022145607.1:35923234-35924367	NW_022145607.1	35923234	35924367	1133	17	15	0	0	8	18.2	5.1	18.9	n/a	0.6	0.33	0.75	0.59	0.65	0.21	0.65	0.48
NW_022145594.1:39184504-39185636	NW_022145594.1	39184504	39185636	1132	26	22.97	0	0	28.3	44.6	11.5	22.8	LOC589879	0.81	0.62	0.93	0.85	0.94	0.47	0.65	0.56
NW_022145598.1:24095350-24096482	NW_022145598.1	24095350	24096482	1132	25	22.08	0	0	21.4	31.9	7.9	26.3	n/a	0.96	0.53	0.96	0.89	0.82	0.29	0.81	0.75
NW_022145598.1:35798223-35799354	NW_022145598.1	35798223	35799354	1131	13	11.49	0	0	9.2	28.9	10.6	10.5	n/a	0.75	0.35	1	0.96	1	0.44	0.54	0.27
NW_022145609.1:10579753-10580883	NW_022145609.1	10579753	10580883	1130	22	19.47	0	0	56.7	40.7	15.2	51.6	n/a	0.89	0.71	0.92	0.81	0.86	0.41	0.76	0.7
NW_022145609.1:29095162-29096292	NW_022145609.1	29095162	29096292	1130	25	22.12	153	0.1354	17.5	18.5	9.3	23.1	LOC577385	0.91	0.55	0.71	0.51	0.88	0.45	0.79	0.55
NW_022145594.1:19083738-19084865	NW_022145594.1	19083738	19084865	1127	26	23.07	0	0	18.5	36.6	9.8	28	n/a	0.77	0.62	0.94	0.9	0.88	0.48	0.74	0.62
NW_022145603.1:25319060-25320186	NW_022145603.1	25319060	25320186	1126	29	25.75	488	0.4334	62.4	63.1	13.2	55.4	LOC763464	0.85	0.84	1	1	0.94	0.63	0.9	0.71
NW_022145609.1:29191139-29192264	NW_022145609.1	29191139	29192264	1125	11	9.78	303	0.2693	22.7	35.9	10.9	34.4	LOC757232	0.71	0.54	0.66	0.64	0.77	0.53	0.74	0.63
NW_022145609.1:22567116-22568240	NW_022145609.1	22567116	22568240	1124	41	36.48	0	0	20.3	22.6	11.5	18.1	n/a	0.92	0.77	0.81	0.7	0.92	0.63	0.65	0.52
NW_022145601.1:29697340-29698463	NW_022145601.1	29697340	29698463	1123	10	8.9	329	0.293	27.6	27.2	7	26.6	LOC755028	0.93	0.79	0.87	0.73	0.82	0.4	0.79	0.63
NW_022145612.1:35519277-35520399	NW_022145612.1	35519277	35520399	1122	13	11.59	0	0	28.7	35.9	19.7	14.1	LOC587197	1	0.83	1	0.86	0.99	0.83	0.71	0.45
NW_022145604.1:8885057-8886176	NW_022145604.1	8885057	8886176	1119	13	11.62	0	0	19.4	39.8	9	21.1	n/a	0.73	0.62	0.81	0.7	0.72	0.48	0.68	0.51
NW_022145612.1:22028978-22030097	NW_022145612.1	22028978	22030097	1119	43	38.43	199	0.1778	19.9	50.5	7.8	46.4	LOC590982	0.77	0.52	0.95	0.94	0.97	0.36	0.92	0.85
NW_022145602.1:10457937-10459053	NW_022145602.1	10457937	10459053	1116	19	17.03	0	0	6.5	10.8	5.3	11.7	n/a	0.92	0.26	0.89	0.36	0.68	0.28	0.86	0.25
NW_022145603.1:18653823-18654939	NW_022145603.1	18653823	18654939	1116	10	8.96	68	0.0609	8.4	16.5	5.6	26.7	LOC582554	0.89	0.34	0.93	0.69	0.74	0.2	0.97	0.72
NW_022145609.1:15609499-15610615	NW_022145609.1	15609499	15610615	1116	45	40.32	151	0.1353	44.6	44.8	12.2	50.3	LOC100894098	1	0.96	0.97	0.95	1	0.69	0.99	0.94
NW_022145610.1:35662324-35663440	NW_022145610.1	35662324	35663440	1116	21	18.82	0	0	21.3	40.7	22.9	12.7	n/a	1	0.91	1	0.96	1	0.98	0.82	0.57
NW_022145614.1:29971505-29972621	NW_022145614.1	29971505	29972621	1116	7	6.27	184	0.1649	25.8	22.2	7.6	38.8	LOC583289	0.87	0.72	0.7	0.54	0.92	0.31	0.85	0.81
NW_022145609.1:7645683-7646798	NW_022145609.1	7645683	7646798	1115	56	50.22	231	0.2072	32	35.1	14.5	52.3	LOC589355	0.9	0.74	0.91	0.82	0.92	0.77	0.92	0.88
NW_022145598.1:7008073-7009187	NW_022145598.1	7008073	7009187	1114	8	7.18	0	0	15.8	17.5	9.9	24.8	LOC100888146	0.87	0.63	0.88	0.72	0.9	0.51	0.98	0.82
NW_022145600.1:35867291-35868405	NW_022145600.1	35867291	35868405	1114	13	11.67	184	0.1652	55.1	73.5	18.7	55.7	LOC105437228	0.8	0.7	1	0.98	0.83	0.54	0.83	0.71
NW_022145606.1:14190212-14191325	NW_022145606.1	14190212	14191325	1113	16	14.38	393	0.3531	91	69.6	75.6	38.1	LOC115927601	1	0.8	0.73	0.47	1	0.99	0.9	0.64
NW_022145605.1:12937447-12938559	NW_022145605.1	12937447	12938559	1112	13	11.69	134	0.1205	18.5	27.1	8.5	23.7	LOC762514	0.7	0.45	0.94	0.84	0.61	0.47	0.71	0.63
NW_022145598.1:14574437-14575547	NW_022145598.1	14574437	14575547	1110	49	44.14	0	0	14.8	25.3	8.6	17.6	n/a	0.74	0.58	0.85	0.81	0.73	0.34	0.7	0.56
NW_022145612.1:37302412-37303520	NW_022145612.1	37302412	37303520	1108	6	5.42	0	0	8.6	25.7	7.3	11	LOC579391	0.62	0.36	0.93	0.74	0.97	0.24	0.48	0.32
NW_022145600.1:205374-206481	NW_022145600.1	205374	206481	1107	8	7.23	0	0	27.3	34.8	11	18.5	LOC577629	0.88	0.73	0.91	0.78	0.84	0.5	0.75	0.46
NW_022145612.1:22031133-22032240	NW_022145612.1	22031133	22032240	1107	20	18.07	74	0.0668	10.6	19.4	5.1	23.8	LOC590982	0.72	0.44	0.95	0.63	0.71	0.23	0.9	0.56
NW_022145594.1:29006674-29007780	NW_022145594.1	29006674	29007780	1106	12	10.85	0	0	29.6	27.4	10.2	16.6	LOC105446063	0.95	0.71	0.94	0.6	0.99	0.51	0.93	0.55
NW_022145598.1:34380453-34381557	NW_022145598.1	34380453	34381557	1104	15	13.59	213	0.1929	34.9	38.5	15.5	30.9	LOC584982	0.93	0.57	0.96	0.61	0.85	0.57	0.93	0.72
NW_022145609.1:28202103-28203206	NW_022145609.1	28202103	28203206	1103	52	47.14	304	0.2756	33.6	40.7	10.7	54.8	LOC590478	0.95	0.74	1	0.9	1	0.56	0.99	0.94
NW_022145605.1:41815718-41816816	NW_022145605.1	41815718	41816816	1098	23	20.95	0	0	18.6	24.6	12.2	37.2	LOC756725	1	0.68	0.93	0.81	1	0.62	1	0.95
NW_022145600.1:35893799-35894895	NW_022145600.1	35893799	35894895	1096	4	3.65	43	0.0392	20.9	12.5	10.9	14.1	LOC587013	0.85	0.38	0.77	0.36	0.77	0.48	0.67	0.31
NW_022145612.1:22073414-22074502	NW_022145612.1	22073414	22074502	1088	59	54.23	0	0	18.3	37.4	9	49.5	LOC105446639	0.93	0.83	1	0.96	0.96	0.53	0.96	0.94
NW_022145605.1:38703819-38704902	NW_022145605.1	38703819	38704902	1083	36	33.24	0	0	37.8	22.5	14.8	65.8	LOC105440969	0.98	0.98	0.73	0.56	1	0.64	0.98	0.83
NW_022145606.1:47587250-47588331	NW_022145606.1	47587250	47588331	1081	11	10.18	135	0.1249	37.9	23.6	14.7	25.1	LOC591455	1	0.85	0.97	0.88	0.98	0.74	0.86	0.66
NW_022145611.1:22227784-22228863	NW_022145611.1	22227784	22228863	1079	25	23.17	0	0	28.8	44.8	26.4	41.1	LOC100892440	0.87	0.61	0.97	0.8	0.93	0.72	0.94	0.66
NW_022145598.1:31446765-31447843	NW_022145598.1	31446765	31447843	1078	31	28.76	0	0	25.3	38.5	13.3	14	n/a	0.93	0.77	1	0.96	1	0.7	0.92	0.69
NW_022145609.1:34825699-34826777	NW_022145609.1	34825699	34826777	1078	11	10.2	88	0.0816	18	52.3	11.1	42.4	LOC762357	0.97	0.74	1	1	1	0.54	0.89	0.66
NW_022145609.1:33148339-33149415	NW_022145609.1	33148339	33149415	1076	14	13.01	0	0	10.5	33.4	14.1	26.2	n/a	0.49	0.42	1	0.98	1	0.68	0.78	0.67
NW_022145598.1:3801320-3802395	NW_022145598.1	3801320	3802395	1075	37	34.42	220	0.2047	39.1	35.6	13.3	48.3	LOC579918	0.87	0.7	0.89	0.72	0.93	0.78	0.92	0.71
NW_022145607.1:28888668-28889743	NW_022145607.1	28888668	28889743	1075	26	24.19	0	0	18	32.2	15.7	12.7	n/a	0.97	0.62	0.98	0.88	1	0.8	0.67	0.39
NW_022145609.1:32705875-32706950	NW_022145609.1	32705875	32706950	1075	14	13.02	0	0	45.5	78.4	18.1	14.9	n/a	1	0.94	1	1	1	0.76	0.8	0.51
NW_022145609.1:21295935-21297009	NW_022145609.1	21295935	21297009	1074	24	22.35	160	0.149	34.7	40.6	9.6	26.2	LOC592192	0.97	0.78	1	0.99	0.83	0.49	0.77	0.5
NW_022145597.1:5049784-5050857	NW_022145597.1	5049784	5050857	1073	45	41.94	0	0	32.4	47.9	18	58.4	LOC592845	1	0.95	1	1	1	1	1	1
NW_022145607.1:27524591-27525664	NW_022145607.1	27524591	27525664	1073	29	27.03	0	0	22.8	18.1	8.1	40.4	n/a	0.98	0.81	0.92	0.64	0.91	0.4	0.97	0.89
NW_022145598.1:12121497-12122569	NW_022145598.1	12121497	12122569	1072	13	12.13	179	0.167	13.8	28	9.4	24.8	LOC591372	0.74	0.5	0.99	0.92	0.85	0.42	0.77	0.58
NW_022145604.1:8945609-8946681	NW_022145604.1	8945609	8946681	1072	23	21.46	25	0.0233	27.2	31.8	16.5	25.1	LOC100890755	0.96	0.96	0.91	0.85	0.84	0.68	0.86	0.67
NW_022145609.1:14930108-14931180	NW_022145609.1	14930108	14931180	1072	14	13.06	0	0	23.5	30	10.4	30	n/a	0.96	0.51	0.95	0.35	0.81	0.17	0.94	0.44
NW_022145606.1:20073306-20074377	NW_022145606.1	20073306	20074377	1071	39	36.41	0	0	32	44.1	21.7	23.6	n/a	0.98	0.83	0.95	0.78	0.9	0.71	0.64	0.43
NW_022145609.1:31635163-31636234	NW_022145609.1	31635163	31636234	1071	40	37.35	246	0.2297	53.6	42.2	11.1	41.6	LOC592065	0.86	0.75	0.94	0.85	0.89	0.65	0.9	0.7
NW_022145613.1:34806700-34807771	NW_022145613.1	34806700	34807771	1071	16	14.94	151	0.141	35.1	42.4	13.8	29.7	LOC578275	0.94	0.54	0.93	0.85	0.79	0.45	0.72	0.57
NW_022145598.1:29810729-29811798	NW_022145598.1	29810729	29811798	1069	31	29	0	0	12.4	18	6.3	13.1	n/a	0.51	0.36	0.67	0.57	0.44	0.32	0.49	0.34
NW_022145603.1:20531005-20532071	NW_022145603.1	20531005	20532071	1066	19	17.82	0	0	28.4	59.3	13.2	62.2	n/a	1	0.88	1	1	1	0.51	1	0.97
NW_022145602.1:10452293-10453358	NW_022145602.1	10452293	10453358	1065	59	55.4	140	0.1315	46.3	45.9	16	34.5	LOC100893794	0.98	0.92	0.99	0.91	1	0.89	0.77	0.55
NW_022145607.1:4433692-4434757	NW_022145607.1	4433692	4434757	1065	11	10.33	47	0.0441	45.1	74	48.3	66.5	LOC105445770	0.98	0.8	0.94	0.81	0.98	0.8	0.95	0.81
NW_022145601.1:15616919-15617983	NW_022145601.1	15616919	15617983	1064	42	39.47	0	0	22.3	35.4	9.6	34.9	n/a	0.97	0.77	1	1	0.96	0.52	0.92	0.91
NW_022145600.1:34278192-34279255	NW_022145600.1	34278192	34279255	1063	42	39.51	0	0	24.2	35	10.4	29	LOC100893885	0.91	0.76	0.97	0.89	0.95	0.54	0.79	0.74
NW_022145606.1:49673395-49674455	NW_022145606.1	49673395	49674455	1060	10	9.43	0	0	33.1	53.2	35.3	39	LOC115927523	0.97	0.7	0.96	0.7	0.93	0.67	0.52	0.3
NW_022145613.1:7611408-7612466	NW_022145613.1	7611408	7612466	1058	25	23.63	0	0	26.3	27.1	11.3	18.7	n/a	0.96	0.73	0.98	0.91	0.82	0.58	0.77	0.67
NW_022145600.1:4854141-4855198	NW_022145600.1	4854141	4855198	1057	30	28.38	219	0.2072	23.3	26.6	10.6	37.4	LOC115923994	0.82	0.62	0.93	0.76	0.73	0.55	0.91	0.77
NW_022145603.1:13713979-13715035	NW_022145603.1	13713979	13715035	1056	15	14.2	0	0	21.2	35.3	13.5	37	n/a	0.88	0.58	0.99	0.8	0.92	0.62	0.9	0.74
NW_022145612.1:22050345-22051401	NW_022145612.1	22050345	22051401	1056	39	36.93	235	0.2225	14.7	35.5	12	48.5	LOC590982	0.86	0.58	0.96	0.89	0.98	0.61	0.98	0.91
NW_022145607.1:26690320-26691375	NW_022145607.1	26690320	26691375	1055	13	12.32	0	0	12.6	10.4	5.7	8.2	LOC115928353	0.9	0.48	0.88	0.55	0.8	0.27	0.71	0.3
NW_022145609.1:14454692-14455747	NW_022145609.1	14454692	14455747	1055	50	47.39	193	0.1829	30.5	63.5	19.8	39.9	LOC105439313	0.93	0.65	1	0.98	1	0.9	0.98	0.76
NW_022145609.1:30054223-30055278	NW_022145609.1	30054223	30055278	1055	27	25.59	99	0.0938	11.7	19.6	5	21.3	LOC581762	0.69	0.37	0.86	0.54	0.72	0.25	0.89	0.47
NW_022145596.1:13977896-13978949	NW_022145596.1	13977896	13978949	1053	20	18.99	190	0.1804	18.6	20.7	7.1	26.7	LOC753622	0.84	0.55	0.8	0.52	0.72	0.38	0.88	0.52
NW_022145598.1:6096400-6097451	NW_022145598.1	6096400	6097451	1051	17	16.18	45	0.0428	19.7	20.1	8.5	20.5	LOC582937	1	0.77	0.87	0.7	0.74	0.47	0.78	0.65
NW_022145596.1:17613059-17614109	NW_022145596.1	17613059	17614109	1050	31	29.52	0	0	29.6	39.5	16.6	30.9	LOC588610	1	0.99	0.94	0.94	1	0.89	0.72	0.6
NW_022145605.1:36089869-36090918	NW_022145605.1	36089869	36090918	1049	50	47.66	0	0	29.6	28.9	18.6	25.1	LOC584224	1	0.98	0.98	0.88	1	0.92	0.93	0.79
NW_022145614.1:3941636-3942685	NW_022145614.1	3941636	3942685	1049	26	24.79	0	0	24.9	41.1	19.8	46.4	n/a	1	0.8	0.96	0.86	0.97	0.65	0.95	0.85
NW_022145594.1:32946838-32947883	NW_022145594.1	32946838	32947883	1045	19	18.18	0	0	20.1	30.6	13.4	20.9	n/a	0.91	0.7	0.89	0.76	0.97	0.63	0.76	0.46
NW_022145600.1:18535852-18536897	NW_022145600.1	18535852	18536897	1045	24	22.97	148	0.1416	23.2	22.2	12.9	46.2	LOC577756	0.87	0.79	0.84	0.61	0.97	0.49	0.83	0.7
NW_022145611.1:29948491-29949536	NW_022145611.1	29948491	29949536	1045	19	18.18	177	0.1694	32.3	41.1	14.1	54.2	LOC581447	0.97	0.9	0.98	0.96	0.94	0.7	0.98	0.89
NW_022145614.1:3935502-3936547	NW_022145614.1	3935502	3936547	1045	34	32.54	0	0	30.3	60.8	10.5	56.9	LOC576535	0.84	0.8	0.94	0.87	0.84	0.6	0.95	0.87
NW_022145605.1:33743114-33744158	NW_022145605.1	33743114	33744158	1044	39	37.36	107	0.1025	36.9	36.8	12	35.6	LOC578618	0.91	0.88	1	0.81	0.95	0.51	0.79	0.68
NW_022145607.1:15110331-15111372	NW_022145607.1	15110331	15111372	1041	21	20.17	153	0.147	18.1	19.9	8.9	16.9	LOC105445972,LOC115927873	0.63	0.37	0.83	0.61	0.55	0.4	0.62	0.39
NW_022145610.1:35825178-35826219	NW_022145610.1	35825178	35826219	1041	48	46.11	118	0.1134	18.2	34.9	13.8	34.3	LOC588363	0.87	0.87	1	0.98	0.88	0.73	0.93	0.85
NW_022145600.1:34682923-34683961	NW_022145600.1	34682923	34683961	1038	37	35.65	140	0.1349	18.2	36.5	12	30.2	LOC575549	0.95	0.66	1	0.89	0.94	0.62	0.85	0.68
NW_022145612.1:4975247-4976285	NW_022145612.1	4975247	4976285	1038	41	39.5	174	0.1676	24.7	35.3	14.8	48.6	LOC100892760	0.67	0.66	0.86	0.83	0.99	0.7	0.86	0.82
NW_022145604.1:20522012-20523049	NW_022145604.1	20522012	20523049	1037	23	22.18	229	0.2208	39.9	38.7	24.9	32.7	LOC373223	0.97	0.92	0.92	0.89	0.82	0.61	0.91	0.66
NW_022145611.1:22030885-22031922	NW_022145611.1	22030885	22031922	1037	46	44.36	0	0	12.5	38.9	8	45.4	n/a	0.82	0.65	0.92	0.85	0.86	0.36	0.9	0.87
NW_022145605.1:24286408-24287443	NW_022145605.1	24286408	24287443	1035	48	46.38	353	0.3411	28	48.1	11.1	43.4	LOC764716	0.84	0.64	0.91	0.91	0.94	0.61	0.86	0.74
NW_022145611.1:3563511-3564546	NW_022145611.1	3563511	3564546	1035	33	31.88	0	0	25.5	34.3	11.4	45.2	LOC115929477	0.94	0.74	0.91	0.86	0.98	0.64	1	0.98
NW_022145612.1:36698450-36699485	NW_022145612.1	36698450	36699485	1035	8	7.73	132	0.1275	8	36.2	6.3	31.9	LOC579456	0.73	0.25	1	0.95	0.88	0.29	0.89	0.81
NW_022145607.1:29851957-29852991	NW_022145607.1	29851957	29852991	1034	21	20.31	0	0	23.9	33.3	11.4	40.3	n/a	0.94	0.46	1	1	0.97	0.33	0.99	0.91
NW_022145607.1:29389162-29390193	NW_022145607.1	29389162	29390193	1031	33	32.01	0	0	48.9	35.1	26.9	34.6	LOC100890709	1	1	0.98	0.82	1	0.99	0.97	0.76
NW_022145598.1:35942042-35943072	NW_022145598.1	35942042	35943072	1030	39	37.86	0	0	19.4	43.3	11.7	31.3	n/a	0.9	0.48	0.99	0.9	0.98	0.5	0.97	0.69
NW_022145606.1:18688965-18689995	NW_022145606.1	18688965	18689995	1030	13	12.62	0	0	21.4	26.7	11.6	23	LOC592492	0.97	0.81	1	0.86	0.98	0.64	0.82	0.57
NW_022145602.1:21043629-21044656	NW_022145602.1	21043629	21044656	1027	5	4.87	0	0	47.5	74.5	19	38.8	LOC100890537	0.96	0.84	0.98	0.92	0.98	0.51	0.83	0.73
NW_022145610.1:21670475-21671502	NW_022145610.1	21670475	21671502	1027	7	6.82	102	0.0993	16.1	18.8	9.7	25.1	LOC756723	0.85	0.57	0.9	0.63	0.91	0.42	0.96	0.67
NW_022145605.1:14908298-14909323	NW_022145605.1	14908298	14909323	1025	20	19.51	0	0	36.3	18.2	10.4	30	n/a	0.96	0.8	0.84	0.62	0.92	0.47	0.92	0.79
NW_022145611.1:13599940-13600963	NW_022145611.1	13599940	13600963	1023	36	35.19	193	0.1887	38.2	51	13.4	53	LOC763563	0.77	0.68	0.96	0.93	1	0.68	0.86	0.8
NW_022145604.1:8962861-8963883	NW_022145604.1	8962861	8963883	1022	48	46.97	393	0.3845	65.4	56.6	16.2	65.4	LOC576989	1	0.94	1	0.95	1	0.77	0.95	0.86
NW_022145594.1:11397533-11398553	NW_022145594.1	11397533	11398553	1020	20	19.61	0	0	37.3	65.8	17.5	24.4	n/a	0.95	0.9	0.99	0.96	0.96	0.76	0.79	0.58
NW_022145611.1:13013306-13014324	NW_022145611.1	13013306	13014324	1018	50	49.12	195	0.1916	30.8	42.1	16.5	46	LOC579960	0.96	0.66	0.99	0.97	0.96	0.89	0.98	0.83
NW_022145594.1:49528180-49529196	NW_022145594.1	49528180	49529196	1016	26	25.59	0	0	20.4	24.4	8.4	33	n/a	0.81	0.59	0.75	0.64	0.87	0.33	0.81	0.56
NW_022145613.1:36130101-36131115	NW_022145613.1	36130101	36131115	1014	47	46.35	0	0	29.6	39.6	10.8	42.5	n/a	0.96	0.67	0.94	0.83	0.94	0.55	0.91	0.83
NW_022145607.1:30825396-30826409	NW_022145607.1	30825396	30826409	1013	7	6.91	184	0.1816	24.5	17.5	8.7	25.7	LOC574613	0.86	0.63	0.74	0.55	0.81	0.49	0.85	0.57
NW_022145613.1:15531811-15532824	NW_022145613.1	15531811	15532824	1013	11	10.86	35	0.0346	6.1	23.6	8.8	22.9	LOC578975	0.58	0.25	0.98	0.9	0.94	0.35	0.94	0.76
NW_022145606.1:39114106-39115118	NW_022145606.1	39114106	39115118	1012	5	4.94	127	0.1255	30	27.5	19.6	27.4	LOC105436753	1	0.89	0.77	0.54	1	0.84	0.84	0.74
NW_022145607.1:30831893-30832903	NW_022145607.1	30831893	30832903	1010	27	26.73	289	0.2861	25.7	16.9	10.4	30.1	LOC574613	0.93	0.54	0.77	0.49	0.78	0.48	0.81	0.71
NW_022145598.1:29812705-29813714	NW_022145598.1	29812705	29813714	1009	47	46.58	0	0	16.8	25.1	11.3	30.7	n/a	0.89	0.53	0.94	0.8	0.93	0.61	0.91	0.88
NW_022145613.1:34804941-34805949	NW_022145613.1	34804941	34805949	1008	30	29.76	103	0.1022	37.6	27.5	18.9	34.2	LOC578275	1	0.88	0.85	0.8	1	0.75	0.97	0.8
NW_022145598.1:16312143-16313149	NW_022145598.1	16312143	16313149	1006	43	42.74	352	0.3499	31.2	35.6	12.8	42.3	LOC100888678	0.84	0.67	0.91	0.86	0.84	0.67	0.8	0.66
NW_022145610.1:2229409-2230413	NW_022145610.1	2229409	2230413	1004	19	18.92	251	0.25	27.7	27.4	12	58.8	LOC100890520	1	0.89	1	1	0.91	0.59	0.97	0.85
NW_022145606.1:6479987-6480990	NW_022145606.1	6479987	6480990	1003	15	14.96	0	0	15.8	17.6	7	12.4	n/a	0.8	0.54	0.77	0.67	0.68	0.3	0.6	0.38
NW_022145614.1:8671324-8672327	NW_022145614.1	8671324	8672327	1003	11	10.97	186	0.1854	31.1	41.1	11.2	33.9	LOC574701	0.91	0.82	0.92	0.85	0.95	0.53	0.63	0.51
NW_022145600.1:16715158-16716156	NW_022145600.1	16715158	16716156	998	48	48.1	0	0	38.9	49.8	9.5	56.9	n/a	1	0.91	1	0.98	0.99	0.53	1	0.97
NW_022145598.1:29897806-29898799	NW_022145598.1	29897806	29898799	993	19	19.13	118	0.1188	20.9	19.5	7.2	15.7	LOC587274	0.67	0.51	0.77	0.52	0.69	0.34	0.74	0.43
NW_022145602.1:18617935-18618928	NW_022145602.1	18617935	18618928	993	34	34.24	0	0	19.1	29.5	13.4	20.1	n/a	0.94	0.77	0.84	0.8	0.97	0.77	0.59	0.53
NW_022145607.1:33025177-33026170	NW_022145607.1	33025177	33026170	993	7	7.05	66	0.0665	19.1	31.9	9.8	18	LOC590558	0.81	0.43	0.89	0.79	0.75	0.45	0.71	0.46
NW_022145613.1:36771645-36772637	NW_022145613.1	36771645	36772637	992	7	7.06	0	0	16	48.6	9.4	21.5	LOC585147	1	0.81	0.96	0.95	0.96	0.52	0.64	0.5
NW_022145603.1:14697693-14698684	NW_022145603.1	14697693	14698684	991	10	10.09	0	0	10.8	19.4	11.1	20	Alx1	0.86	0.4	0.83	0.69	0.95	0.57	0.85	0.51
NW_022145600.1:34259321-34260311	NW_022145600.1	34259321	34260311	990	23	23.23	0	0	40.7	23.9	18.1	27.2	n/a	1	0.95	0.85	0.57	1	1	0.95	0.47
NW_022145611.1:37682902-37683890	NW_022145611.1	37682902	37683890	988	3	3.04	369	0.3735	44.4	39	12.8	56.7	LOC579678	1	0.98	1	1	1	0.81	1	1
NW_022145609.1:28200986-28201971	NW_022145609.1	28200986	28201971	985	21	21.32	174	0.1766	13.3	26.9	7.6	18.1	LOC590478	0.63	0.39	0.69	0.64	0.74	0.37	0.72	0.54
NW_022145609.1:33173455-33174440	NW_022145609.1	33173455	33174440	985	44	44.67	0	0	51.1	49.5	17.1	28.8	n/a	1	0.99	0.98	0.97	0.97	0.9	0.9	0.72
NW_022145609.1:15862764-15863744	NW_022145609.1	15862764	15863744	980	23	23.47	0	0	25.8	22.7	11.3	11.9	n/a	0.85	0.72	0.76	0.65	0.95	0.55	0.67	0.4
NW_022145597.1:5620694-5621671	NW_022145597.1	5620694	5621671	977	48	49.13	233	0.2385	20.9	41.1	14	47.3	LOC581625	0.9	0.63	0.97	0.83	0.9	0.62	0.93	0.79
NW_022145611.1:30645477-30646454	NW_022145611.1	30645477	30646454	977	8	8.19	0	0	18.6	38.9	10.5	23.5	LOC587831	0.94	0.75	0.93	0.93	0.94	0.61	0.58	0.43
NW_022145606.1:51891428-51892404	NW_022145606.1	51891428	51892404	976	20	20.49	0	0	33.7	70.4	14.2	31.8	n/a	0.92	0.8	1	0.99	0.89	0.66	0.84	0.63
NW_022145605.1:24375160-24376135	NW_022145605.1	24375160	24376135	975	25	25.64	0	0	16.7	33.7	12.3	33	LOC764728	0.79	0.57	0.98	0.87	0.92	0.47	0.91	0.78
NW_022145609.1:27041058-27042030	NW_022145609.1	27041058	27042030	972	8	8.23	114	0.1173	32.5	32.5	13.7	47.5	LOC589701	0.94	0.82	0.94	0.85	0.97	0.65	0.95	0.89
NW_022145609.1:27649169-27650141	NW_022145609.1	27649169	27650141	972	28	28.81	0	0	28.8	44.3	8.4	34.7	n/a	0.67	0.6	1	0.86	0.64	0.44	0.59	0.44
NW_022145598.1:1873422-1874392	NW_022145598.1	1873422	1874392	970	27	27.84	28	0.0289	22.5	22	13	30.7	LOC754150	0.88	0.74	0.94	0.8	0.8	0.69	0.72	0.59
NW_022145605.1:19119500-19120470	NW_022145605.1	19119500	19120470	970	14	14.43	0	0	8.9	30.1	7.2	30.7	n/a	0.94	0.41	0.96	0.91	0.96	0.28	0.87	0.76
NW_022145609.1:30956999-30957967	NW_022145609.1	30956999	30957967	968	39	40.29	0	0	18.8	61.2	24.1	26.2	n/a	0.91	0.82	1	0.91	0.91	0.83	0.91	0.85
NW_022145594.1:5789751-5790716	NW_022145594.1	5789751	5790716	965	5	5.18	0	0	9.5	11.4	22	48.4	n/a	0.75	0.33	0.77	0.34	0.96	0.54	0.99	0.75
NW_022145612.1:17219626-17220590	NW_022145612.1	17219626	17220590	964	28	29.05	46	0.0477	25.7	41.7	10.9	36.6	LOC581359	0.95	0.8	0.99	0.95	1	0.58	0.98	0.84
NW_022145612.1:36687431-36688395	NW_022145612.1	36687431	36688395	964	35	36.31	0	0	8.3	36.7	7.6	33.3	n/a	0.8	0.38	1	1	0.76	0.31	0.98	0.85
NW_022145609.1:29515835-29516798	NW_022145609.1	29515835	29516798	963	23	23.88	228	0.2368	33.4	43.5	17.5	61.3	LOC583017	0.93	0.83	0.89	0.86	0.87	0.65	0.88	0.79
NW_022145606.1:45111234-45112196	NW_022145606.1	45111234	45112196	962	12	12.47	0	0	25.2	35.3	17.2	11	n/a	1	0.88	1	0.86	0.98	0.83	0.79	0.44
NW_022145594.1:8712521-8713482	NW_022145594.1	8712521	8713482	961	12	12.49	0	0	41	39.4	15.3	34.7	n/a	0.98	0.83	1	0.95	0.93	0.7	0.97	0.83
NW_022145596.1:28328605-28329565	NW_022145596.1	28328605	28329565	960	36	37.5	0	0	27.8	84	19.5	46.2	LOC100893884	0.98	0.85	1	1	0.99	0.75	0.96	0.75
NW_022145599.1:13927680-13928639	NW_022145599.1	13927680	13928639	959	78	81.33	0	0	45.3	76.1	19.9	47	n/a	1	0.97	1	1	0.99	0.81	0.97	0.96
NW_022145611.1:44279150-44280109	NW_022145611.1	44279150	44280109	959	30	31.28	125	0.1303	16.1	30.6	10.7	21.7	LOC578318	0.96	0.76	0.92	0.87	0.98	0.68	0.73	0.57
NW_022145607.1:33237932-33238890	NW_022145607.1	33237932	33238890	958	32	33.4	0	0	20.9	20.4	11.6	13.7	n/a	1	0.83	0.82	0.63	0.97	0.74	0.82	0.55
NW_022145598.1:8019029-8019982	NW_022145598.1	8019029	8019982	953	29	30.43	215	0.2256	20.7	40.2	12.9	25.5	LOC587463	0.56	0.45	0.94	0.92	0.97	0.59	0.69	0.49
NW_022145604.1:6800656-6801609	NW_022145604.1	6800656	6801609	953	25	26.23	186	0.1952	42.2	39.7	16.8	21.7	LOC590226	1	0.9	0.93	0.82	1	0.83	0.62	0.45
NW_022145597.1:6575766-6576718	NW_022145597.1	6575766	6576718	952	21	22.06	241	0.2532	26.6	29.7	13.6	42.4	LOC100891506	0.81	0.63	0.73	0.64	0.72	0.5	0.71	0.64
NW_022145599.1:29378549-29379501	NW_022145599.1	29378549	29379501	952	19	19.96	154	0.1618	23.3	18	8.2	27	LOC586135	0.92	0.73	0.82	0.46	0.86	0.45	0.85	0.68
NW_022145614.1:28987185-28988137	NW_022145614.1	28987185	28988137	952	15	15.76	237	0.2489	28.9	26.4	9.9	31.1	LOC577371	0.76	0.55	0.83	0.56	0.73	0.45	0.76	0.59
NW_022145594.1:33117638-33118589	NW_022145594.1	33117638	33118589	951	23	24.19	298	0.3134	30.7	33.4	11.3	39.1	LOC762758	0.76	0.69	0.84	0.7	0.74	0.52	0.79	0.71
NW_022145598.1:27471861-27472812	NW_022145598.1	27471861	27472812	951	38	39.96	343	0.3607	24.6	45.7	8.1	32.1	LOC586898	0.78	0.65	1	1	0.92	0.33	0.85	0.83
NW_022145605.1:22349270-22350221	NW_022145605.1	22349270	22350221	951	62	65.19	0	0	24.3	20.9	11.6	44.2	n/a	0.97	0.93	1	0.99	0.97	0.59	1	0.98
NW_022145605.1:24378785-24379736	NW_022145605.1	24378785	24379736	951	14	14.72	0	0	13.2	12.9	8.7	34.1	n/a	0.92	0.7	0.51	0.35	0.9	0.38	0.95	0.8
NW_022145610.1:23599147-23600096	NW_022145610.1	23599147	23600096	949	32	33.72	0	0	16.8	35.7	6.4	36.6	LOC105436394	0.6	0.43	0.89	0.87	0.53	0.4	0.8	0.78
NW_022145613.1:8662759-8663707	NW_022145613.1	8662759	8663707	948	36	37.97	0	0	21.5	31.9	12.6	34.2	LOC582830	0.94	0.84	0.9	0.83	0.92	0.71	0.87	0.76
NW_022145609.1:35188849-35189796	NW_022145609.1	35188849	35189796	947	25	26.4	0	0	30	25.7	31.4	18.8	n/a	1	0.95	0.93	0.78	1	0.76	0.84	0.59
NW_022145599.1:12053399-12054345	NW_022145599.1	12053399	12054345	946	35	37	64	0.0677	21.7	20.4	9.6	50.9	LOC100893706	1	0.79	0.99	0.77	0.94	0.37	1	0.97
NW_022145596.1:12542910-12543854	NW_022145596.1	12542910	12543854	944	23	24.36	61	0.0646	26	43.2	32.7	21.1	LOC100888702	0.92	0.69	0.93	0.87	0.93	0.91	0.84	0.46
NW_022145605.1:38712601-38713544	NW_022145605.1	38712601	38713544	943	23	24.39	65	0.0689	20.8	27.3	15.3	35.2	LOC105440969	0.92	0.6	0.91	0.78	0.83	0.62	0.78	0.59
NW_022145598.1:3557253-3558194	NW_022145598.1	3557253	3558194	941	52	55.26	0	0	27.2	33.7	15.9	30.6	LOC594470	0.91	0.85	0.94	0.84	0.92	0.76	0.92	0.83
NW_022145613.1:27946985-27947926	NW_022145613.1	27946985	27947926	941	16	17	0	0	14.8	25.7	6.5	32.1	LOC577726	0.72	0.5	0.82	0.58	0.62	0.31	0.9	0.81
NW_022145614.1:4191172-4192113	NW_022145614.1	4191172	4192113	941	50	53.13	374	0.3974	30.3	40.4	11.8	48.4	LOC581380	0.94	0.69	0.91	0.86	0.92	0.66	0.92	0.91
NW_022145604.1:8398273-8399213	NW_022145604.1	8398273	8399213	940	14	14.89	108	0.1149	16.1	34.3	9.8	18.8	LOC100890302	0.84	0.39	1	1	0.99	0.35	0.77	0.6
NW_022145605.1:39109034-39109970	NW_022145605.1	39109034	39109970	936	43	45.94	231	0.2468	25.1	24	57.3	21.5	LOC589950	0.97	0.86	0.92	0.7	0.99	0.93	0.82	0.47
NW_022145613.1:14361748-14362683	NW_022145613.1	14361748	14362683	935	31	33.16	237	0.2535	22.3	27.4	6.3	39.6	LOC764829	0.86	0.49	0.67	0.61	0.62	0.34	0.93	0.83
NW_022145606.1:6070511-6071445	NW_022145606.1	6070511	6071445	934	10	10.71	0	0	30.5	11.3	17.5	11.4	n/a	0.95	0.84	0.55	0.26	0.99	0.79	0.69	0.45
NW_022145614.1:3482660-3483593	NW_022145614.1	3482660	3483593	933	20	21.44	0	0	10.9	33	6.4	27.5	LOC576291	0.8	0.43	0.94	0.9	0.88	0.3	0.82	0.67
NW_022145609.1:28160680-28161611	NW_022145609.1	28160680	28161611	931	17	18.26	70	0.0752	15.8	22.5	10.8	15.7	LOC581408	0.64	0.3	0.76	0.57	1	0.42	0.67	0.48
NW_022145605.1:15634919-15635848	NW_022145605.1	15634919	15635848	929	24	25.83	162	0.1744	34.4	49.6	10.6	41.1	LOC577755	0.9	0.59	1	1	0.99	0.51	0.88	0.76
NW_022145609.1:15419351-15420280	NW_022145609.1	15419351	15420280	929	51	54.9	0	0	29.9	19.2	15.2	25.9	LOC100890003	0.98	0.87	0.91	0.7	0.98	0.69	0.72	0.69
NW_022145611.1:9143105-9144034	NW_022145611.1	9143105	9144034	929	13	13.99	0	0	9.4	43.5	14	25.2	LOC583322	0.48	0.31	1	0.97	0.91	0.59	0.71	0.62
NW_022145611.1:20151994-20152923	NW_022145611.1	20151994	20152923	929	38	40.9	0	0	22.1	45.5	14.8	37	LOC100890887	0.92	0.72	0.98	0.97	0.97	0.75	0.93	0.78
NW_022145607.1:18392949-18393877	NW_022145607.1	18392949	18393877	928	11	11.85	0	0	15.9	20.1	7.7	11.8	n/a	0.69	0.41	0.78	0.66	0.65	0.42	0.58	0.27
NW_022145599.1:12057516-12058443	NW_022145599.1	12057516	12058443	927	46	49.62	393	0.4239	46.4	48.8	13.6	52.6	LOC100893706	0.83	0.75	1	0.96	1	0.78	0.8	0.75
NW_022145609.1:22481411-22482337	NW_022145609.1	22481411	22482337	926	42	45.36	58	0.0626	37.4	34	14.4	52.4	LOC580081	0.97	0.93	0.91	0.82	0.97	0.7	0.9	0.84
NW_022145610.1:35811069-35811994	NW_022145610.1	35811069	35811994	925	18	19.46	0	0	20.9	25.5	10.3	28.8	LOC588410	0.98	0.9	0.95	0.88	0.97	0.55	0.94	0.83
NW_022145612.1:5966933-5967855	NW_022145612.1	5966933	5967855	922	35	37.96	0	0	19.8	33.7	11.6	20.7	n/a	0.85	0.75	0.84	0.83	0.87	0.7	0.6	0.54
NW_022145597.1:17380515-17381436	NW_022145597.1	17380515	17381436	921	18	19.54	155	0.1683	51.8	57.6	22	47.6	LOC591290	0.89	0.76	1	1	1	0.74	0.95	0.78
NW_022145600.1:23284633-23285554	NW_022145600.1	23284633	23285554	921	9	9.77	0	0	22.7	29.9	15.7	32.9	n/a	1	0.93	0.95	0.8	1	0.65	0.91	0.82
NW_022145605.1:16399248-16400169	NW_022145605.1	16399248	16400169	921	34	36.92	211	0.2291	43.6	64	19.2	38.4	LOC593454	0.99	0.97	1	0.99	0.98	0.76	0.84	0.65
NW_022145606.1:6126018-6126939	NW_022145606.1	6126018	6126939	921	17	18.46	232	0.2519	42	50.2	16.1	52.1	LOC592751	0.73	0.6	1	0.91	0.96	0.71	0.96	0.81
NW_022145594.1:19080673-19081590	NW_022145594.1	19080673	19081590	917	33	35.99	0	0	15.6	26.9	11	29.7	n/a	0.96	0.5	0.98	0.85	0.98	0.6	0.91	0.82
NW_022145594.1:32974795-32975712	NW_022145594.1	32974795	32975712	917	49	53.44	74	0.0807	30.2	31	20	41.4	LOC762799	0.97	0.92	0.98	0.91	0.96	0.76	0.82	0.55
NW_022145606.1:13008144-13009061	NW_022145606.1	13008144	13009061	917	17	18.54	63	0.0687	19.5	42.6	14.1	26.6	LOC590341	0.9	0.59	0.93	0.8	0.91	0.58	0.88	0.67
NW_022145594.1:27355867-27356783	NW_022145594.1	27355867	27356783	916	33	36.03	0	0	23.5	59.3	29	12	LOC105441964	1	0.81	1	0.94	1	0.86	0.77	0.56
NW_022145614.1:11126744-11127659	NW_022145614.1	11126744	11127659	915	33	36.07	259	0.2831	50.1	76.4	13.3	51.2	LOC581521	0.97	0.93	1	1	0.98	0.77	0.97	0.91
NW_022145609.1:2747539-2748451	NW_022145609.1	2747539	2748451	912	16	17.54	0	0	18.8	21.6	8.3	36.1	LOC100894030	0.6	0.47	0.9	0.51	0.9	0.35	0.92	0.79
NW_022145609.1:7563538-7564449	NW_022145609.1	7563538	7564449	911	33	36.22	785	0.8617	65.9	64.5	21.5	67.7	LOC590613	1	1	1	1	1	0.96	1	1
NW_022145603.1:19396416-19397326	NW_022145603.1	19396416	19397326	910	16	17.58	31	0.0341	45.4	24.6	64.8	25.3	LOC755830	0.96	0.89	0.96	0.67	1	0.86	0.9	0.71
NW_022145594.1:49490969-49491876	NW_022145594.1	49490969	49491876	907	25	27.56	71	0.0783	21.8	30.9	12.6	40.1	LOC115921513	0.94	0.64	0.98	0.92	0.95	0.77	0.88	0.75
NW_022145597.1:2929581-2930487	NW_022145597.1	2929581	2930487	906	30	33.11	0	0	17.8	42.6	11	29	LOC582365	0.92	0.78	1	1	0.97	0.73	0.88	0.65
NW_022145606.1:51957074-51957980	NW_022145606.1	51957074	51957980	906	11	12.14	0	0	27.9	42.2	51.1	27.4	n/a	1	0.99	1	0.99	1	1	0.62	0.37
NW_022145601.1:12557560-12558465	NW_022145601.1	12557560	12558465	905	52	57.46	129	0.1425	54.3	45.3	18.7	53.6	LOC592057	0.97	0.96	0.97	0.97	1	0.91	0.88	0.84
NW_022145603.1:18389447-18390352	NW_022145603.1	18389447	18390352	905	10	11.05	118	0.1304	9.6	18.5	13.7	18.8	LOC754486	0.6	0.37	0.99	0.71	0.97	0.79	0.73	0.45
NW_022145609.1:7572228-7573133	NW_022145609.1	7572228	7573133	905	17	18.78	0	0	21.1	20.2	8.5	8.5	LOC590613	0.78	0.7	0.86	0.63	0.81	0.39	0.4	0.24
NW_022145598.1:11980047-11980949	NW_022145598.1	11980047	11980949	902	18	19.96	265	0.2938	26.8	34	13.3	10.9	LOC100890821	1	0.88	1	0.97	0.99	0.77	0.75	0.45
NW_022145609.1:10810414-10811316	NW_022145609.1	10810414	10811316	902	45	49.89	444	0.4922	39.9	42.5	13.1	61.7	LOC100891935	0.94	0.67	1	0.96	1	0.66	0.94	0.91
NW_022145605.1:5452517-5453417	NW_022145605.1	5452517	5453417	900	94	104.44	0	0	80.4	42.5	14.9	88.8	n/a	0.99	0.92	1	1	0.97	0.9	1	0.94
NW_022145609.1:32966704-32967604	NW_022145609.1	32966704	32967604	900	29	32.22	103	0.1144	49.3	57.8	11	41.8	LOC100893045	1	0.97	1	1	0.94	0.49	0.67	0.54
NW_022145609.1:16027790-16028687	NW_022145609.1	16027790	16028687	897	12	13.38	0	0	32.2	51.4	12.7	17.6	LOC593964	0.83	0.74	1	1	1	0.56	0.61	0.44
NW_022145600.1:18965509-18966405	NW_022145600.1	18965509	18966405	896	16	17.86	0	0	12.2	29.2	5.8	11.3	LOC579633	0.7	0.61	1	0.98	0.82	0.28	0.75	0.46
NW_022145600.1:24262756-24263651	NW_022145600.1	24262756	24263651	895	22	24.58	0	0	8.6	18.1	12.1	20.2	LOC582142	0.63	0.44	0.86	0.67	0.94	0.57	0.75	0.63
NW_022145609.1:20900834-20901727	NW_022145609.1	20900834	20901727	893	44	49.27	220	0.2464	25.9	26.4	11.5	19.5	LOC584365	0.9	0.73	0.87	0.76	0.9	0.54	0.61	0.42
NW_022145600.1:19247776-19248667	NW_022145600.1	19247776	19248667	891	7	7.86	91	0.1021	17.1	17.4	6.4	8.4	LOC586369	0.7	0.43	0.65	0.44	0.95	0.29	0.44	0.24
NW_022145596.1:13982874-13983763	NW_022145596.1	13982874	13983763	889	16	18	109	0.1226	18	38.7	12.4	31.1	LOC753622	0.55	0.38	0.79	0.77	0.95	0.52	0.8	0.59
NW_022145598.1:20039789-20040678	NW_022145598.1	20039789	20040678	889	26	29.25	67	0.0754	29.2	28.1	12.7	36.2	LOC575080	0.93	0.71	1	0.76	0.98	0.68	0.96	0.92
NW_022145609.1:38636491-38637379	NW_022145609.1	38636491	38637379	888	61	68.69	208	0.2342	35.3	44.3	14.5	38.2	LOC578453	0.97	0.87	0.99	0.9	0.97	0.71	0.87	0.67
NW_022145600.1:9652772-9653659	NW_022145600.1	9652772	9653659	887	19	21.42	108	0.1218	21.6	35.7	11.5	40	LOC580054	0.95	0.89	0.93	0.9	0.88	0.56	0.99	0.89
NW_022145606.1:36734899-36735786	NW_022145606.1	36734899	36735786	887	11	12.4	0	0	19.1	35.8	6.6	7.7	LOC576257	0.74	0.62	0.96	0.96	0.76	0.23	0.58	0.37
NW_022145602.1:17608353-17609238	NW_022145602.1	17608353	17609238	885	75	84.75	149	0.1684	35.2	27.7	25.5	30.5	LOC591602	0.96	0.87	1	0.91	0.89	0.84	0.97	0.86
NW_022145610.1:12352063-12352946	NW_022145610.1	12352063	12352946	883	20	22.65	307	0.3477	41.8	43.8	10.7	29.5	LOC115929364	0.97	0.91	0.91	0.82	0.94	0.61	0.77	0.68
NW_022145605.1:12933150-12934032	NW_022145605.1	12933150	12934032	882	35	39.68	114	0.1293	25.8	42.5	15.7	21.4	LOC762514	0.89	0.82	1	1	0.89	0.77	0.87	0.62
NW_022145598.1:4425247-4426127	NW_022145598.1	4425247	4426127	880	15	17.05	141	0.1602	54.4	66.6	10.5	69.8	LOC582631	0.94	0.6	1	0.98	0.95	0.43	0.94	0.91
NW_022145599.1:26882425-26883302	NW_022145599.1	26882425	26883302	877	11	12.54	0	0	20	34.1	9	26.4	n/a	0.78	0.62	0.9	0.9	0.87	0.53	0.7	0.57
NW_022145605.1:24314946-24315823	NW_022145605.1	24314946	24315823	877	51	58.15	201	0.2292	57.3	40.3	19.9	48.9	LOC764716	0.91	0.86	0.94	0.8	0.91	0.69	0.71	0.6
NW_022145605.1:37392763-37393638	NW_022145605.1	37392763	37393638	875	44	50.29	334	0.3817	23.5	39.7	12.3	35	LOC762415	0.88	0.79	0.95	0.94	0.88	0.73	0.86	0.76
NW_022145609.1:31721678-31722553	NW_022145609.1	31721678	31722553	875	15	17.14	0	0	15.6	27.8	7.9	21.1	LOC579418	1	0.78	1	0.91	0.97	0.28	0.92	0.78
NW_022145609.1:2610520-2611394	NW_022145609.1	2610520	2611394	874	17	19.45	183	0.2094	12.6	25.3	5.8	10.6	LOC115918086	0.95	0.51	0.95	0.8	0.88	0.22	0.69	0.36
NW_022145600.1:13056699-13057572	NW_022145600.1	13056699	13057572	873	5	5.73	0	0	27.7	29.7	10.4	21	LOC115924032	0.98	0.87	0.89	0.81	0.89	0.7	0.84	0.58
NW_022145600.1:27430213-27431086	NW_022145600.1	27430213	27431086	873	23	26.35	123	0.1409	18.4	24.2	10.1	35.7	LOC100887999	0.8	0.58	0.66	0.53	0.94	0.38	0.92	0.64
NW_022145607.1:19920483-19921356	NW_022145607.1	19920483	19921356	873	17	19.47	115	0.1317	38.7	21.4	14.7	19.9	LOC762371	0.99	0.82	0.92	0.81	0.94	0.75	0.73	0.49
NW_022145607.1:32534411-32535283	NW_022145607.1	32534411	32535283	872	26	29.82	0	0	13.3	90	32.7	18.9	n/a	0.95	0.58	1	0.99	1	0.77	0.93	0.7
NW_022145611.1:13180131-13181003	NW_022145611.1	13180131	13181003	872	44	50.46	67	0.0768	22.9	98.4	17.7	43	LOC115929509	0.96	0.62	1	0.98	0.97	0.79	0.95	0.86
NW_022145609.1:7408807-7409678	NW_022145609.1	7408807	7409678	871	5	5.74	25	0.0287	24.3	29.7	10.2	23.6	LOC105442195	0.98	0.87	0.91	0.82	0.98	0.47	0.9	0.71
NW_022145606.1:16698945-16699814	NW_022145606.1	16698945	16699814	869	32	36.82	0	0	48.1	55.4	29	14.9	n/a	0.98	0.8	0.98	0.88	0.99	0.71	0.81	0.54
NW_022145600.1:4732277-4733145	NW_022145600.1	4732277	4733145	868	7	8.06	234	0.2696	22.4	31.5	9.1	36.3	LOC586584	0.73	0.48	0.79	0.57	0.66	0.42	0.9	0.74
NW_022145614.1:28988763-28989631	NW_022145614.1	28988763	28989631	868	53	61.06	318	0.3664	35.5	40.2	11.2	61	LOC577371	0.96	0.9	0.9	0.82	0.95	0.62	0.94	0.94
NW_022145600.1:557874-558741	NW_022145600.1	557874	558741	867	13	14.99	0	0	9.1	29.4	5.4	32.6	LOC100891353	0.97	0.32	0.97	0.96	0.97	0.07	0.86	0.86
NW_022145607.1:30888525-30889392	NW_022145607.1	30888525	30889392	867	9	10.38	59	0.0681	12.6	27	5	5.9	LOC100888341	1	0.43	1	1	0.79	0.14	0.31	0.12
NW_022145610.1:28706208-28707075	NW_022145610.1	28706208	28707075	867	18	20.76	0	0	21.8	20.4	8.3	14.1	n/a	0.81	0.69	0.81	0.57	0.92	0.43	0.64	0.38
NW_022145597.1:1801389-1802251	NW_022145597.1	1801389	1802251	862	50	58	0	0	49.4	17.6	24.8	48.1	n/a	0.99	0.87	0.66	0.44	1	0.86	0.98	0.82
NW_022145598.1:19177202-19178063	NW_022145598.1	19177202	19178063	861	6	6.97	274	0.3182	36.1	27.5	8.8	32.4	LOC754128	0.78	0.57	0.5	0.42	0.86	0.38	0.53	0.37
NW_022145603.1:5849034-5849895	NW_022145603.1	5849034	5849895	861	9	10.45	0	0	23.4	18.4	10.7	9.2	n/a	0.77	0.56	0.72	0.55	0.87	0.5	0.67	0.31
NW_022145605.1:24323190-24324048	NW_022145605.1	24323190	24324048	858	121	141.03	0	0	59.6	61.5	17.6	65.2	LOC764716	0.98	0.98	1	1	0.97	0.88	0.97	0.94
NW_022145611.1:21902129-21902986	NW_022145611.1	21902129	21902986	857	30	35.01	0	0	19.2	23.3	13.2	20.6	n/a	1	0.79	0.75	0.72	1	0.75	0.69	0.4
NW_022145611.1:26457523-26458380	NW_022145611.1	26457523	26458380	857	56	65.34	0	0	35.1	39.5	19	50.5	LOC575672	0.96	0.92	0.93	0.92	0.97	0.87	0.85	0.81
NW_022145600.1:10562347-10563202	NW_022145600.1	10562347	10563202	855	13	15.2	0	0	14.5	33.6	28.5	10.1	n/a	0.64	0.48	0.97	0.95	1	0.85	0.48	0.3
NW_022145607.1:37002983-37003837	NW_022145607.1	37002983	37003837	854	11	12.88	187	0.219	28.1	40.2	6.9	33.7	LOC577805	0.79	0.57	0.74	0.51	0.69	0.36	0.75	0.55
NW_022145612.1:49491341-49492195	NW_022145612.1	49491341	49492195	854	27	31.62	102	0.1194	24.3	36.5	7.7	28.7	LOC580859	0.92	0.61	0.99	0.99	0.79	0.42	0.74	0.64
NW_022145609.1:34802953-34803805	NW_022145609.1	34802953	34803805	852	6	7.04	0	0	31.4	45.2	12.2	70.2	LOC100891530	0.88	0.44	0.73	0.55	0.77	0.52	0.84	0.53
NW_022145594.1:33588520-33589370	NW_022145594.1	33588520	33589370	850	16	18.82	128	0.1506	26.9	17.7	11	14.7	LOC100891032	1	0.86	0.94	0.6	0.91	0.59	0.52	0.32
NW_022145607.1:8232257-8233107	NW_022145607.1	8232257	8233107	850	41	48.24	0	0	9.3	48.5	8.2	14.2	n/a	0.55	0.42	1	1	0.98	0.34	0.74	0.41
NW_022145612.1:11307435-11308284	NW_022145612.1	11307435	11308284	849	24	28.27	0	0	22.8	34.8	12.8	31.9	n/a	0.91	0.86	0.84	0.83	0.89	0.66	0.85	0.75
NW_022145598.1:17204908-17205756	NW_022145598.1	17204908	17205756	848	8	9.43	129	0.1521	46.2	49	35	9.6	LOC105439871	1	1	1	0.96	1	0.98	0.64	0.39
NW_022145613.1:37017103-37017951	NW_022145613.1	37017103	37017951	848	16	18.87	0	0	13.9	25.6	5.8	25.2	LOC579169	0.6	0.44	0.89	0.81	0.62	0.35	0.76	0.57
NW_022145601.1:1385568-1386415	NW_022145601.1	1385568	1386415	847	31	36.6	151	0.1783	13.6	17.1	10.8	29.7	LOC582075	0.81	0.5	0.82	0.61	0.81	0.52	0.84	0.71
NW_022145602.1:10622269-10623116	NW_022145602.1	10622269	10623116	847	16	18.89	0	0	21.7	39.3	10.9	21.8	n/a	0.93	0.72	0.96	0.94	0.93	0.71	0.87	0.62
NW_022145598.1:16729718-16730564	NW_022145598.1	16729718	16730564	846	50	59.1	193	0.2281	35.7	31.8	13.3	37.8	LOC100890089	1	0.99	0.87	0.86	0.97	0.67	0.97	0.78
NW_022145600.1:24972622-24973468	NW_022145600.1	24972622	24973468	846	10	11.82	109	0.1288	13	16.1	10.2	16.5	LOC576573	0.64	0.46	0.82	0.55	0.88	0.52	0.79	0.47
NW_022145598.1:14709555-14710398	NW_022145598.1	14709555	14710398	843	14	16.61	0	0	13.7	24.4	7.6	11.3	n/a	0.84	0.66	0.77	0.76	0.53	0.34	0.51	0.29
NW_022145609.1:13868313-13869156	NW_022145609.1	13868313	13869156	843	20	23.72	0	0	11.5	25.2	8.4	24.6	LOC115918982	0.94	0.41	0.81	0.64	0.86	0.44	0.82	0.68
NW_022145610.1:14797493-14798336	NW_022145610.1	14797493	14798336	843	11	13.05	147	0.1744	32.6	44	12.8	46.9	LOC752626	0.66	0.54	0.9	0.81	0.65	0.41	0.91	0.79
NW_022145600.1:34258440-34259281	NW_022145600.1	34258440	34259281	841	8	9.51	0	0	37.1	27.1	21.7	28.2	n/a	1	0.94	0.88	0.72	1	0.96	1	0.92
NW_022145613.1:14472837-14473677	NW_022145613.1	14472837	14473677	840	19	22.62	201	0.2393	14.3	21.4	8	22.2	LOC593059	0.6	0.48	0.72	0.5	0.82	0.47	0.48	0.48
NW_022145609.1:27386330-27387169	NW_022145609.1	27386330	27387169	839	78	92.97	0	0	33.8	48.6	13.9	55.4	n/a	0.99	0.91	1	0.99	0.96	0.6	0.97	0.96
NW_022145605.1:39106564-39107401	NW_022145605.1	39106564	39107401	837	62	74.07	236	0.282	37.6	33.1	55.5	40.2	LOC589950	0.91	0.89	1	0.94	1	1	0.95	0.88
NW_022145594.1:38078598-38079432	NW_022145594.1	38078598	38079432	834	23	27.58	0	0	8.1	26	29.2	6.6	n/a	0.74	0.35	0.85	0.8	1	0.87	0.51	0.22
NW_022145600.1:6268464-6269298	NW_022145600.1	6268464	6269298	834	7	8.39	0	0	43.5	22.6	19.8	20.1	n/a	1	0.85	0.7	0.64	1	0.93	0.59	0.37
NW_022145604.1:26674424-26675258	NW_022145604.1	26674424	26675258	834	29	34.77	89	0.1067	48.2	48.4	21.7	44.7	LOC586002	1	1	0.97	0.95	0.98	0.85	0.85	0.7
NW_022145609.1:14659838-14660672	NW_022145609.1	14659838	14660672	834	26	31.18	0	0	18.4	42.8	12.3	35.8	LOC105442946	0.83	0.76	0.97	0.95	1	0.7	0.89	0.73
NW_022145609.1:29206636-29207469	NW_022145609.1	29206636	29207469	833	12	14.41	0	0	20.1	15.8	10	32.1	SSAP	1	0.99	0.55	0.49	0.88	0.57	0.96	0.82
NW_022145610.1:27416959-27417792	NW_022145610.1	27416959	27417792	833	19	22.81	293	0.3517	90.1	88.2	48.4	5.9	LOC100894022	1	0.99	0.96	0.96	1	0.98	0.71	0.19
NW_022145600.1:30724774-30725606	NW_022145600.1	30724774	30725606	832	13	15.63	0	0	12.5	29.2	7	34.2	LOC756811	0.92	0.57	1	0.95	0.85	0.33	0.9	0.86
NW_022145605.1:7338668-7339499	NW_022145605.1	7338668	7339499	831	19	22.86	166	0.1998	27.5	19.1	6.2	48	LOC100888375	0.91	0.75	0.75	0.58	0.86	0.27	1	0.95
NW_022145596.1:24538273-24539103	NW_022145596.1	24538273	24539103	830	5	6.02	50	0.0602	80.3	63.3	15.9	74.4	LOC594321	1	1	1	1	0.97	0.32	0.81	0.56
NW_022145607.1:24767238-24768068	NW_022145607.1	24767238	24768068	830	5	6.02	0	0	24.3	31.9	11.3	6.5	LOC100892135	0.94	0.74	0.96	0.85	0.95	0.45	0.73	0.26
NW_022145598.1:30376353-30377182	NW_022145598.1	30376353	30377182	829	9	10.86	0	0	47	36.4	15.8	25.6	n/a	0.9	0.86	0.98	0.91	0.96	0.6	0.89	0.77
NW_022145614.1:10991174-10992003	NW_022145614.1	10991174	10992003	829	35	42.22	110	0.1327	38.7	54.3	18	29	LOC582728	1	0.9	0.94	0.89	1	0.98	0.93	0.78
NW_022145603.1:7942476-7943303	NW_022145603.1	7942476	7943303	827	7	8.46	0	0	40.5	31.2	15.3	7	LOC586258	1	1	0.92	0.82	1	0.73	0.33	0.25
NW_022145603.1:14130154-14130980	NW_022145603.1	14130154	14130980	826	13	15.74	117	0.1416	18.2	41.9	7.4	26	LOC105445959	0.71	0.61	1	1	0.9	0.29	0.68	0.52
NW_022145606.1:17842476-17843301	NW_022145606.1	17842476	17843301	825	27	32.73	0	0	18.2	26.8	14.9	30.3	LOC100891169	1	0.91	0.99	0.78	1	0.85	0.81	0.8
NW_022145603.1:20373587-20374410	NW_022145603.1	20373587	20374410	823	9	10.94	0	0	33.3	40.9	12.5	24.9	LOC580322	0.87	0.74	0.97	0.9	0.93	0.58	0.74	0.58
NW_022145594.1:19288604-19289424	NW_022145594.1	19288604	19289424	820	3	3.66	0	0	29.3	21.2	10.4	11.8	n/a	0.86	0.78	0.76	0.69	0.78	0.52	0.46	0.29
NW_022145600.1:4936915-4937735	NW_022145600.1	4936915	4937735	820	33	40.24	256	0.3122	52.3	48.9	12.9	60.8	LOC593111	0.98	0.91	0.99	0.95	0.99	0.66	0.99	0.93
NW_022145602.1:11051982-11052801	NW_022145602.1	11051982	11052801	819	19	23.2	0	0	63	70.4	23	35.7	LOC579853	1	1	1	1	1	0.96	0.97	0.88
NW_022145607.1:26979829-26980648	NW_022145607.1	26979829	26980648	819	8	9.77	0	0	15.5	16.6	5.7	22.5	n/a	0.69	0.46	0.67	0.6	0.73	0.23	0.91	0.82
NW_022145597.1:1738073-1738891	NW_022145597.1	1738073	1738891	818	56	68.46	0	0	39	44.2	25.6	89.2	n/a	1	0.97	1	1	1	0.97	1	1
NW_022145594.1:45701670-45702487	NW_022145594.1	45701670	45702487	817	20	24.48	115	0.1408	27.6	35.2	15.3	40.4	LOC100892040	0.91	0.78	0.93	0.87	0.89	0.73	0.92	0.91
NW_022145596.1:13022109-13022926	NW_022145596.1	13022109	13022926	817	28	34.27	258	0.3158	67.3	42.1	19.4	57.3	LOC580453	0.88	0.83	0.73	0.62	1	0.91	0.81	0.76
NW_022145609.1:11048205-11049022	NW_022145609.1	11048205	11049022	817	29	35.5	230	0.2815	24.1	27.4	8.4	31.9	LOC583660	0.85	0.76	0.88	0.69	0.82	0.43	0.77	0.66
NW_022145613.1:28225301-28226118	NW_022145613.1	28225301	28226118	817	57	69.77	0	0	18.8	34.3	10.1	35.5	LOC592828	1	0.65	1	1	1	0.5	0.95	0.95
NW_022145612.1:2368302-2369118	NW_022145612.1	2368302	2369118	816	28	34.31	0	0	38.6	41.2	16	62.5	LOC548615	1	0.87	0.9	0.9	1	0.75	0.89	0.89
NW_022145609.1:35514344-35515156	NW_022145609.1	35514344	35515156	812	15	18.47	0	0	37.9	49.9	11	11.9	n/a	1	0.96	0.98	0.96	0.99	0.57	0.77	0.38
NW_022145614.1:10986076-10986888	NW_022145614.1	10986076	10986888	812	4	4.93	0	0	16.2	15	21	10.2	LOC582728	0.99	0.61	0.83	0.51	1	0.83	0.74	0.42
NW_022145603.1:11274079-11274890	NW_022145603.1	11274079	11274890	811	18	22.19	0	0	18.3	22.8	30.5	8.7	LOC100892391	0.99	0.83	0.99	0.95	0.99	0.93	0.6	0.36
NW_022145609.1:38786566-38787376	NW_022145609.1	38786566	38787376	810	25	30.86	171	0.2111	25.9	65.1	9.8	17.8	LOC586158	1	0.71	1	1	0.94	0.52	0.49	0.35
NW_022145611.1:7447196-7448006	NW_022145611.1	7447196	7448006	810	5	6.17	0	0	7.8	20	5.6	19.6	LOC100889887	0.76	0.32	0.82	0.64	0.95	0.21	0.83	0.61
NW_022145600.1:1024943-1025750	NW_022145600.1	1024943	1025750	807	30	37.17	0	0	17.1	36.8	8.9	35.3	n/a	0.9	0.58	1	0.93	0.99	0.41	0.97	0.84
NW_022145599.1:8065379-8066184	NW_022145599.1	8065379	8066184	805	15	18.63	184	0.2286	25	20.7	8.6	21.3	LOC592031	0.73	0.65	0.78	0.58	0.9	0.43	0.68	0.59
NW_022145604.1:33088039-33088844	NW_022145604.1	33088039	33088844	805	16	19.88	0	0	11.5	42	11.1	30.7	n/a	0.69	0.46	0.92	0.91	0.93	0.56	0.93	0.89
NW_022145606.1:25839137-25839942	NW_022145606.1	25839137	25839942	805	7	8.7	300	0.3727	22.7	14.7	5.7	10.8	LOC580670	0.61	0.45	0.57	0.39	1	0.16	0.42	0.28
NW_022145600.1:7398058-7398862	NW_022145600.1	7398058	7398862	804	12	14.93	0	0	53.7	48.5	13.5	19.3	n/a	1	0.96	0.98	0.98	0.97	0.76	0.89	0.61
NW_022145600.1:34320116-34320920	NW_022145600.1	34320116	34320920	804	33	41.04	0	0	26	30.4	13.4	34	LOC100893885	0.8	0.68	0.65	0.61	1	0.65	0.82	0.73
NW_022145602.1:18607615-18608419	NW_022145602.1	18607615	18608419	804	9	11.19	0	0	10.9	21.7	11.8	24.8	n/a	0.87	0.61	0.89	0.83	1	0.65	0.99	0.88
NW_022145605.1:24321714-24322518	NW_022145605.1	24321714	24322518	804	82	101.99	0	0	74.8	76.1	15.5	86.5	LOC764716	1	1	1	1	1	0.94	1	0.98
NW_022145604.1:27717368-27718171	NW_022145604.1	27717368	27718171	803	14	17.43	148	0.1843	24.1	41.1	6.6	34.4	LOC590444	0.89	0.61	0.95	0.86	0.86	0.27	0.94	0.69
NW_022145611.1:30807940-30808743	NW_022145611.1	30807940	30808743	803	10	12.45	0	0	11.1	21.7	8.7	32.7	LOC577575	0.66	0.27	0.71	0.64	0.82	0.43	0.87	0.77
NW_022145609.1:7787953-7788754	NW_022145609.1	7787953	7788754	801	7	8.74	0	0	25.2	88.2	18.7	15.6	n/a	0.95	0.54	1	1	0.94	0.56	0.73	0.49
NW_022145600.1:34107418-34108218	NW_022145600.1	34107418	34108218	800	16	20	156	0.195	43	43.8	12.3	33.1	LOC100887998	0.89	0.87	0.97	0.86	0.98	0.49	0.94	0.79
NW_022145601.1:10064965-10065765	NW_022145601.1	10064965	10065765	800	38	47.5	0	0	21.8	32.8	10.4	26.3	n/a	0.91	0.72	0.93	0.89	0.92	0.52	0.85	0.7
NW_022145609.1:29600145-29600944	NW_022145609.1	29600145	29600944	799	17	21.28	53	0.0663	14.2	21.6	6	22.5	LOC100889307	0.77	0.64	0.84	0.55	0.7	0.3	0.68	0.59
NW_022145598.1:1875415-1876213	NW_022145598.1	1875415	1876213	798	60	75.19	798	1	82.2	68.6	16.2	90.2	LOC754150	1	1	1	1	1	0.95	1	1
NW_022145600.1:8498730-8499528	NW_022145600.1	8498730	8499528	798	45	56.39	0	0	18.9	27.4	13.1	38.6	n/a	0.81	0.53	0.98	0.82	0.91	0.43	0.81	0.48
NW_022145605.1:6037437-6038234	NW_022145605.1	6037437	6038234	797	32	40.15	0	0	19.4	21.7	13.3	26.3	LOC764376	0.97	0.78	0.9	0.6	0.96	0.71	0.66	0.54
NW_022145610.1:14772657-14773452	NW_022145610.1	14772657	14773452	795	3	3.77	59	0.0742	40.9	36.6	19	38.5	LOC592288	0.57	0.45	0.71	0.51	0.79	0.43	0.64	0.41
NW_022145613.1:15105660-15106455	NW_022145613.1	15105660	15106455	795	9	11.32	73	0.0918	8.8	20	6.8	17.4	LOC754769	0.45	0.25	0.9	0.74	0.7	0.26	0.78	0.52
NW_022145613.1:15528260-15529055	NW_022145613.1	15528260	15529055	795	25	31.45	131	0.1648	36.9	33.8	15.6	32.9	LOC578975	1	0.79	0.98	0.78	1	0.76	0.85	0.68
NW_022145610.1:14256188-14256982	NW_022145610.1	14256188	14256982	794	15	18.89	111	0.1398	33.4	32.5	24.3	12.7	LOC100889158	0.97	0.86	1	0.86	1	0.96	0.73	0.34
NW_022145598.1:20407543-20408336	NW_022145598.1	20407543	20408336	793	11	13.87	0	0	6.5	22.7	6.9	13.7	n/a	0.67	0.32	1	0.98	0.7	0.33	0.5	0.42
NW_022145609.1:6585350-6586143	NW_022145609.1	6585350	6586143	793	19	23.96	0	0	16.8	24.9	17.5	9.7	LOC579362	0.94	0.77	0.96	0.88	0.97	0.91	0.49	0.38
NW_022145605.1:18506098-18506890	NW_022145605.1	18506098	18506890	792	18	22.73	117	0.1477	34.9	42.2	16.5	30.4	LOC100891820	0.94	0.71	0.96	0.84	0.85	0.65	0.9	0.8
NW_022145609.1:19269815-19270607	NW_022145609.1	19269815	19270607	792	19	23.99	39	0.0492	26.3	66.8	16.2	29	LOC105443446	0.54	0.51	0.93	0.89	0.92	0.74	0.64	0.56
NW_022145613.1:36735992-36736783	NW_022145613.1	36735992	36736783	791	34	42.98	0	0	17.7	39.5	10.1	30.6	n/a	0.96	0.63	0.86	0.85	1	0.56	0.8	0.74
NW_022145613.1:16089634-16090424	NW_022145613.1	16089634	16090424	790	11	13.92	0	0	15.2	25.5	5.9	17.1	n/a	0.94	0.67	1	0.87	0.85	0.31	0.92	0.77
NW_022145598.1:27475389-27476178	NW_022145598.1	27475389	27476178	789	18	22.81	217	0.275	29.6	46.8	19.3	22.8	LOC586898	0.81	0.67	0.85	0.78	0.95	0.57	0.79	0.55
NW_022145602.1:6828654-6829443	NW_022145602.1	6828654	6829443	789	52	65.91	0	0	49.2	49.8	24.5	46.1	n/a	0.92	0.9	0.98	0.96	0.91	0.79	0.74	0.71
NW_022145598.1:12283475-12284262	NW_022145598.1	12283475	12284262	787	13	16.52	0	0	32.4	71.3	43.5	24.1	n/a	0.99	0.86	1	0.95	1	0.93	0.92	0.74
NW_022145610.1:6366355-6367142	NW_022145610.1	6366355	6367142	787	14	17.79	79	0.1004	20.8	43.9	11.8	21.3	LOC105445642	0.98	0.82	1	1	0.96	0.63	0.79	0.63
NW_022145598.1:7484978-7485764	NW_022145598.1	7484978	7485764	786	23	29.26	279	0.355	37.7	58.2	11.6	54.6	LOC105444845	0.88	0.81	0.99	0.93	0.94	0.61	0.93	0.8
NW_022145606.1:2742605-2743390	NW_022145606.1	2742605	2743390	785	7	8.92	0	0	13.2	13.8	5.7	12.4	LOC100891602	0.64	0.51	0.77	0.59	0.63	0.31	0.54	0.46
NW_022145610.1:22519472-22520257	NW_022145610.1	22519472	22520257	785	6	7.64	77	0.0981	34.8	36.5	30.5	34.7	LOC100892785	0.99	0.65	1	0.68	1	0.79	0.91	0.65
NW_022145596.1:9119471-9120255	NW_022145596.1	9119471	9120255	784	19	24.23	0	0	20.3	26.4	10.7	25.5	n/a	0.72	0.53	0.75	0.65	0.78	0.52	0.71	0.54
NW_022145600.1:6829922-6830705	NW_022145600.1	6829922	6830705	783	9	11.49	157	0.2005	28	34.5	18.2	32.7	LOC105443126	0.97	0.63	0.97	0.83	0.87	0.72	0.72	0.53
NW_022145603.1:4707370-4708153	NW_022145603.1	4707370	4708153	783	26	33.21	0	0	39.5	42.4	23.7	33.7	n/a	0.93	0.83	0.87	0.87	0.95	0.78	0.97	0.75
NW_022145603.1:14257259-14258041	NW_022145603.1	14257259	14258041	782	26	33.25	274	0.3504	30.5	45.4	11.8	36.5	LOC590395	0.65	0.45	0.96	0.95	0.91	0.67	0.59	0.53
NW_022145609.1:16077943-16078725	NW_022145609.1	16077943	16078725	782	53	67.77	0	0	40.2	42.4	17.6	42.9	n/a	1	0.98	0.98	0.95	0.97	0.97	0.94	0.87
NW_022145613.1:11772587-11773368	NW_022145613.1	11772587	11773368	781	12	15.36	99	0.1268	25.4	23.8	12.2	25.9	LOC100894061	0.88	0.75	0.94	0.79	0.89	0.52	0.9	0.74
NW_022145614.1:4174428-4175209	NW_022145614.1	4174428	4175209	781	30	38.41	169	0.2164	18.7	38	9.7	33.3	LOC581380	0.96	0.73	1	0.95	0.99	0.4	0.89	0.78
NW_022145600.1:10332306-10333084	NW_022145600.1	10332306	10333084	778	9	11.57	0	0	52.2	48.9	12.7	12.5	n/a	0.95	0.9	0.95	0.88	0.95	0.69	0.71	0.32
NW_022145606.1:31957070-31957848	NW_022145606.1	31957070	31957848	778	10	12.85	81	0.1041	28.5	22.2	14.3	21.1	LOC755757	0.86	0.58	0.76	0.55	1	0.78	0.62	0.5
NW_022145613.1:12149930-12150707	NW_022145613.1	12149930	12150707	777	6	7.72	0	0	19	21.2	10.3	18	LOC578976	0.95	0.81	0.74	0.61	0.96	0.53	0.65	0.58
NW_022145611.1:22072925-22073700	NW_022145611.1	22072925	22073700	775	59	76.13	0	0	28.6	38.2	18.2	47.7	LOC115929676	0.95	0.86	0.99	0.91	0.91	0.83	1	0.88
NW_022145612.1:17221246-17222021	NW_022145612.1	17221246	17222021	775	29	37.42	216	0.2787	15.6	32.6	13.6	35.9	LOC581359	0.8	0.71	0.91	0.83	0.96	0.73	0.9	0.88
NW_022145603.1:27018807-27019581	NW_022145603.1	27018807	27019581	774	29	37.47	168	0.2171	18.3	42	10.8	19.2	LOC763792	0.94	0.77	0.97	0.9	0.89	0.6	0.76	0.44
NW_022145614.1:21076281-21077055	NW_022145614.1	21076281	21077055	774	10	12.92	42	0.0543	18.8	20.8	9.7	39.6	LOC574714	0.84	0.74	0.56	0.51	0.84	0.62	0.82	0.74
NW_022145600.1:11204637-11205410	NW_022145600.1	11204637	11205410	773	15	19.4	0	0	35.8	42.4	12.6	42.7	n/a	1	0.82	0.95	0.91	0.97	0.65	0.78	0.67
NW_022145606.1:21387703-21388476	NW_022145606.1	21387703	21388476	773	18	23.29	0	0	14.5	49.8	29.3	43.7	n/a	0.81	0.49	0.95	0.81	1	0.9	0.95	0.73
NW_022145599.1:4438123-4438894	NW_022145599.1	4438123	4438894	771	30	38.91	0	0	7.8	22.8	6.3	31.2	LOC578181	0.89	0.3	0.92	0.87	0.91	0.17	0.94	0.89
NW_022145606.1:42241190-42241959	NW_022145606.1	42241190	42241959	769	40	52.02	249	0.3238	38.5	35.2	18	42.6	LOC100894122	0.96	0.84	0.91	0.81	1	0.81	0.71	0.66
NW_022145594.1:31665523-31666291	NW_022145594.1	31665523	31666291	768	21	27.34	0	0	19.2	30.9	14.3	18.9	LOC100892245	0.9	0.63	0.96	0.85	0.9	0.54	0.72	0.55
NW_022145600.1:6645073-6645841	NW_022145600.1	6645073	6645841	768	7	9.11	0	0	30.9	28.2	10.8	26	LOC105446861	1	0.9	0.96	0.9	0.96	0.59	0.7	0.55
NW_022145612.1:2216551-2217319	NW_022145612.1	2216551	2217319	768	24	31.25	0	0	42.4	59.4	18.8	26.8	LOC757247	1	1	1	1	0.97	0.95	0.77	0.56
NW_022145598.1:19777650-19778417	NW_022145598.1	19777650	19778417	767	18	23.47	0	0	8.5	29.1	20.3	9.3	n/a	0.98	0.34	1	0.96	1	0.84	0.56	0.38
NW_022145603.1:24040467-24041233	NW_022145603.1	24040467	24041233	766	8	10.44	133	0.1736	16.6	34	5.1	16.7	LOC583944	0.73	0.46	0.99	0.99	0.64	0.21	0.4	0.29
NW_022145605.1:629202-629968	NW_022145605.1	629202	629968	766	9	11.75	0	0	11.2	26	6	26	LOC588932	1	0.64	1	0.91	0.99	0.25	0.97	0.85
NW_022145600.1:16144795-16145559	NW_022145600.1	16144795	16145559	764	38	49.74	0	0	47.1	87.2	39	40.9	n/a	0.94	0.7	1	1	1	0.99	0.9	0.81
NW_022145606.1:8363927-8364690	NW_022145606.1	8363927	8364690	763	22	28.83	249	0.3263	20.2	24.5	9.7	22.3	LOC590728	0.56	0.5	0.72	0.67	0.81	0.5	0.77	0.64
NW_022145598.1:3115739-3116501	NW_022145598.1	3115739	3116501	762	7	9.19	0	0	34.2	29.4	12.8	28.9	n/a	0.94	0.83	0.81	0.73	0.86	0.77	0.92	0.81
NW_022145598.1:14700540-14701302	NW_022145598.1	14700540	14701302	762	39	51.18	0	0	21.1	32.2	8	26	n/a	0.84	0.67	1	0.98	0.79	0.45	0.66	0.55
NW_022145613.1:37893900-37894662	NW_022145613.1	37893900	37894662	762	48	62.99	182	0.2388	47.3	56.3	19.3	62.5	LOC589910	1	0.98	1	1	1	0.95	1	0.97
NW_022145598.1:4423821-4424580	NW_022145598.1	4423821	4424580	759	28	36.89	235	0.3096	31.2	25.7	10	35.4	LOC582631	0.88	0.7	0.74	0.48	0.79	0.38	0.78	0.69
NW_022145613.1:15409165-15409924	NW_022145613.1	15409165	15409924	759	62	81.69	148	0.195	15.3	43.2	23.4	43	LOC105438311	1	0.64	1	1	1	0.98	1	1
NW_022145603.1:5905023-5905781	NW_022145603.1	5905023	5905781	758	17	22.43	0	0	43.3	35.7	10.6	20.6	n/a	1	0.99	0.99	0.99	0.87	0.58	0.81	0.61
NW_022145609.1:7203435-7204193	NW_022145609.1	7203435	7204193	758	73	96.31	256	0.3377	67.8	65.9	22.6	69.2	LOC100890448	0.98	0.91	1	0.99	1	0.82	1	0.98
NW_022145594.1:42381502-42382259	NW_022145594.1	42381502	42382259	757	16	21.14	0	0	14.3	23.1	9.1	27.2	n/a	0.83	0.55	0.82	0.68	0.86	0.44	0.96	0.74
NW_022145607.1:33992203-33992959	NW_022145607.1	33992203	33992959	756	21	27.78	170	0.2249	20.3	28.3	6.6	43.5	LOC579039	0.84	0.42	0.71	0.58	0.74	0.3	0.89	0.59
NW_022145614.1:11028521-11029277	NW_022145614.1	11028521	11029277	756	13	17.2	0	0	38.4	26	20.2	17.7	n/a	1	1	1	0.92	1	1	0.99	0.52
NW_022145600.1:19248723-19249478	NW_022145600.1	19248723	19249478	755	13	17.22	199	0.2636	38.4	30.8	11.5	22.3	LOC586369	0.97	0.85	0.77	0.7	0.88	0.61	0.7	0.56
NW_022145611.1:30638688-30639442	NW_022145611.1	30638688	30639442	754	18	23.87	0	0	16.2	28.4	9.2	31.3	LOC587831	0.93	0.61	0.89	0.66	0.84	0.39	0.71	0.66
NW_022145600.1:913558-914311	NW_022145600.1	913558	914311	753	38	50.46	306	0.4064	39.7	51.1	13.2	56.8	LOC582267	0.7	0.61	1	1	0.84	0.62	0.75	0.73
NW_022145607.1:23889804-23890557	NW_022145607.1	23889804	23890557	753	14	18.59	133	0.1766	40.4	45.5	15.7	51.6	LOC582916	0.92	0.8	1	0.99	0.89	0.61	0.93	0.81
NW_022145600.1:6260770-6261522	NW_022145600.1	6260770	6261522	752	21	27.93	0	0	19.2	20.2	10.1	18.2	n/a	0.85	0.56	0.77	0.46	0.86	0.43	0.86	0.71
NW_022145607.1:29260009-29260760	NW_022145607.1	29260009	29260760	751	23	30.63	119	0.1585	36.8	60.2	38	23.4	LOC105439014	1	0.8	1	0.82	1	0.7	0.81	0.38
NW_022145606.1:6498904-6499654	NW_022145606.1	6498904	6499654	750	19	25.33	0	0	39.2	38.3	14.9	22.4	n/a	0.96	0.89	1	0.96	0.9	0.76	0.79	0.55
NW_022145602.1:25985166-25985915	NW_022145602.1	25985166	25985915	749	12	16.02	82	0.1095	19.5	13.4	8	18.5	LOC753141	0.84	0.47	0.6	0.43	0.79	0.43	0.89	0.45
NW_022145596.1:14869491-14870238	NW_022145596.1	14869491	14870238	747	27	36.14	0	0	18.2	25	9.5	31.8	LOC763027	0.76	0.63	0.9	0.76	0.77	0.5	0.93	0.87
NW_022145600.1:5885699-5886445	NW_022145600.1	5885699	5886445	746	21	28.15	0	0	85.4	78.9	10.4	27.5	n/a	1	1	1	1	1	0.6	0.78	0.67
NW_022145606.1:43300803-43301549	NW_022145606.1	43300803	43301549	746	25	33.51	157	0.2105	30.5	46.7	23.9	17.5	LOC100891969	1	0.9	0.99	0.82	1	0.95	0.88	0.6
NW_022145613.1:2281164-2281910	NW_022145613.1	2281164	2281910	746	17	22.79	21	0.0282	42	81.7	11.9	27.7	LOC105440177	0.98	0.96	1	1	0.96	0.8	0.68	0.65
NW_022145594.1:49532146-49532891	NW_022145594.1	49532146	49532891	745	15	20.13	0	0	27.4	30.8	7.7	14.3	n/a	0.87	0.68	0.94	0.76	0.75	0.46	0.73	0.38
NW_022145601.1:10063544-10064289	NW_022145601.1	10063544	10064289	745	21	28.19	0	0	12.3	21.2	10.2	31.7	n/a	0.63	0.49	0.72	0.63	0.94	0.47	0.75	0.7
NW_022145611.1:13578311-13579056	NW_022145611.1	13578311	13579056	745	19	25.5	0	0	10.3	16.2	14.6	22.3	LOC763563	0.88	0.39	0.87	0.44	0.83	0.48	0.97	0.76
NW_022145600.1:30645108-30645852	NW_022145600.1	30645108	30645852	744	14	18.82	103	0.1384	31.3	33.5	10	39.7	LOC579472	0.94	0.88	0.8	0.76	1	0.46	0.88	0.78
NW_022145602.1:5498493-5499237	NW_022145602.1	5498493	5499237	744	16	21.51	0	0	6	37.4	20	22.2	LOC763160	0.34	0.24	1	0.95	1	0.83	0.97	0.71
NW_022145605.1:39089631-39090375	NW_022145605.1	39089631	39090375	744	27	36.29	0	0	23.5	37.4	7.9	32.3	LOC756453	0.73	0.7	0.92	0.92	0.73	0.48	0.86	0.79
NW_022145606.1:21838272-21839015	NW_022145606.1	21838272	21839015	743	8	10.77	0	0	12.5	20.5	8	14.1	n/a	0.7	0.57	0.92	0.73	0.82	0.35	0.63	0.5
NW_022145607.1:7753579-7754322	NW_022145607.1	7753579	7754322	743	31	41.72	202	0.2719	28.7	40.9	6.8	37.9	LOC578750	0.62	0.47	0.65	0.61	0.66	0.31	0.64	0.5
NW_022145610.1:17503361-17504104	NW_022145610.1	17503361	17504104	743	31	41.72	0	0	21.9	28.4	21.8	30	n/a	0.88	0.78	0.9	0.85	0.92	0.75	0.94	0.79
NW_022145612.1:22046484-22047227	NW_022145612.1	22046484	22047227	743	9	12.11	70	0.0942	24.9	21.3	5.4	27.8	LOC590982	0.77	0.44	0.93	0.63	0.82	0.28	0.81	0.6
NW_022145603.1:17415386-17416128	NW_022145603.1	17415386	17416128	742	18	24.26	0	0	19	32	19.8	31.5	n/a	0.92	0.82	1	0.99	1	0.97	0.93	0.85
NW_022145606.1:21924045-21924787	NW_022145606.1	21924045	21924787	742	22	29.65	158	0.2129	20.1	20.2	5.7	22.8	LOC100892350	0.76	0.63	0.84	0.68	0.79	0.21	0.82	0.59
NW_022145603.1:14260057-14260797	NW_022145603.1	14260057	14260797	740	22	29.73	126	0.1703	16.1	23.9	6.8	10.6	LOC590395	0.69	0.53	0.9	0.81	0.67	0.44	0.75	0.49
NW_022145614.1:6904052-6904791	NW_022145614.1	6904052	6904791	739	13	17.59	188	0.2544	33.9	9.3	11.5	13.2	LOC594252	1	1	0.57	0.31	1	0.61	0.83	0.45
NW_022145609.1:28713167-28713905	NW_022145609.1	28713167	28713905	738	28	37.94	307	0.416	20	40.1	13.1	35.9	LOC373321	0.91	0.82	0.96	0.92	0.96	0.66	0.96	0.71
NW_022145610.1:22612155-22612893	NW_022145610.1	22612155	22612893	738	14	18.97	0	0	10.4	65.2	11	39.1	LOC753880	0.89	0.36	1	0.94	1	0.37	0.88	0.61
NW_022145612.1:26487015-26487753	NW_022145612.1	26487015	26487753	738	25	33.88	162	0.2195	23.7	42.2	12.9	39.7	LOC589560	0.8	0.77	1	0.99	0.8	0.77	0.96	0.8
NW_022145610.1:5704160-5704897	NW_022145610.1	5704160	5704897	737	11	14.93	0	0	7	37.7	8.7	33.5	n/a	0.96	0.24	1	1	0.7	0.67	0.96	0.96
NW_022145599.1:5745051-5745787	NW_022145599.1	5745051	5745787	736	29	39.4	0	0	18.1	18.8	11	25.2	LOC581860	0.78	0.57	0.83	0.67	0.94	0.56	0.84	0.55
NW_022145601.1:34071716-34072452	NW_022145601.1	34071716	34072452	736	80	108.7	736	1	73.7	68.6	19.7	64.6	LOC105437673	1	1	1	1	1	1	1	0.97
NW_022145604.1:20512925-20513661	NW_022145604.1	20512925	20513661	736	22	29.89	194	0.2636	23.1	22.7	8.2	32.4	LOC373223	0.71	0.51	0.69	0.43	0.6	0.4	0.91	0.76
NW_022145612.1:17246321-17247057	NW_022145612.1	17246321	17247057	736	45	61.14	0	0	28.5	50.2	16.5	42	n/a	0.98	0.81	1	1	1	0.93	0.97	0.9
NW_022145600.1:35644972-35645707	NW_022145600.1	35644972	35645707	735	31	42.18	62	0.0844	12.5	91.7	16.8	50.2	LOC589087	0.8	0.41	0.99	0.98	0.77	0.71	0.84	0.73
NW_022145609.1:16578804-16579539	NW_022145609.1	16578804	16579539	735	23	31.29	210	0.2857	50.8	61.6	24.3	55.1	LOC577731	0.94	0.86	1	1	0.96	0.87	0.89	0.83
NW_022145605.1:36142624-36143358	NW_022145605.1	36142624	36143358	734	28	38.15	116	0.158	28.5	32.5	15.9	41.8	LOC584206	1	0.97	0.94	0.92	1	0.97	1	1
NW_022145607.1:31780737-31781469	NW_022145607.1	31780737	31781469	732	13	17.76	0	0	11.4	23.9	8.1	38.4	n/a	0.5	0.46	0.9	0.81	0.91	0.34	0.84	0.73
NW_022145598.1:8319378-8320109	NW_022145598.1	8319378	8320109	731	13	17.78	34	0.0465	30.9	20.5	12.1	7.4	LOC576722	1	0.97	0.93	0.74	0.98	0.72	0.68	0.18
NW_022145609.1:10601437-10602168	NW_022145609.1	10601437	10602168	731	28	38.3	0	0	16.1	24.5	8.6	26	n/a	0.94	0.56	0.96	0.89	0.88	0.43	0.95	0.76
NW_022145609.1:16201374-16202102	NW_022145609.1	16201374	16202102	728	47	64.56	37	0.0508	24.5	30.1	17.1	19.4	LOC100890386	0.95	0.9	0.93	0.85	0.96	0.89	0.65	0.53
NW_022145614.1:16081525-16082251	NW_022145614.1	16081525	16082251	726	13	17.91	0	0	28.8	41.6	7.7	21.5	LOC576911	0.73	0.68	1	0.92	0.66	0.32	0.69	0.44
NW_022145604.1:4160686-4161411	NW_022145604.1	4160686	4161411	725	25	34.48	0	0	73.1	85.2	14.2	20.4	n/a	1	1	1	1	1	0.71	0.61	0.45
NW_022145610.1:35373750-35374475	NW_022145610.1	35373750	35374475	725	24	33.1	90	0.1241	23.5	40.3	11.6	36.4	LOC588833	0.92	0.72	0.92	0.86	0.79	0.59	0.9	0.79
NW_022145605.1:40411763-40412487	NW_022145605.1	40411763	40412487	724	17	23.48	0	0	26.5	37.1	14	22.8	LOC576030	0.93	0.86	0.95	0.94	0.95	0.81	0.83	0.66
NW_022145609.1:12018472-12019195	NW_022145609.1	12018472	12019195	723	27	37.34	0	0	24.6	20.1	14.5	26.5	LOC587924	1	0.99	0.91	0.77	1	0.89	0.96	0.75
NW_022145611.1:30525821-30526544	NW_022145611.1	30525821	30526544	723	25	34.58	86	0.1189	17.4	23.7	11.8	35.3	LOC586399	0.9	0.61	0.9	0.71	0.87	0.57	0.91	0.69
NW_022145609.1:28716213-28716935	NW_022145609.1	28716213	28716935	722	32	44.32	0	0	32.8	39.4	12	23.8	n/a	0.89	0.86	1	0.97	0.99	0.71	0.87	0.63
NW_022145597.1:13622707-13623428	NW_022145597.1	13622707	13623428	721	5	6.93	98	0.1359	7.5	15.5	5.7	17.4	LOC105446415	0.51	0.19	0.75	0.37	0.65	0.19	0.81	0.36
NW_022145600.1:20418468-20419189	NW_022145600.1	20418468	20419189	721	16	22.19	0	0	24.9	40.7	14.9	29.6	n/a	0.79	0.7	1	1	1	0.61	0.71	0.58
NW_022145602.1:5992540-5993261	NW_022145602.1	5992540	5993261	721	37	51.32	297	0.4119	56.6	53.3	15.2	51.8	LOC593204	1	0.91	0.93	0.82	1	0.86	0.91	0.77
NW_022145603.1:26504104-26504821	NW_022145603.1	26504104	26504821	717	4	5.58	0	0	18	44.5	11	70.3	n/a	0.9	0.67	0.95	0.76	0.85	0.46	1	0.99
NW_022145613.1:34794765-34795480	NW_022145613.1	34794765	34795480	715	12	16.78	0	0	20.5	30.6	12.8	34.1	LOC578275	1	0.79	1	1	1	0.34	0.97	0.91
NW_022145611.1:1654093-1654805	NW_022145611.1	1654093	1654805	712	27	37.92	153	0.2149	35.8	52.6	19.4	34.6	LOC764083	0.94	0.75	1	1	0.84	0.68	0.92	0.68
NW_022145612.1:20555096-20555808	NW_022145612.1	20555096	20555808	712	14	19.66	124	0.1742	19.4	58	12.1	28.7	LOC591789	0.82	0.64	1	1	0.9	0.64	0.94	0.66
NW_022145607.1:18351972-18352683	NW_022145607.1	18351972	18352683	711	16	22.5	0	0	23.8	31.3	10.7	17.7	n/a	0.72	0.71	0.8	0.79	0.82	0.57	0.79	0.61
NW_022145607.1:22763992-22764703	NW_022145607.1	22763992	22764703	711	17	23.91	125	0.1758	23.1	31	13.5	40	LOC589710	0.9	0.72	0.99	0.65	0.88	0.62	0.99	0.88
NW_022145603.1:18196549-18197259	NW_022145603.1	18196549	18197259	710	18	25.35	0	0	15.8	25.4	15.6	14.8	n/a	0.87	0.51	0.98	0.69	1	0.74	0.81	0.46
NW_022145603.1:19403156-19403865	NW_022145603.1	19403156	19403865	709	21	29.62	0	0	13	15.2	7.7	21.5	LOC755830	0.94	0.61	0.72	0.63	0.78	0.48	0.94	0.68
NW_022145609.1:8195487-8196196	NW_022145609.1	8195487	8196196	709	30	42.31	104	0.1467	17.3	17.5	8.5	44.2	LOC100891676	0.96	0.67	0.71	0.6	0.96	0.22	0.9	0.87
NW_022145614.1:18448717-18449426	NW_022145614.1	18448717	18449426	709	26	36.67	0	0	37.7	46.2	20.3	9.1	LOC100890216	1	1	1	1	1	0.97	0.41	0.27
NW_022145594.1:49460951-49461658	NW_022145594.1	49460951	49461658	707	4	5.66	0	0	64.8	49.3	15.1	38.7	n/a	1	1	0.9	0.82	0.99	0.73	0.93	0.84
NW_022145603.1:4706244-4706951	NW_022145603.1	4706244	4706951	707	6	8.49	0	0	7.4	8.5	11.2	11.2	n/a	0.8	0.33	0.94	0.28	0.88	0.39	0.84	0.47
NW_022145610.1:3828742-3829449	NW_022145610.1	3828742	3829449	707	41	57.99	142	0.2008	44.5	48.7	15.7	29	LOC580024	0.95	0.91	0.91	0.9	0.96	0.84	0.7	0.61
NW_022145614.1:24903412-24904119	NW_022145614.1	24903412	24904119	707	24	33.95	242	0.3423	34.6	34	13.3	59	LOC578526	0.89	0.59	0.86	0.77	0.87	0.57	1	1
NW_022145605.1:34148275-34148981	NW_022145605.1	34148275	34148981	706	21	29.75	0	0	33.2	35.6	13.3	24.5	LOC100893043	0.95	0.91	0.9	0.86	0.93	0.65	0.56	0.5
NW_022145607.1:40771762-40772467	NW_022145607.1	40771762	40772467	705	15	21.28	18	0.0255	21.4	42.8	15.1	26	dlp	0.6	0.5	0.98	0.97	0.96	0.75	0.57	0.43
NW_022145594.1:44146413-44147116	NW_022145594.1	44146413	44147116	703	16	22.76	20	0.0284	10.9	25.2	13.1	28.9	LOC579489	0.87	0.53	1	1	1	0.61	0.89	0.72
NW_022145603.1:23605522-23606225	NW_022145603.1	23605522	23606225	703	18	25.6	0	0	45.7	36.1	59	31.1	LOC577593	0.9	0.84	1	1	0.97	0.89	0.76	0.48
NW_022145604.1:29093251-29093954	NW_022145604.1	29093251	29093954	703	65	92.46	0	0	28.7	39.3	16.7	36.8	LOC763234	1	1	1	1	1	0.99	0.92	0.91
NW_022145614.1:8693788-8694491	NW_022145614.1	8693788	8694491	703	23	32.72	0	0	8	19.1	9.2	24.1	LOC574894	0.98	0.38	0.95	0.66	0.85	0.57	0.74	0.67
NW_022145607.1:27748000-27748701	NW_022145607.1	27748000	27748701	701	15	21.4	0	0	22.3	68.9	10.4	26.6	LOC115918908	1	0.91	1	1	1	0.54	0.92	0.87
NW_022145610.1:935006-935707	NW_022145610.1	935006	935707	701	81	115.55	701	1	84.2	77	18.5	86.7	LOC105445345	1	1	1	1	1	0.92	0.95	0.94
NW_022145599.1:37234966-37235666	NW_022145599.1	37234966	37235666	700	37	52.86	149	0.2129	29.9	33	14.6	33	LOC100888821	0.99	0.96	0.97	0.94	0.94	0.74	0.79	0.69
NW_022145605.1:39105303-39106003	NW_022145605.1	39105303	39106003	700	43	61.43	238	0.34	29.5	25.9	60.3	33.1	LOC589950	0.93	0.89	0.7	0.7	0.98	0.95	0.7	0.61
NW_022145609.1:30051749-30052449	NW_022145609.1	30051749	30052449	700	15	21.43	37	0.0529	30.5	45.8	11.2	29.3	LOC581762	1	0.98	1	1	1	0.54	0.69	0.69
NW_022145594.1:8613410-8614109	NW_022145594.1	8613410	8614109	699	15	21.46	74	0.1059	28.1	37.3	10.5	27	LOC587814	0.93	0.79	0.87	0.77	0.94	0.5	0.86	0.64
NW_022145598.1:25088242-25088941	NW_022145598.1	25088242	25088941	699	14	20.03	0	0	13.8	60.7	9.8	25.2	LOC105437895	1	0.82	1	1	0.96	0.44	0.89	0.87
NW_022145603.1:5905981-5906680	NW_022145603.1	5905981	5906680	699	7	10.01	9	0.0129	36.5	32.8	7.9	20.6	LOC576020	0.93	0.81	0.86	0.79	0.81	0.32	0.82	0.65
NW_022145605.1:38729307-38730006	NW_022145605.1	38729307	38730006	699	13	18.6	0	0	41.2	64.4	7.9	31.8	LOC105440969	1	1	1	1	1	0.34	0.92	0.86
NW_022145599.1:28846377-28847075	NW_022145599.1	28846377	28847075	698	12	17.19	115	0.1648	20.2	24.2	11.6	43.4	LOC100889891	0.87	0.55	0.87	0.81	0.9	0.37	0.89	0.84
NW_022145614.1:11129408-11130106	NW_022145614.1	11129408	11130106	698	19	27.22	0	0	33.2	35	7.2	14.2	LOC581521	0.98	0.93	1	1	0.75	0.42	0.65	0.48
NW_022145611.1:24230702-24231399	NW_022145611.1	24230702	24231399	697	19	27.26	0	0	35.1	21.5	12.1	41.1	n/a	1	0.97	0.74	0.71	0.97	0.51	0.97	0.75
NW_022145612.1:43859911-43860608	NW_022145612.1	43859911	43860608	697	15	21.52	167	0.2396	37.1	45.2	17.5	53.7	LOC580669	0.8	0.66	0.87	0.76	0.9	0.63	0.89	0.73
NW_022145600.1:24918837-24919533	NW_022145600.1	24918837	24919533	696	11	15.8	346	0.4971	69.7	46.9	15.5	43.3	LOC581018	1	1	0.92	0.88	1	0.78	1	0.76
NW_022145601.1:1399037-1399733	NW_022145601.1	1399037	1399733	696	33	47.41	153	0.2198	22.4	27.9	16.1	20.5	LOC582075	0.77	0.52	0.94	0.63	1	1	0.71	0.38
NW_022145610.1:14770504-14771200	NW_022145610.1	14770504	14771200	696	12	17.24	64	0.092	26	69.2	16.3	35.6	LOC592288	0.89	0.79	0.97	0.91	0.97	0.71	0.95	0.8
NW_022145605.1:11481984-11482679	NW_022145605.1	11481984	11482679	695	30	43.17	399	0.5741	58.9	30.1	14.1	25.6	LOC100891600	1	1	0.98	0.85	1	0.8	0.87	0.51
NW_022145611.1:17471344-17472036	NW_022145611.1	17471344	17472036	692	14	20.23	95	0.1373	19.5	30.8	14.1	30.7	LOC588883	0.91	0.65	0.77	0.71	1	0.79	0.76	0.61
NW_022145605.1:36625324-36626015	NW_022145605.1	36625324	36626015	691	38	54.99	151	0.2185	35.1	46.1	12.5	45.2	LOC583929	1	1	1	0.96	1	0.64	0.81	0.79
NW_022145601.1:34072983-34073673	NW_022145601.1	34072983	34073673	690	119	172.46	690	1	67.3	61.4	16.9	63.2	LOC105437673	0.99	0.96	1	1	1	0.92	1	1
NW_022145609.1:15506538-15507228	NW_022145609.1	15506538	15507228	690	34	49.28	81	0.1174	41.7	38.9	18.6	49.6	LOC593296	1	0.98	0.98	0.97	0.99	0.85	0.95	0.95
NW_022145611.1:2496935-2497625	NW_022145611.1	2496935	2497625	690	18	26.09	0	0	16.1	40.1	8.1	37	n/a	1	0.71	1	1	0.97	0.17	1	0.97
NW_022145599.1:6019848-6020537	NW_022145599.1	6019848	6020537	689	47	68.21	381	0.553	62.9	68.6	14.8	76.1	LOC575000	0.98	0.89	1	1	0.93	0.81	1	0.75
NW_022145609.1:2437430-2438119	NW_022145609.1	2437430	2438119	689	18	26.12	0	0	14.3	47.4	24	13.7	n/a	0.99	0.57	1	1	1	1	0.95	0.64
NW_022145607.1:6865410-6866098	NW_022145607.1	6865410	6866098	688	16	23.26	0	0	39.5	38.3	7.2	17.3	n/a	1	1	1	0.96	1	0.26	0.95	0.68
NW_022145609.1:16753655-16754343	NW_022145609.1	16753655	16754343	688	6	8.72	0	0	24.9	21.5	8.7	11.8	LOC763491	1	0.96	0.62	0.42	0.96	0.47	0.73	0.42
NW_022145611.1:27987807-27988495	NW_022145611.1	27987807	27988495	688	15	21.8	0	0	20.6	21	7.1	24	n/a	0.89	0.7	0.8	0.6	0.87	0.32	0.7	0.54
NW_022145613.1:37460020-37460708	NW_022145613.1	37460020	37460708	688	24	34.88	212	0.3081	20.3	29.1	10.6	33	LOC105438306	0.65	0.46	0.75	0.66	1	0.5	0.8	0.66
NW_022145613.1:21563653-21564340	NW_022145613.1	21563653	21564340	687	26	37.85	0	0	21.5	45.4	14.3	32.2	n/a	1	1	1	1	1	0.55	0.99	0.95
NW_022145613.1:21233897-21234582	NW_022145613.1	21233897	21234582	685	39	56.93	0	0	40.4	41	17.1	37.6	n/a	0.98	0.96	0.99	0.95	1	0.93	0.97	0.81
NW_022145611.1:16523204-16523887	NW_022145611.1	16523204	16523887	683	46	67.35	0	0	9.2	27.4	6.4	39.3	n/a	0.74	0.26	0.73	0.73	0.58	0.36	0.99	0.93
NW_022145607.1:3173422-3174104	NW_022145607.1	3173422	3174104	682	39	57.18	0	0	23.6	50.8	9.6	39.9	n/a	1	0.92	1	1	1	0.48	1	0.98
NW_022145609.1:30130438-30131120	NW_022145609.1	30130438	30131120	682	8	11.73	0	0	46.6	57.7	16.1	19.6	n/a	1	0.96	1	0.98	1	0.8	0.67	0.48
NW_022145603.1:4589692-4590373	NW_022145603.1	4589692	4590373	681	29	42.58	0	0	40.4	33.8	18.5	36.8	LOC100892776	0.98	0.89	0.97	0.92	0.97	0.9	0.96	0.86
NW_022145596.1:12908460-12909140	NW_022145596.1	12908460	12909140	680	44	64.71	0	0	35.2	51.6	15.6	51.2	LOC100890707	0.98	0.93	1	0.97	1	0.85	0.95	0.94
NW_022145605.1:36088122-36088802	NW_022145605.1	36088122	36088802	680	25	36.76	0	0	12.1	33.4	9	38.3	LOC584224	1	0.46	1	1	0.96	0.45	1	0.96
NW_022145611.1:21908236-21908915	NW_022145611.1	21908236	21908915	679	24	35.35	0	0	16.5	22.4	10.3	22.7	n/a	1	0.63	0.78	0.65	1	0.35	0.46	0.37
NW_022145600.1:4714782-4715460	NW_022145600.1	4714782	4715460	678	13	19.17	40	0.059	22.6	26.3	7.3	17.1	LOC586584	0.71	0.49	0.85	0.62	0.73	0.33	0.6	0.34
NW_022145612.1:10944505-10945183	NW_022145612.1	10944505	10945183	678	32	47.2	129	0.1903	17.7	44	7.9	51.9	LOC579674	0.96	0.8	1	1	1	0.24	1	0.96
NW_022145612.1:51507445-51508123	NW_022145612.1	51507445	51508123	678	43	63.42	14	0.0206	13.4	42.6	9.2	29.5	LOC100889253	0.8	0.51	0.91	0.91	0.92	0.53	0.71	0.59
NW_022145609.1:14735509-14736186	NW_022145609.1	14735509	14736186	677	15	22.16	127	0.1876	30.5	20	11.9	40.8	LOC575272	0.69	0.69	0.85	0.6	0.87	0.72	0.81	0.76
NW_022145611.1:36130859-36131534	NW_022145611.1	36130859	36131534	675	7	10.37	91	0.1348	5.1	9.9	7.5	6.4	LOC582966	0.36	0.24	0.38	0.21	0.95	0.19	0.36	0.17
NW_022145613.1:37065592-37066266	NW_022145613.1	37065592	37066266	674	14	20.77	238	0.3531	25.7	32.5	10.2	44.2	LOC581061	0.74	0.53	0.75	0.55	0.92	0.58	0.88	0.67
NW_022145598.1:34649253-34649925	NW_022145598.1	34649253	34649925	672	12	17.86	0	0	14.4	38	7.8	21.2	n/a	1	0.84	1	1	1	0.29	0.78	0.66
NW_022145604.1:31511629-31512301	NW_022145604.1	31511629	31512301	672	49	72.92	0	0	57.7	55.3	16.5	35.1	n/a	0.99	0.99	0.99	0.99	0.99	0.93	0.99	0.98
NW_022145600.1:6477987-6478657	NW_022145600.1	6477987	6478657	670	82	122.39	670	1	76.6	68.2	17.7	76.6	LOC100888995	1	1	1	1	1	0.95	1	1
NW_022145605.1:35820917-35821587	NW_022145605.1	35820917	35821587	670	13	19.4	15	0.0224	15.9	45.2	6.8	21	LOC592143	0.84	0.54	1	1	0.7	0.34	0.93	0.66
NW_022145610.1:25948461-25949131	NW_022145610.1	25948461	25949131	670	12	17.91	54	0.0806	14	26.8	8.5	31.9	LOC587567	0.99	0.73	1	1	1	0.36	1	0.93
NW_022145613.1:19721346-19722016	NW_022145613.1	19721346	19722016	670	7	10.45	0	0	20	33.2	17	26.6	LOC100889298	0.82	0.61	0.87	0.6	0.95	0.61	0.83	0.57
NW_022145604.1:20943909-20944577	NW_022145604.1	20943909	20944577	668	18	26.95	176	0.2635	17.4	38.3	12.5	30.5	LOC591360	0.76	0.47	0.87	0.78	0.96	0.68	0.94	0.68
NW_022145606.1:41892431-41893096	NW_022145606.1	41892431	41893096	665	14	21.05	0	0	62	44.6	57.6	25.2	LOC581393	1	0.99	1	1	1	1	0.99	0.56
NW_022145609.1:29674226-29674891	NW_022145609.1	29674226	29674891	665	27	40.6	3	0.0045	9.8	23.5	6	19.4	LOC100892472	0.72	0.27	0.85	0.76	0.59	0.28	0.57	0.42
NW_022145606.1:17432802-17433466	NW_022145606.1	17432802	17433466	664	20	30.12	51	0.0768	27	39.3	15.7	22.9	LOC105441997	1	0.85	0.97	0.94	0.98	0.8	0.65	0.62
NW_022145612.1:54415236-54415900	NW_022145612.1	54415236	54415900	664	28	42.17	89	0.134	19.9	36.1	13.1	25.1	LOC100889936	1	0.69	1	1	1	0.71	0.95	0.72
NW_022145602.1:6614494-6615156	NW_022145602.1	6614494	6615156	662	8	12.08	0	0	17.7	18.4	13.5	14.4	LOC590577	0.98	0.71	0.81	0.6	0.97	0.59	0.62	0.32
NW_022145613.1:28829619-28830279	NW_022145613.1	28829619	28830279	660	17	25.76	0	0	29.3	30.8	8	17.7	n/a	0.88	0.68	0.9	0.76	0.91	0.5	0.85	0.51
NW_022145596.1:15619192-15619851	NW_022145596.1	15619192	15619851	659	13	19.73	267	0.4052	29.9	37	11.6	46.4	LOC587178	0.84	0.7	0.93	0.8	0.9	0.7	0.68	0.59
NW_022145609.1:13693324-13693982	NW_022145609.1	13693324	13693982	658	24	36.47	0	0	25.8	36	13.6	37.8	n/a	0.77	0.77	0.86	0.79	1	0.43	0.87	0.76
NW_022145613.1:28953070-28953727	NW_022145613.1	28953070	28953727	657	16	24.35	170	0.2588	24.3	30.9	10.8	36.9	LOC100891879	0.91	0.68	1	0.87	0.96	0.63	0.96	0.76
NW_022145596.1:14872173-14872829	NW_022145596.1	14872173	14872829	656	14	21.34	45	0.0686	21.1	17	17.2	40.9	LOC763027	0.71	0.52	0.83	0.51	0.88	0.68	0.79	0.65
NW_022145598.1:3535961-3536617	NW_022145598.1	3535961	3536617	656	12	18.29	0	0	15	41	10.9	16.1	LOC582071	0.87	0.72	0.82	0.7	0.84	0.57	0.74	0.69
NW_022145609.1:11015933-11016587	NW_022145609.1	11015933	11016587	654	19	29.05	67	0.1024	26.6	42.6	7.6	27.1	LOC583660	0.92	0.79	1	1	0.88	0.27	0.86	0.65
NW_022145614.1:4219930-4220584	NW_022145614.1	4219930	4220584	654	14	21.41	163	0.2492	31.5	36.8	11.5	36.1	LOC373526	0.99	0.85	1	0.94	1	0.64	0.81	0.71
NW_022145604.1:26428570-26429223	NW_022145604.1	26428570	26429223	653	57	87.29	0	0	26	33.3	13.1	42.7	LOC373206	0.96	0.87	0.98	0.96	0.96	0.81	0.99	0.93
NW_022145598.1:4523676-4524328	NW_022145598.1	4523676	4524328	652	8	12.27	0	0	5.1	36.3	10.4	13.7	LOC582631	0.69	0.07	1	1	1	0.46	0.81	0.46
NW_022145594.1:3634219-3634870	NW_022145594.1	3634219	3634870	651	7	10.75	0	0	11.4	15.5	24.4	6.7	n/a	0.76	0.53	0.77	0.41	1	0.96	0.72	0.29
NW_022145606.1:5912149-5912800	NW_022145606.1	5912149	5912800	651	8	12.29	13	0.02	10.7	25.8	9.1	7.6	LOC105438324	0.55	0.36	0.98	0.86	0.98	0.41	0.7	0.27
NW_022145598.1:5121021-5121671	NW_022145598.1	5121021	5121671	650	40	61.54	66	0.1015	29.2	46.4	16.8	36	LOC590723	0.98	0.9	0.92	0.89	1	0.86	0.96	0.84
NW_022145598.1:30860118-30860768	NW_022145598.1	30860118	30860768	650	24	36.92	0	0	86.4	78.5	52.9	8.3	n/a	1	0.9	0.99	0.91	0.93	0.85	0.74	0.31
NW_022145614.1:18442095-18442745	NW_022145614.1	18442095	18442745	650	19	29.23	168	0.2585	26.3	45.8	11.2	36.8	LOC100890216	0.9	0.65	1	0.96	0.92	0.61	1	0.92
NW_022145596.1:2290179-2290828	NW_022145596.1	2290179	2290828	649	14	21.57	0	0	14.7	33.6	11.6	28.8	LOC100893463	0.88	0.6	0.99	0.96	0.91	0.47	0.81	0.74
NW_022145607.1:12997875-12998524	NW_022145607.1	12997875	12998524	649	12	18.49	0	0	12.7	20.2	10	21.6	LOC753846	0.81	0.76	0.67	0.59	0.77	0.69	0.9	0.69
NW_022145610.1:34228967-34229616	NW_022145610.1	34228967	34229616	649	10	15.41	30	0.0462	22.2	26.4	14.7	24.8	LOC105446365	1	0.6	0.96	0.78	0.99	0.41	0.85	0.65
NW_022145614.1:10993725-10994374	NW_022145614.1	10993725	10994374	649	23	35.44	121	0.1864	22.9	56.5	20	50.2	LOC582728	1	1	1	1	1	0.99	0.98	0.91
NW_022145600.1:11268054-11268702	NW_022145600.1	11268054	11268702	648	16	24.69	0	0	11.1	18.5	6.7	28.4	LOC752998	0.44	0.37	0.43	0.39	0.81	0.34	0.75	0.67
NW_022145602.1:17621270-17621918	NW_022145602.1	17621270	17621918	648	15	23.15	0	0	46.9	40.2	19.2	32.3	n/a	1	1	1	0.98	1	0.99	0.94	0.79
NW_022145612.1:35070540-35071187	NW_022145612.1	35070540	35071187	647	14	21.64	0	0	39.2	42.6	17.6	23.1	LOC105446119	1	0.92	1	1	1	0.96	1	0.93
NW_022145600.1:34121107-34121753	NW_022145600.1	34121107	34121753	646	20	30.96	0	0	17.4	48	9.1	23.9	n/a	0.54	0.39	1	1	0.73	0.43	0.53	0.38
NW_022145612.1:22065794-22066440	NW_022145612.1	22065794	22066440	646	17	26.32	0	0	18.8	22.5	6.9	35.7	LOC105446639	1	0.78	0.93	0.64	0.98	0.21	0.95	0.72
NW_022145598.1:4603041-4603685	NW_022145598.1	4603041	4603685	644	7	10.87	81	0.1258	25	26.4	9.4	29.3	LOC756550	0.88	0.83	0.93	0.85	1	0.51	0.89	0.83
NW_022145603.1:20062908-20063552	NW_022145603.1	20062908	20063552	644	27	41.93	0	0	26.8	13.7	10.2	20.5	n/a	0.82	0.73	0.55	0.47	0.84	0.49	0.58	0.38
NW_022145609.1:31670866-31671510	NW_022145609.1	31670866	31671510	644	14	21.74	0	0	9.4	18.9	5.8	29.4	LOC579418	0.67	0.35	0.75	0.65	0.94	0.18	0.77	0.7
NW_022145603.1:9526246-9526889	NW_022145603.1	9526246	9526889	643	21	32.66	176	0.2737	23.7	35.2	6.1	31.7	LOC582892	0.7	0.56	1	0.98	0.82	0.29	0.92	0.85
NW_022145612.1:7126536-7127179	NW_022145612.1	7126536	7127179	643	43	66.87	73	0.1135	20.5	36.1	10.4	43.1	LOC754129	0.9	0.79	0.92	0.86	0.9	0.67	0.9	0.73
NW_022145612.1:49495549-49496191	NW_022145612.1	49495549	49496191	642	63	98.13	185	0.2882	47.1	50.4	17.7	57.5	LOC580859	1	1	0.99	0.99	1	0.96	0.98	0.98
NW_022145610.1:21558456-21559097	NW_022145610.1	21558456	21559097	641	6	9.36	24	0.0374	18.6	40.2	16.1	29.1	LOC593633	0.88	0.53	0.92	0.83	0.99	0.65	0.92	0.82
NW_022145609.1:16062347-16062986	NW_022145609.1	16062347	16062986	639	30	46.95	0	0	18.3	26.3	12.3	27.2	LOC593964	0.9	0.85	0.97	0.87	0.98	0.74	0.83	0.69
NW_022145613.1:22706360-22706999	NW_022145613.1	22706360	22706999	639	17	26.6	0	0	21.1	30.3	17	27.2	n/a	0.95	0.61	0.79	0.68	0.93	0.59	0.9	0.82
NW_022145597.1:6579607-6580245	NW_022145597.1	6579607	6580245	638	25	39.18	144	0.2257	13.5	29.3	8.2	40.2	LOC100891506	0.63	0.47	0.79	0.78	0.67	0.43	0.93	0.87
NW_022145600.1:34697178-34697815	NW_022145600.1	34697178	34697815	637	19	29.83	55	0.0863	19.8	54.2	12.3	39.4	LOC575549	1	0.73	1	1	0.92	0.62	0.98	0.85
NW_022145612.1:7711461-7712098	NW_022145612.1	7711461	7712098	637	25	39.25	26	0.0408	19.3	48.8	13.1	50.1	LOC100893485	0.89	0.84	1	1	0.9	0.78	0.83	0.77
NW_022145598.1:17063391-17064026	NW_022145598.1	17063391	17064026	635	10	15.75	0	0	14.1	27.9	9.9	20	LOC764523	1	0.65	0.86	0.84	1	0.46	0.88	0.69
NW_022145612.1:26826258-26826892	NW_022145612.1	26826258	26826892	634	21	33.12	0	0	11.8	25.4	14.4	16.6	LOC583107	0.93	0.68	1	0.91	0.96	0.72	0.76	0.51
NW_022145603.1:15661494-15662126	NW_022145603.1	15661494	15662126	632	14	22.15	0	0	13.4	28.8	8	9.3	n/a	0.54	0.42	0.89	0.81	0.86	0.37	0.29	0.23
NW_022145605.1:37465954-37466586	NW_022145605.1	37465954	37466586	632	17	26.9	118	0.1867	23.6	32.4	8.5	40.5	LOC762415	0.8	0.49	1	1	0.82	0.33	0.96	0.89
NW_022145606.1:47500209-47500841	NW_022145606.1	47500209	47500841	632	16	25.32	64	0.1013	25.2	31.2	10.3	20.3	LOC589174	0.78	0.58	0.88	0.71	0.83	0.46	0.87	0.51
NW_022145609.1:10559922-10560553	NW_022145609.1	10559922	10560553	631	57	90.33	0	0	37	47	19.1	48.4	n/a	1	1	1	1	1	0.9	1	1
NW_022145612.1:36700365-36700996	NW_022145612.1	36700365	36700996	631	21	33.28	127	0.2013	34.2	37.8	11.8	40.3	LOC579456	0.73	0.71	0.8	0.75	0.74	0.6	0.73	0.58
NW_022145600.1:2124104-2124734	NW_022145600.1	2124104	2124734	630	51	80.95	45	0.0714	54.3	44.8	17.3	48.4	LOC752889	1	0.95	0.92	0.8	1	0.93	0.98	0.84
NW_022145609.1:29829018-29829648	NW_022145609.1	29829018	29829648	630	5	7.94	171	0.2714	13.3	20.9	7.8	14.8	LOC754092	0.73	0.44	0.65	0.47	0.86	0.34	0.58	0.39
NW_022145603.1:22407285-22407914	NW_022145603.1	22407285	22407914	629	11	17.49	0	0	28	26.4	16.8	27.3	n/a	0.91	0.8	0.87	0.67	0.88	0.81	0.98	0.83
NW_022145598.1:7488546-7489174	NW_022145598.1	7488546	7489174	628	30	47.77	223	0.3551	22.6	41.4	9.8	21.2	LOC105444845	0.72	0.6	1	1	0.77	0.57	0.67	0.45
NW_022145605.1:14916915-14917541	NW_022145605.1	14916915	14917541	626	27	43.13	0	0	36.2	45.2	16.9	42.9	n/a	0.89	0.85	0.94	0.93	1	0.85	0.93	0.93
NW_022145613.1:29611435-29612061	NW_022145613.1	29611435	29612061	626	7	11.18	0	0	12.1	25.3	6.7	28.1	LOC576574	1	0.8	0.86	0.85	0.98	0.2	0.87	0.81
NW_022145613.1:33335615-33336238	NW_022145613.1	33335615	33336238	623	8	12.84	73	0.1172	16.7	22.4	10.2	38.5	LOC586582	0.65	0.48	0.81	0.59	0.97	0.5	0.93	0.74
NW_022145599.1:23952951-23953573	NW_022145599.1	23952951	23953573	622	22	35.37	42	0.0675	21.2	37.2	15.1	33.1	LOC575632	0.97	0.86	0.98	0.94	1	0.82	0.9	0.85
NW_022145606.1:45147436-45148056	NW_022145606.1	45147436	45148056	620	18	29.03	0	0	32.7	93.7	38.4	14.3	n/a	0.99	0.91	1	1	1	0.99	0.88	0.61
NW_022145609.1:7466751-7467371	NW_022145609.1	7466751	7467371	620	29	46.77	0	0	29.2	23.1	18.1	45.1	LOC593225	1	0.94	0.72	0.71	1	0.94	0.98	0.89
NW_022145606.1:48459221-48459840	NW_022145606.1	48459221	48459840	619	15	24.23	76	0.1228	45.1	44.8	38.2	35.5	LOC584387	0.96	0.92	0.97	0.96	1	1	0.78	0.62
NW_022145601.1:1388813-1389430	NW_022145601.1	1388813	1389430	617	43	69.69	133	0.2156	20.4	27.8	12.2	30.3	LOC582075	0.85	0.67	0.86	0.85	0.92	0.71	0.86	0.73
NW_022145601.1:22614272-22614889	NW_022145601.1	22614272	22614889	617	15	24.31	0	0	24.5	12.4	10.8	12.7	LOC100894079	1	1	0.76	0.53	1	0.62	0.63	0.47
NW_022145611.1:17673287-17673904	NW_022145611.1	17673287	17673904	617	39	63.21	0	0	12.9	43.7	10.4	24	n/a	1	0.74	1	1	1	0.6	0.96	0.8
NW_022145609.1:5136881-5137497	NW_022145609.1	5136881	5137497	616	12	19.48	173	0.2808	23.4	28.7	7.6	32.8	LOC115928713	1	0.69	1	0.91	1	0.25	0.97	0.94
NW_022145613.1:34806014-34806630	NW_022145613.1	34806014	34806630	616	8	12.99	214	0.3474	36	39.3	9.6	57.7	LOC578275	0.55	0.45	0.84	0.8	0.56	0.39	0.88	0.8
NW_022145600.1:4855284-4855899	NW_022145600.1	4855284	4855899	615	17	27.64	170	0.2764	32.5	25.8	13.1	49.6	LOC115923994	0.99	0.64	0.77	0.54	0.82	0.53	0.99	0.73
NW_022145594.1:47813045-47813658	NW_022145594.1	47813045	47813658	613	15	24.47	95	0.155	43.9	13	12.1	28.5	LOC414056	1	0.85	0.81	0.54	1	0.54	1	0.94
NW_022145607.1:8119519-8120132	NW_022145607.1	8119519	8120132	613	19	31	0	0	8.4	51.7	6.3	21.4	n/a	0.6	0.39	1	1	0.98	0.19	0.85	0.59
NW_022145606.1:22111464-22112076	NW_022145606.1	22111464	22112076	612	13	21.24	17	0.0278	8.5	13.9	7.6	34.5	LOC105444216	0.93	0.35	1	0.83	0.99	0.23	0.98	0.83
NW_022145594.1:45876776-45877387	NW_022145594.1	45876776	45877387	611	28	45.83	153	0.2504	39.7	55	13.7	25.1	LOC105445441	0.79	0.75	1	1	0.78	0.75	0.61	0.43
NW_022145614.1:2423308-2423919	NW_022145614.1	2423308	2423919	611	20	32.73	186	0.3044	33.9	38.6	15.8	45.8	LOC752111	0.9	0.71	0.95	0.84	0.92	0.81	0.93	0.9
NW_022145611.1:2681445-2682055	NW_022145611.1	2681445	2682055	610	17	27.87	0	0	19.1	38.5	9.4	31.1	LOC588674	0.9	0.76	1	0.99	1	0.47	0.82	0.67
NW_022145606.1:50984074-50984681	NW_022145606.1	50984074	50984681	607	17	28.01	101	0.1664	58.9	42.7	12.2	46.4	LOC574589	1	1	1	0.96	1	0.61	0.98	0.81
NW_022145612.1:4121085-4121692	NW_022145612.1	4121085	4121692	607	34	56.01	181	0.2982	38.3	52.8	11.2	62.9	LOC580010	1	0.9	1	0.93	1	0.59	0.93	0.86
NW_022145594.1:32935788-32936394	NW_022145594.1	32935788	32936394	606	7	11.55	68	0.1122	67.4	35.1	13.3	23.3	LOC576310	1	0.96	0.91	0.89	1	0.92	0.77	0.54
NW_022145598.1:2495421-2496027	NW_022145598.1	2495421	2496027	606	14	23.1	0	0	26.6	37.1	12.7	23.2	LOC100891736	0.94	0.67	0.84	0.78	1	0.78	0.71	0.51
NW_022145598.1:13001221-13001827	NW_022145598.1	13001221	13001827	606	24	39.6	60	0.099	31.7	68	32.8	28.7	LOC105444466	0.95	0.66	1	1	1	0.88	1	0.93
NW_022145602.1:27989926-27990532	NW_022145602.1	27989926	27990532	606	9	14.85	0	0	12.4	38.8	9.2	13.6	LOC581260	0.95	0.83	1	1	0.88	0.39	0.77	0.54
NW_022145602.1:14291191-14291796	NW_022145602.1	14291191	14291796	605	9	14.88	605	1	64.4	79.6	17.1	63.8	LOC105446147	1	0.99	1	1	1	0.68	1	0.89
NW_022145594.1:9618467-9619071	NW_022145594.1	9618467	9619071	604	3	4.97	52	0.0861	30.1	32.1	11.3	22.8	LOC592464	0.97	0.91	0.99	0.91	0.98	0.54	0.85	0.67
NW_022145607.1:4434912-4435515	NW_022145607.1	4434912	4435515	603	5	8.29	69	0.1144	16.3	13.2	6.9	17.2	LOC105445770	0.93	0.74	0.68	0.47	0.93	0.2	0.57	0.46
NW_022145611.1:12913373-12913976	NW_022145611.1	12913373	12913976	603	49	81.26	211	0.3499	27.6	27.4	20.8	39.4	LOC580203	0.99	0.92	0.77	0.65	1	0.96	0.8	0.75
NW_022145598.1:2531264-2531866	NW_022145598.1	2531264	2531866	602	10	16.61	0	0	23.7	28.2	14.9	18.9	n/a	0.92	0.71	1	0.84	1	0.86	0.91	0.61
NW_022145598.1:11949993-11950594	NW_022145598.1	11949993	11950594	601	81	134.78	277	0.4609	81.6	61.4	14.5	67.1	LOC752481	1	1	1	0.91	1	0.92	0.96	0.84
NW_022145600.1:32165585-32166186	NW_022145600.1	32165585	32166186	601	36	59.9	20	0.0333	12.1	44.9	6.8	27.5	LOC105443049	0.76	0.33	1	0.99	0.9	0.22	0.62	0.57
NW_022145609.1:36434409-36435009	NW_022145609.1	36434409	36435009	600	27	45	96	0.16	9.3	28.6	9.4	20.1	LOC583455	0.93	0.33	0.99	0.93	0.98	0.34	0.83	0.77
NW_022145612.1:60372271-60372870	NW_022145612.1	60372271	60372870	599	43	71.79	527	0.8798	49.2	55.9	22.5	67.2	LOC590185	1	1	1	1	1	1	1	1
NW_022145598.1:3630518-3631116	NW_022145598.1	3630518	3631116	598	16	26.76	0	0	57.4	59.7	12.1	10	n/a	1	0.98	1	1	1	0.53	0.78	0.29
NW_022145609.1:30168683-30169281	NW_022145609.1	30168683	30169281	598	12	20.07	0	0	11	49.2	11.5	24	LOC581867	0.93	0.55	1	1	1	0.64	0.78	0.64
NW_022145594.1:13409998-13410595	NW_022145594.1	13409998	13410595	597	13	21.78	0	0	11.9	19.3	6.2	20.3	n/a	0.81	0.38	1	0.8	0.86	0.21	0.98	0.67
NW_022145598.1:3616400-3616997	NW_022145598.1	3616400	3616997	597	10	16.75	0	0	27.5	30.8	18.5	79.8	n/a	0.99	0.52	0.98	0.82	1	0.72	0.98	0.87
NW_022145603.1:23481019-23481615	NW_022145603.1	23481019	23481615	596	4	6.71	27	0.0453	23	20	10.9	16.1	LOC100892870	0.96	0.65	0.97	0.73	0.85	0.49	0.85	0.51
NW_022145600.1:19036638-19037233	NW_022145600.1	19036638	19037233	595	40	67.23	130	0.2185	49.6	56.8	19.8	45.6	LOC579771	1	1	1	1	1	0.94	1	0.88
NW_022145607.1:5302195-5302789	NW_022145607.1	5302195	5302789	594	33	55.56	109	0.1835	34.6	49.7	18.4	35.5	LOC593175	1	1	1	1	1	1	0.95	0.79
NW_022145611.1:20709681-20710275	NW_022145611.1	20709681	20710275	594	23	38.72	153	0.2576	23.8	21	10.2	41.3	LOC590287	0.94	0.72	0.64	0.48	0.91	0.48	0.97	0.83
NW_022145613.1:4839913-4840505	NW_022145613.1	4839913	4840505	592	6	10.14	12	0.0203	33.2	28	7.4	31.1	LOC588892	1	0.91	0.89	0.76	0.99	0.32	0.88	0.68
NW_022145596.1:9293607-9294198	NW_022145596.1	9293607	9294198	591	48	81.22	0	0	53.2	72.1	19.8	77.6	n/a	1	1	1	1	1	1	0.94	0.93
NW_022145604.1:8393076-8393667	NW_022145604.1	8393076	8393667	591	5	8.46	0	0	27.7	39.4	10.5	19.4	LOC100890302	0.78	0.75	0.94	0.87	0.94	0.38	0.77	0.6
NW_022145594.1:41958698-41959288	NW_022145594.1	41958698	41959288	590	8	13.56	0	0	7.3	15.7	6.9	13.4	LOC579816	0.78	0.31	0.93	0.69	0.63	0.38	0.63	0.6
NW_022145609.1:7761189-7761778	NW_022145609.1	7761189	7761778	589	9	15.28	32	0.0543	42.7	55.9	22.5	17	LOC105439002	1	0.92	1	0.97	1	0.88	0.62	0.3
NW_022145600.1:10416423-10417011	NW_022145600.1	10416423	10417011	588	14	23.81	0	0	17.6	25.4	8.8	27.8	LOC763212	1	0.97	0.87	0.79	1	0.37	0.8	0.7
NW_022145600.1:34838645-34839233	NW_022145600.1	34838645	34839233	588	16	27.21	0	0	22.4	17.4	6.5	21.3	LOC100887896	0.98	0.89	1	0.72	0.93	0.23	0.89	0.72
NW_022145606.1:19328069-19328657	NW_022145606.1	19328069	19328657	588	10	17.01	49	0.0833	23.6	15.9	12.3	11	LOC115927280	0.86	0.65	0.87	0.56	0.74	0.52	0.71	0.3
NW_022145606.1:12371931-12372518	NW_022145606.1	12371931	12372518	587	14	23.85	0	0	9.5	29.8	32.2	22.3	n/a	0.81	0.34	0.84	0.65	1	0.87	0.87	0.73
NW_022145609.1:10803830-10804417	NW_022145609.1	10803830	10804417	587	43	73.25	0	0	22.9	36	16	32.3	LOC100891935	0.89	0.89	1	1	1	0.83	0.94	0.87
NW_022145612.1:10142954-10143541	NW_022145612.1	10142954	10143541	587	7	11.93	100	0.1704	17.4	38.9	10.7	29.8	LOC576433	0.88	0.65	0.96	0.93	0.89	0.41	0.91	0.79
NW_022145603.1:25040966-25041552	NW_022145603.1	25040966	25041552	586	14	23.89	62	0.1058	33.3	24.6	9.9	22.4	LOC581516	1	0.83	0.87	0.56	0.85	0.53	0.59	0.44
NW_022145604.1:33108253-33108839	NW_022145604.1	33108253	33108839	586	25	42.66	0	0	28.1	24	16.3	30	n/a	1	0.83	0.96	0.64	1	0.77	0.84	0.68
NW_022145596.1:16298179-16298764	NW_022145596.1	16298179	16298764	585	55	94.02	307	0.5248	78.9	68.3	20	98	LOC575079	1	1	0.96	0.86	1	0.98	1	1
NW_022145604.1:8879096-8879681	NW_022145604.1	8879096	8879681	585	25	42.74	0	0	19.4	32.1	11.6	17.1	n/a	0.85	0.76	1	1	0.98	0.64	0.69	0.4
NW_022145605.1:24324183-24324768	NW_022145605.1	24324183	24324768	585	75	128.21	0	0	76.8	69.9	17.4	99.4	LOC764716	1	1	1	1	1	0.88	1	1
NW_022145601.1:30584129-30584713	NW_022145601.1	30584129	30584713	584	5	8.56	0	0	19.5	51.8	24	11	LOC105440430	1	0.77	1	1	1	1	0.82	0.45
NW_022145605.1:12845609-12846193	NW_022145605.1	12845609	12846193	584	10	17.12	85	0.1455	8.8	50	8.3	32	LOC593191	0.8	0.41	0.97	0.91	0.92	0.31	0.88	0.78
NW_022145610.1:8040543-8041127	NW_022145610.1	8040543	8041127	584	5	8.56	0	0	12	77.1	20.5	22.7	n/a	0.88	0.47	1	1	1	0.83	0.85	0.74
NW_022145614.1:4171017-4171601	NW_022145614.1	4171017	4171601	584	40	68.49	156	0.2671	35.3	39	12.6	35.9	LOC581380	0.94	0.86	0.98	0.88	0.94	0.53	0.94	0.65
NW_022145604.1:6803277-6803860	NW_022145604.1	6803277	6803860	583	64	109.78	157	0.2693	37.2	48.9	20.5	57.6	LOC590226	1	1	0.97	0.96	1	0.85	0.94	0.91
NW_022145605.1:21454570-21455153	NW_022145605.1	21454570	21455153	583	13	22.3	142	0.2436	31	24.1	11	19.5	LOC587864	0.93	0.8	0.84	0.57	0.96	0.63	0.68	0.5
NW_022145594.1:43491797-43492379	NW_022145594.1	43491797	43492379	582	10	17.18	201	0.3454	29.3	42.9	14.9	43.2	LOC100890565	0.89	0.88	1	1	0.89	0.84	0.88	0.8
NW_022145606.1:36011071-36011653	NW_022145606.1	36011071	36011653	582	13	22.34	96	0.1649	23.5	27.3	9.5	20.9	LOC594361	0.98	0.69	1	0.82	1	0.35	0.97	0.73
NW_022145598.1:16116154-16116735	NW_022145598.1	16116154	16116735	581	37	63.68	158	0.2719	36.3	29.2	15.7	33.2	LOC105436929	0.99	0.93	0.73	0.65	1	0.89	0.8	0.61
NW_022145599.1:15219357-15219937	NW_022145599.1	15219357	15219937	580	12	20.69	239	0.4121	32.6	40.3	10.7	35.6	LOC105440477	0.98	0.83	1	0.97	0.89	0.67	0.69	0.55
NW_022145600.1:34795526-34796105	NW_022145600.1	34795526	34796105	579	23	39.72	192	0.3316	30.8	46.8	15.4	40.3	LOC575010	0.97	0.87	1	1	0.93	0.8	0.73	0.64
NW_022145614.1:28595971-28596550	NW_022145614.1	28595971	28596550	579	25	43.18	59	0.1019	26.1	26	13.7	22.5	LOC585726	0.98	0.97	0.87	0.73	0.99	0.69	0.82	0.6
NW_022145606.1:50902465-50903042	NW_022145606.1	50902465	50903042	577	17	29.46	0	0	43.3	41.6	8.7	15.4	n/a	0.93	0.87	0.86	0.78	0.87	0.4	0.65	0.4
NW_022145613.1:119242-119819	NW_022145613.1	119242	119819	577	16	27.73	577	1	80.3	35.1	20.4	43.3	LOC575986	1	1	1	0.9	1	0.92	1	0.86
NW_022145611.1:42765672-42766248	NW_022145611.1	42765672	42766248	576	25	43.4	109	0.1892	11.8	37	8.2	32.5	LOC580986	0.89	0.58	1	0.94	0.8	0.41	0.94	0.76
NW_022145598.1:3451130-3451704	NW_022145598.1	3451130	3451704	574	20	34.84	0	0	75.8	96.7	52.3	76.1	n/a	1	0.97	1	0.85	1	0.91	0.97	0.93
NW_022145597.1:5326678-5327251	NW_022145597.1	5326678	5327251	573	33	57.59	0	0	31.8	48.4	26.4	43.3	LOC576506	1	0.92	1	1	1	0.88	1	1
NW_022145611.1:525311-525883	NW_022145611.1	525311	525883	572	27	47.2	10	0.0175	27.4	78.2	17.4	36.5	LOC105437706	0.85	0.83	1	1	0.85	0.68	0.93	0.75
NW_022145606.1:50803885-50804456	NW_022145606.1	50803885	50804456	571	8	14.01	76	0.1331	50.5	33.1	8.9	31.7	LOC105442252	0.91	0.88	0.75	0.66	0.8	0.42	0.97	0.72
NW_022145609.1:33169249-33169818	NW_022145609.1	33169249	33169818	569	15	26.36	0	0	21.5	23.6	10.9	20.4	n/a	1	0.92	0.85	0.8	0.75	0.62	0.75	0.61
NW_022145605.1:37394656-37395224	NW_022145605.1	37394656	37395224	568	56	98.59	231	0.4067	53.5	44.9	19	46.7	LOC762415	1	1	0.93	0.92	1	0.98	1	1
NW_022145613.1:22441284-22441852	NW_022145613.1	22441284	22441852	568	22	38.73	10	0.0176	18.5	27.8	12.3	37.8	LOC100890593	0.86	0.58	1	0.97	0.84	0.57	1	1
NW_022145598.1:29864434-29865001	NW_022145598.1	29864434	29865001	567	33	58.2	118	0.2081	27.9	30	13.6	42.2	LOC587274	0.95	0.81	0.97	0.89	1	0.73	0.99	0.98
NW_022145600.1:6931206-6931773	NW_022145600.1	6931206	6931773	567	34	59.96	0	0	36.9	51.2	18.1	42.9	LOC105443132	1	0.9	1	0.99	1	0.83	0.98	0.98
NW_022145606.1:45114822-45115389	NW_022145606.1	45114822	45115389	567	30	52.91	0	0	48	59.7	28.7	19.8	n/a	0.99	0.91	1	1	1	0.98	0.86	0.76
NW_022145609.1:22137877-22138443	NW_022145609.1	22137877	22138443	566	30	53	0	0	29.7	38.1	15.4	28.7	LOC752983	1	0.94	0.98	0.91	1	0.84	0.91	0.8
NW_022145600.1:11573263-11573828	NW_022145600.1	11573263	11573828	565	10	17.7	30	0.0531	38.3	40.3	18.9	30.6	LOC100892098	1	0.94	0.95	0.9	1	0.88	0.61	0.59
NW_022145606.1:3792675-3793240	NW_022145606.1	3792675	3793240	565	3	5.31	565	1	26.6	21.9	9.4	16.7	LOC575618	1	0.96	1	0.78	1	0.39	1	0.71
NW_022145612.1:20535764-20536329	NW_022145612.1	20535764	20536329	565	11	19.47	0	0	32.4	82.6	28	26	LOC582417	1	1	1	0.96	1	1	0.75	0.55
NW_022145606.1:36726496-36727060	NW_022145606.1	36726496	36727060	564	8	14.18	63	0.1117	31.8	44.6	11.2	36.6	LOC576257	0.91	0.78	1	0.93	0.79	0.52	0.85	0.7
NW_022145609.1:15880858-15881422	NW_022145609.1	15880858	15881422	564	20	35.46	0	0	67.4	43.3	12.2	30	n/a	0.85	0.78	0.92	0.78	0.87	0.65	0.79	0.61
NW_022145612.1:14690998-14691562	NW_022145612.1	14690998	14691562	564	28	49.65	0	0	14.4	32.6	8.2	44.1	LOC589723	0.81	0.48	1	0.98	0.85	0.26	1	1
NW_022145613.1:36125810-36126374	NW_022145613.1	36125810	36126374	564	38	67.38	0	0	27.1	39.5	11.4	38.4	n/a	1	0.91	1	0.95	0.97	0.62	0.96	0.87
NW_022145605.1:37851149-37851712	NW_022145605.1	37851149	37851712	563	2	3.55	0	0	11.4	18.9	7.8	23.9	LOC588253	0.41	0.32	0.79	0.57	0.66	0.42	0.64	0.54
NW_022145607.1:10288373-10288936	NW_022145607.1	10288373	10288936	563	19	33.75	102	0.1812	14	26	7.8	14.8	LOC582570	0.91	0.5	0.93	0.9	0.97	0.26	0.59	0.32
NW_022145612.1:35149533-35150096	NW_022145612.1	35149533	35150096	563	15	26.64	563	1	66	66.8	21.4	90.6	LOC105436407	1	1	1	1	1	1	1	1
NW_022145600.1:20227748-20228310	NW_022145600.1	20227748	20228310	562	4	7.12	0	0	10.5	23.3	6.9	11.5	n/a	1	0.34	0.98	0.98	1	0.28	0.55	0.44
NW_022145606.1:27406492-27407054	NW_022145606.1	27406492	27407054	562	35	62.28	0	0	18.3	22.9	12.5	25.3	n/a	1	0.67	1	0.84	0.97	0.68	1	0.81
NW_022145598.1:4488615-4489176	NW_022145598.1	4488615	4489176	561	17	30.3	121	0.2157	27.4	24.9	10.4	19.3	LOC582631	0.89	0.76	0.64	0.54	0.96	0.48	0.64	0.44
NW_022145603.1:5906772-5907333	NW_022145603.1	5906772	5907333	561	15	26.74	0	0	34.7	15.6	9.5	22.8	LOC576020	0.82	0.65	0.94	0.52	0.86	0.45	0.67	0.52
NW_022145606.1:6583720-6584281	NW_022145606.1	6583720	6584281	561	24	42.78	0	0	30.5	38.4	19.3	16.5	n/a	1	1	1	1	1	1	0.91	0.57
NW_022145600.1:37220375-37220935	NW_022145600.1	37220375	37220935	560	8	14.29	159	0.2839	25.3	43.3	7.4	26.8	LOC592193	1	1	1	1	0.92	0.34	0.93	0.66
NW_022145609.1:22165383-22165943	NW_022145609.1	22165383	22165943	560	7	12.5	135	0.2411	11.2	24.6	8.8	22.6	LOC574740	0.79	0.48	0.78	0.71	0.84	0.4	0.83	0.63
NW_022145596.1:2022684-2023243	NW_022145596.1	2022684	2023243	559	21	37.57	0	0	17.7	32.8	13.1	33.8	LOC591389	1	0.71	1	1	1	0.82	0.86	0.69
NW_022145598.1:4064827-4065386	NW_022145598.1	4064827	4065386	559	16	28.62	31	0.0555	31.1	50.1	16.5	12.4	LOC752406	0.89	0.8	0.95	0.93	1	0.96	0.54	0.47
NW_022145600.1:4893793-4894352	NW_022145600.1	4893793	4894352	559	63	112.7	0	0	67.7	64.2	22.6	80.4	LOC584784	1	1	1	1	1	1	1	1
NW_022145603.1:27619419-27619978	NW_022145603.1	27619419	27619978	559	37	66.19	0	0	38.3	34.5	14.9	30.2	LOC100893023	0.95	0.95	1	1	1	0.7	0.83	0.76
NW_022145609.1:30231488-30232046	NW_022145609.1	30231488	30232046	558	25	44.8	0	0	26.6	59.5	17.6	38.7	n/a	0.76	0.72	1	1	1	0.8	0.77	0.73
NW_022145602.1:14304203-14304760	NW_022145602.1	14304203	14304760	557	7	12.57	0	0	71.5	15.1	19.6	24.7	n/a	0.98	0.98	0.98	0.69	0.98	0.79	0.8	0.65
NW_022145612.1:20451158-20451713	NW_022145612.1	20451158	20451713	555	13	23.42	26	0.0468	15.8	22.9	13.2	25.4	LOC590861	0.93	0.58	0.85	0.7	0.82	0.68	0.97	0.75
NW_022145594.1:9619422-9619974	NW_022145594.1	9619422	9619974	552	17	30.8	4	0.0072	31.3	31	17.7	20.2	LOC592464	0.91	0.74	0.97	0.78	0.84	0.81	0.78	0.55
NW_022145601.1:10263779-10264331	NW_022145601.1	10263779	10264331	552	12	21.74	0	0	23.1	32.9	44.2	22.2	n/a	1	0.81	1	0.94	1	0.95	0.79	0.68
NW_022145606.1:27302574-27303126	NW_022145606.1	27302574	27303126	552	5	9.06	67	0.1214	13.1	18.7	9.3	15.1	LOC593857	0.97	0.6	0.79	0.64	0.92	0.5	0.66	0.36
NW_022145597.1:1176630-1177180	NW_022145597.1	1176630	1177180	550	64	116.36	550	1	81.2	84.8	21	98	LOC105442330	1	1	1	1	1	1	1	1
NW_022145596.1:2292574-2293123	NW_022145596.1	2292574	2293123	549	78	142.08	549	1	56.8	60.9	30.8	66.5	LOC100893463	1	1	1	1	1	1	1	1
NW_022145607.1:4459183-4459732	NW_022145607.1	4459183	4459732	549	41	74.68	120	0.2186	36.3	39	15.2	45.6	LOC105445770	1	0.96	1	1	1	0.85	1	0.86
NW_022145611.1:2702160-2702709	NW_022145611.1	2702160	2702709	549	42	76.5	0	0	49.1	67.6	21.6	51.9	LOC588674	0.95	0.92	1	1	1	0.99	1	0.94
NW_022145603.1:12163071-12163619	NW_022145603.1	12163071	12163619	548	10	18.25	0	0	14.6	26.1	7.3	34.6	n/a	1	0.76	0.8	0.8	0.82	0.3	0.95	0.76
NW_022145598.1:26804697-26805243	NW_022145598.1	26804697	26805243	546	39	71.43	0	0	12.8	28.7	10.1	31.6	n/a	0.89	0.52	0.98	0.88	0.99	0.42	0.93	0.77
NW_022145613.1:28216462-28217008	NW_022145613.1	28216462	28217008	546	15	27.47	47	0.0861	31.3	43.3	20.8	12.7	LOC592828	1	0.99	1	1	1	0.98	0.43	0.38
NW_022145611.1:5622685-5623230	NW_022145611.1	5622685	5623230	545	70	128.44	119	0.2183	39.5	60	17.5	41.5	LOC575976	0.95	0.94	1	1	1	0.8	0.95	0.9
NW_022145607.1:38030522-38031065	NW_022145607.1	38030522	38031065	543	25	46.04	34	0.0626	25.5	29	15	35.7	LOC581568	1	0.61	1	0.98	1	0.75	1	1
NW_022145614.1:31455870-31456413	NW_022145614.1	31455870	31456413	543	29	53.41	133	0.2449	23	28.3	6.9	25.9	LOC100887952	0.93	0.63	0.98	0.72	0.91	0.36	0.81	0.62
NW_022145607.1:3667184-3667726	NW_022145607.1	3667184	3667726	542	49	90.41	157	0.2897	38.3	37.7	15.4	42.7	LOC590418	1	1	0.95	0.95	1	0.9	1	1
NW_022145599.1:5736412-5736953	NW_022145599.1	5736412	5736953	541	36	66.54	419	0.7745	78.4	71.3	17	87.7	LOC581860	1	0.97	0.96	0.93	1	0.94	1	0.96
NW_022145594.1:17258074-17258614	NW_022145594.1	17258074	17258614	540	15	27.78	68	0.1259	34.2	20.5	19.2	22.2	LOC582560	1	1	0.79	0.7	1	1	0.82	0.68
NW_022145607.1:12720631-12721170	NW_022145607.1	12720631	12721170	539	16	29.68	0	0	36.9	38	15.8	40.3	LOC587196	1	1	0.88	0.82	1	0.81	0.81	0.76
NW_022145603.1:33204782-33205320	NW_022145603.1	33204782	33205320	538	17	31.6	0	0	8.3	15.7	11.8	9.8	LOC589459	0.99	0.4	1	0.61	0.93	0.59	0.87	0.46
NW_022145596.1:32845894-32846431	NW_022145596.1	32845894	32846431	537	44	81.94	227	0.4227	34	45	17.5	56.6	LOC585915	0.93	0.92	0.93	0.93	0.88	0.77	0.82	0.82
NW_022145606.1:51000552-51001089	NW_022145606.1	51000552	51001089	537	14	26.07	138	0.257	27.3	44.4	12.2	31.7	LOC574589	1	1	0.8	0.72	0.87	0.82	0.98	0.61
NW_022145613.1:32976404-32976941	NW_022145613.1	32976404	32976941	537	11	20.48	0	0	17.3	33.5	6.4	16.6	LOC581361	1	0.89	1	1	1	0.18	0.76	0.52
NW_022145600.1:8174778-8175314	NW_022145600.1	8174778	8175314	536	20	37.31	0	0	28.8	30.2	16.5	40.1	n/a	1	0.96	0.71	0.68	1	0.86	0.96	0.69
NW_022145613.1:37556328-37556860	NW_022145613.1	37556328	37556860	532	25	46.99	0	0	34.9	39.3	14.6	27.2	LOC100888193	1	0.82	0.94	0.81	1	0.62	0.8	0.71
NW_022145605.1:37479517-37480048	NW_022145605.1	37479517	37480048	531	22	41.43	0	0	13.7	32.9	13.2	11.9	LOC762415	0.84	0.55	1	1	0.88	0.67	0.85	0.52
NW_022145600.1:1090397-1090927	NW_022145600.1	1090397	1090927	530	21	39.62	0	0	15.1	42	8.5	22.1	n/a	0.76	0.58	1	1	1	0.41	0.68	0.58
NW_022145601.1:31992400-31992930	NW_022145601.1	31992400	31992930	530	44	83.02	43	0.0811	44.3	52.2	15.3	43.5	LOC594804	0.92	0.91	0.85	0.75	1	0.92	0.82	0.78
NW_022145606.1:6015039-6015569	NW_022145606.1	6015039	6015569	530	5	9.43	0	0	6.9	20	12.1	13.7	LOC587208	0.61	0.37	1	0.94	0.59	0.47	0.88	0.39
NW_022145594.1:8997633-8998162	NW_022145594.1	8997633	8998162	529	9	17.01	0	0	20.7	38.3	11.2	38	n/a	0.73	0.63	0.76	0.76	0.81	0.57	0.93	0.79
NW_022145598.1:16732443-16732970	NW_022145598.1	16732443	16732970	527	25	47.44	108	0.2049	53.5	26.2	14.4	39.8	LOC100890089	1	0.99	0.9	0.81	1	0.81	0.91	0.77
NW_022145599.1:26878124-26878651	NW_022145599.1	26878124	26878651	527	29	55.03	0	0	14.1	25.2	10	32.4	n/a	0.83	0.5	0.93	0.66	0.8	0.5	1	0.58
NW_022145599.1:5894435-5894961	NW_022145599.1	5894435	5894961	526	18	34.22	0	0	19.6	35.3	10.2	18.1	n/a	0.83	0.6	1	0.93	0.94	0.49	0.8	0.42
NW_022145598.1:27231828-27232353	NW_022145598.1	27231828	27232353	525	20	38.1	0	0	25.2	16.2	14.3	36.4	n/a	0.92	0.82	0.87	0.76	0.94	0.84	0.93	0.85
NW_022145609.1:29086993-29087518	NW_022145609.1	29086993	29087518	525	27	51.43	0	0	15.2	32.7	14.4	18.5	n/a	1	0.62	1	1	0.95	0.56	0.84	0.75
NW_022145612.1:50844625-50845150	NW_022145612.1	50844625	50845150	525	6	11.43	0	0	21.7	22.6	11.3	46.3	LOC584837	1	0.81	0.97	0.58	0.98	0.62	1	0.94
NW_022145596.1:2291973-2292497	NW_022145596.1	2291973	2292497	524	30	57.25	223	0.4256	54.7	54.3	18.3	45.3	LOC100893463	1	1	1	0.94	0.85	0.62	0.73	0.63
NW_022145601.1:7679939-7680463	NW_022145601.1	7679939	7680463	524	36	68.7	0	0	43.3	42.9	15	48.6	LOC756859	0.93	0.93	0.99	0.93	0.88	0.77	0.93	0.89
NW_022145607.1:18675716-18676240	NW_022145607.1	18675716	18676240	524	46	87.79	385	0.7347	59.1	57.5	14.7	83.1	LOC100893048	1	1	1	1	1	0.99	1	1
NW_022145598.1:21460100-21460623	NW_022145598.1	21460100	21460623	523	15	28.68	51	0.0975	19	12.6	10.4	14.5	LOC577099	0.81	0.76	0.49	0.39	0.9	0.56	0.48	0.34
NW_022145600.1:31930640-31931163	NW_022145600.1	31930640	31931163	523	52	99.43	523	1	61.6	40.2	19.8	61.1	LOC594021	1	1	1	0.9	1	0.93	1	1
NW_022145607.1:35793352-35793874	NW_022145607.1	35793352	35793874	522	8	15.33	0	0	24.2	42.3	10.5	27.7	LOC100894142	1	0.82	1	1	0.66	0.65	0.95	0.71
NW_022145610.1:20730888-20731410	NW_022145610.1	20730888	20731410	522	12	22.99	53	0.1015	15.3	30	5.9	39.9	LOC592254	0.94	0.57	0.96	0.94	0.93	0.16	0.92	0.85
NW_022145603.1:24099604-24100125	NW_022145603.1	24099604	24100125	521	33	63.34	0	0	32.6	30.7	15.9	15.3	LOC754213	1	0.94	0.9	0.89	1	0.81	0.66	0.48
NW_022145611.1:1668409-1668930	NW_022145611.1	1668409	1668930	521	28	53.74	76	0.1459	42.9	47.9	26.6	76.7	LOC764083	0.85	0.85	0.88	0.78	1	1	1	1
NW_022145612.1:5446918-5447439	NW_022145612.1	5446918	5447439	521	22	42.23	15	0.0288	33.9	57.7	8.3	51.3	LOC586827	0.98	0.88	1	1	0.88	0.48	0.98	0.98
NW_022145606.1:4726363-4726883	NW_022145606.1	4726363	4726883	520	9	17.31	0	0	38.6	22	36.8	34.4	n/a	1	0.9	0.92	0.74	1	0.91	0.93	0.82
NW_022145611.1:31811283-31811802	NW_022145611.1	31811283	31811802	519	40	77.07	0	0	22.8	40.8	42.5	48.2	LOC577254	0.99	0.96	1	1	0.99	0.96	1	0.93
NW_022145610.1:2787618-2788136	NW_022145610.1	2787618	2788136	518	11	21.24	0	0	24.7	17	8.7	18.9	LOC587252	0.98	0.92	0.54	0.52	0.58	0.43	0.58	0.44
[truncated: 2,857 more rows]

## Sheet: S5 Introgression Tracts (80%)
									Mean Coverage Depth					Proportion of bases in S. purpuratus reference covered by x reads
Tract	Scaffold	Start	Stop	Length	SNV Sites	SNV/kb	Overlapping Coding Bases	Percent Coding	Sdro	Sfra	Spal	Hpul	Overlapping Genes	Sdro 1x	Sdro 10x	Sfra 1x	Sfra 10x	Spal 1x	Spal 10x	Hpul 1x	Hpul 10x	Gene Tree	Sdro - Spal sister?	Bootstrap Support
NW_022145599.1:11145697-11347265	NW_022145599.1	11145697	11347265	201568	50	0.2	6728	0.033	17.8	27.5	13.9	8.4	LOC115923475,LOC115923727,LOC115923728,LOC100893171,LOC105444403,LOC115923726,LOC105443557,LOC105445064	0.68	0.31	0.78	0.47	0.76	0.33	0.47	0.17	((fragilis:2.5518677535,(pallidus:0.4148481535,droebachiensis:0.6625013204)64:0.5021468916):0.335413);	Yes	64
NW_022145603.1:6341787-6521294	NW_022145603.1	6341787	6521294	179507	32	0.2	3721	0.021	11.7	26.4	17.2	9.3	LOC115925390,LOC105440436,LOC115925389	0.62	0.38	0.82	0.58	0.73	0.15	0.49	0.14	((fragilis:3.8952842312,(pallidus:0.5207929440,droebachiensis:0.4886962718)37:0.1854256543):1.45758);	Yes	37
NW_022145599.1:9461571-9589788	NW_022145599.1	9461571	9589788	128217	110	0.9	37456	0.292	24	21.8	6.5	19.1	LOC105444520,LOC115923720,LOC105447085,LOC100893470	0.88	0.54	0.83	0.49	0.71	0.21	0.71	0.37	((fragilis:0.2402577896,(pallidus:0.3280961064,droebachiensis:0.1916246609)73:0.0942472417):0.705326);	Yes	73
NW_022145600.1:8808194-8926058	NW_022145600.1	8808194	8926058	117864	62	0.5	2267	0.019	13.8	16.6	9.4	8.2	LOC115924324,LOC115924325,LOC578503	0.72	0.33	0.76	0.39	0.75	0.25	0.5	0.18	((fragilis:0.3209481669,(pallidus:0.4877102085,droebachiensis:0.2148719922)93:0.2928394265):0.290748);	Yes	93
NW_022145602.1:17309105-17414866	NW_022145602.1	17309105	17414866	105761	64	0.6	0	0	31.3	45.2	18.4	12.9	n/a	0.69	0.34	0.79	0.53	0.83	0.38	0.53	0.22	((fragilis:0.8148218938,(pallidus:0.1366633048,droebachiensis:0.3810068353)43:0.0280849824):0.254219);	Yes	43
NW_022145604.1:14205410-14310385	NW_022145604.1	14205410	14310385	104975	97	0.9	4497	0.043	17.5	19.6	9	9.8	LOC115918780,LOC105438131,LOC115926051	0.81	0.48	0.86	0.56	0.82	0.32	0.57	0.27	((fragilis:3.8769044813,(pallidus:0.4357285544,droebachiensis:1.3955506850)97:2.5746622100):0.778185);	Yes	97
NW_022145599.1:15561395-15658268	NW_022145599.1	15561395	15658268	96873	64	0.7	477	0.005	13.3	21	7.6	12.5	LOC100893319,LOC576125	0.69	0.35	0.73	0.42	0.65	0.23	0.49	0.2	((pallidus:0.2878667254,(fragilis:0.8479646389,droebachiensis:0.1145215703)72:0.1163410669):0.420611);	No	n/a
NW_022145594.1:51298333-51390018	NW_022145594.1	51298333	51390018	91685	79	0.9	0	0	18.7	19.4	7.6	18.9	n/a	0.74	0.35	0.71	0.4	0.69	0.24	0.63	0.3	((fragilis:4.3511345318,(pallidus:1.1376034006,droebachiensis:0.4237152869)72:0.3301666243):0.340892);	Yes	72
NW_022145606.1:4636150-4726899	NW_022145606.1	4636150	4726899	90749	86	0.9	1662	0.018	51.6	53.2	22.7	8.3	LOC115927414	0.81	0.49	0.87	0.62	0.83	0.45	0.54	0.2	((pallidus:0.2064975883,(fragilis:0.3337761922,droebachiensis:0.3341653503)67:0.0924755961):0.504935);	No	n/a
NW_022145602.1:24003886-24094509	NW_022145602.1	24003886	24094509	90623	4	0	3137	0.035	9.4	20.5	8.7	6.8	LOC115925113,LOC115925114,LOC100893478,LOC582948	0.48	0.21	0.8	0.42	0.76	0.28	0.39	0.15	((droebachiensis:0.0000010000,(pallidus:0.0000010000,fragilis:0.0000010000)100:9.9730691910):5e-07);	No	n/a
NW_022145598.1:28921389-29009256	NW_022145598.1	28921389	29009256	87867	7	0.1	1104	0.013	9.8	14.5	8.9	10.2	LOC100890154,LOC115923264	0.66	0.25	0.75	0.37	0.73	0.26	0.58	0.23	((droebachiensis:0.0000024467,(pallidus:0.0000022312,fragilis:4.6926449200)55:4.9929552650):1.13207);	No	n/a
NW_022145606.1:47056079-47140991	NW_022145606.1	47056079	47140991	84912	164	1.9	1890	0.022	26.8	39	11.4	34.2	LOC105442978	0.76	0.42	0.88	0.65	0.76	0.29	0.6	0.29	((droebachiensis:1.3146897768,(pallidus:0.7290209268,fragilis:1.9175048488)69:0.2406376046):0.570872);	No	n/a
NW_022145606.1:40112102-40195271	NW_022145606.1	40112102	40195271	83169	25	0.3	1215	0.015	13.3	24.2	17.6	7.5	LOC115927723	0.72	0.32	0.81	0.48	0.84	0.49	0.45	0.15	((pallidus:0.8910110896,(fragilis:2.9325682250,droebachiensis:0.0000021383)49:0.3804386403):1.0155e-06);	No	n/a
NW_022145604.1:19940127-20022082	NW_022145604.1	19940127	20022082	81955	249	3	3090	0.038	15.4	18.7	6.4	20.4	LOC115926100,LOC115918787,LOC115926101,LOC585890	0.79	0.44	0.79	0.52	0.75	0.24	0.76	0.48	((fragilis:0.3903464398,(pallidus:0.4668500390,droebachiensis:0.2307422994)96:0.1629730606):0.233614);	Yes	96
NW_022145605.1:11773476-11854890	NW_022145605.1	11773476	11854890	81414	50	0.6	1680	0.021	26.8	42.1	13.7	32.2	LOC105436911	0.63	0.36	0.96	0.82	0.63	0.29	0.67	0.36	((fragilis:0.3376644257,(pallidus:0.3253334320,droebachiensis:0.3905724328)92:0.2353999263):0.150815);	Yes	92
NW_022145602.1:11421552-11500620	NW_022145602.1	11421552	11500620	79068	56	0.7	0	0	14.8	24	12.8	7.7	n/a	0.82	0.38	0.91	0.64	0.84	0.4	0.66	0.23	((fragilis:0.7233104553,(pallidus:0.3841139063,droebachiensis:0.4540394764)84:0.2705406386):0.0954746);	Yes	84
NW_022145601.1:756650-832284	NW_022145601.1	756650	832284	75634	142	1.9	2445	0.032	28.8	68.6	31.3	13.4	LOC115924796,LOC763739	0.88	0.57	0.94	0.81	0.93	0.64	0.64	0.31	((pallidus:0.2976629015,(fragilis:1.1331591534,droebachiensis:0.2222415723)54:0.1121388785):0.254475);	No	n/a
NW_022145606.1:9601877-9674818	NW_022145606.1	9601877	9674818	72941	103	1.4	2331	0.032	42.8	37.3	14.7	22.9	LOC105440863,LOC579559,LOC105440861	0.89	0.61	0.84	0.64	0.88	0.4	0.6	0.25	((fragilis:0.5651105786,(pallidus:0.3249798990,droebachiensis:0.0958856023)88:0.3748913508):0.332936);	Yes	88
NW_022145606.1:38650522-38722479	NW_022145606.1	38650522	38722479	71957	30	0.4	57	0.001	32.9	28.2	20.4	16.1	LOC115927718	0.71	0.38	0.73	0.46	0.7	0.38	0.49	0.18	((droebachiensis:0.3841158359,(pallidus:0.4662917984,fragilis:0.6388697460)38:0.0234055764):0.221007);	No	n/a
NW_022145603.1:32812426-32881474	NW_022145603.1	32812426	32881474	69048	126	1.8	3714	0.054	92	72.6	11.2	14.6	LOC105439169,LOC115925283,LOC115925578,LOC105439167	0.79	0.49	0.83	0.57	0.67	0.26	0.64	0.29	((fragilis:0.2192796064,(pallidus:0.2463623107,droebachiensis:0.3639483805)100:0.2576278184):0.235147);	Yes	100
NW_022145601.1:26936997-27005828	NW_022145601.1	26936997	27005828	68831	126	1.8	5833	0.085	21.5	22.5	11	22.3	LOC752279,LOC585487,LOC115918082	0.89	0.55	0.91	0.63	0.86	0.37	0.82	0.56	((fragilis:0.5652258369,(pallidus:0.2654177223,droebachiensis:0.1755005153)64:0.0685929849):0.239926);	Yes	64
NW_022145601.1:12306146-12374202	NW_022145601.1	12306146	12374202	68056	34	0.5	744	0.011	20.2	31.6	13.8	51.4	LOC100889722	0.78	0.4	0.81	0.5	0.8	0.35	0.68	0.31	((pallidus:1.9800034938,(fragilis:0.8516784172,droebachiensis:0.8178344210)50:0.4719532153):0.0281656);	No	n/a
NW_022145606.1:1325283-1393177	NW_022145606.1	1325283	1393177	67894	13	0.2	1227	0.018	14.9	34.3	11.5	20.5	LOC115927148,LOC115927357	0.63	0.28	0.67	0.38	0.63	0.29	0.57	0.26	((fragilis:2.0850549964,(pallidus:0.3324744641,droebachiensis:0.0813680148)35:0.0000010000):0.919132);	Yes	35
NW_022145609.1:5175061-5241330	NW_022145609.1	5175061	5241330	66269	7	0.1	879	0.013	29.7	46.6	12.7	30.6	LOC115928766	0.87	0.52	0.9	0.65	0.82	0.37	0.78	0.43	((pallidus:1.3394696369,(fragilis:1.1440336788,droebachiensis:0.0742855153)75:0.9333151658):1.033e-06);	No	n/a
NW_022145613.1:7647064-7713256	NW_022145613.1	7647064	7713256	66192	89	1.3	2514	0.038	21.8	24.5	10.7	18.7	LOC590026,LOC115919936	0.76	0.44	0.77	0.5	0.72	0.32	0.69	0.4	((fragilis:1.3197674874,(pallidus:0.5399481235,droebachiensis:2.9089942425)53:0.2166500656):0.465276);	Yes	53
NW_022145601.1:1954671-2020344	NW_022145601.1	1954671	2020344	65673	49	0.7	0	0	20.4	24.7	8.8	13.9	n/a	0.81	0.44	0.77	0.45	0.7	0.25	0.53	0.23	((fragilis:1.1466010917,(pallidus:0.7088178767,droebachiensis:0.5377295601)47:0.2363459554):0.777562);	Yes	47
NW_022145611.1:39827700-39893339	NW_022145611.1	39827700	39893339	65639	67	1	3183	0.048	15.5	21.3	8.2	16.3	LOC574937,LOC115929551	0.85	0.46	0.88	0.64	0.83	0.27	0.78	0.48	((droebachiensis:0.0213289263,(pallidus:0.0177339558,fragilis:0.5479743618)46:0.0264671240):0.507319);	No	n/a
NW_022145594.1:46785624-46850424	NW_022145594.1	46785624	46850424	64800	88	1.4	0	0	28.6	16.9	6.1	15.4	n/a	0.7	0.5	0.75	0.45	0.62	0.23	0.6	0.31	((fragilis:0.8792502076,(pallidus:0.0000025541,droebachiensis:0.2908768748)100:0.7320476991):0.0906453);	Yes	100
NW_022145597.1:12579521-12643919	NW_022145597.1	12579521	12643919	64398	23	0.4	915	0.014	32.9	33.6	12.5	25.8	LOC115922469	0.85	0.55	0.8	0.53	0.77	0.29	0.58	0.25	((droebachiensis:1.3650915275,(pallidus:1.4593547298,fragilis:1.5548845082)41:0.1621247924):0.670385);	No	n/a
NW_022145607.1:31895671-31959833	NW_022145607.1	31895671	31959833	64162	25	0.4	1713	0.027	21.1	30.9	11.3	10.4	LOC105446680	0.65	0.33	0.79	0.48	0.78	0.33	0.47	0.17	((pallidus:0.5237355221,(fragilis:2.5592781233,droebachiensis:0.5873695713)52:0.3395970155):1.43003);	No	n/a
NW_022145598.1:1938413-2001241	NW_022145598.1	1938413	2001241	62828	111	1.8	2744	0.044	39.7	36.8	14.8	20.5	LOC581911,LOC100890395,LOC581946	0.85	0.62	0.82	0.59	0.84	0.46	0.65	0.34	((fragilis:0.6652749677,(pallidus:0.4405424292,droebachiensis:0.1498976829)36:0.0000021807):0.221843);	Yes	36
NW_022145603.1:31309100-31371843	NW_022145603.1	31309100	31371843	62743	26	0.4	0	0	12.7	25.1	7.7	13.6	n/a	0.69	0.27	0.77	0.48	0.61	0.2	0.58	0.29	((fragilis:0.2551836137,(pallidus:1.1384465077,droebachiensis:0.5690601326)69:0.2891648042):0.743706);	Yes	69
NW_022145600.1:3848769-3911351	NW_022145600.1	3848769	3911351	62582	186	3	3982	0.064	17.2	21.8	8.4	17.7	LOC584603,LOC115924303,LOC115924304,LOC105444445	0.79	0.48	0.84	0.58	0.76	0.26	0.74	0.45	((fragilis:0.1572469032,(pallidus:0.1087692352,droebachiensis:0.2123152527)98:0.1272915606):0.132577);	Yes	98
NW_022145601.1:2424438-2486666	NW_022145601.1	2424438	2486666	62228	13	0.2	0	0	12.3	37.1	11.1	10.6	n/a	0.64	0.24	0.75	0.41	0.73	0.29	0.44	0.14	((pallidus:0.6039662049,(fragilis:0.4689148534,droebachiensis:0.0684203747)32:0.0000010000):0.272972);	No	n/a
NW_022145603.1:11214417-11276574	NW_022145603.1	11214417	11276574	62157	142	2.3	1897	0.031	32.6	44.4	29.4	10.3	LOC105436631,LOC115925528,LOC100892391	0.82	0.52	0.91	0.7	0.92	0.65	0.52	0.23	((fragilis:0.5104866964,(pallidus:0.3924297817,droebachiensis:0.1575936319)99:0.3445803890):0.219933);	Yes	99
NW_022145594.1:31081047-31143077	NW_022145594.1	31081047	31143077	62030	26	0.4	5611	0.09	55.2	78.8	31.1	27.5	LOC589653,LOC105443124,LOC594705	0.95	0.74	0.96	0.8	0.96	0.71	0.65	0.32	((fragilis:0.0000023147,(pallidus:1.2246138607,droebachiensis:0.0000029326)67:1.3762361410):1.10472);	Yes	67
NW_022145597.1:26901151-26962790	NW_022145597.1	26901151	26962790	61639	96	1.6	2806	0.046	26.3	24.7	9.4	19.4	LOC115922502,LOC586108,LOC115922737,LOC115922735	0.71	0.34	0.82	0.5	0.72	0.23	0.63	0.35	((fragilis:0.3824121481,(pallidus:0.3087351723,droebachiensis:0.2676477963)86:0.2446587018):0.343317);	Yes	86
NW_022145598.1:32016757-32076967	NW_022145598.1	32016757	32076967	60210	32	0.5	4587	0.076	54.2	71.5	18.6	20.2	LOC115923125,LOC582073	0.84	0.61	0.63	0.41	0.79	0.29	0.52	0.24	((fragilis:0.5011686694,(pallidus:0.5114733433,droebachiensis:0.1887798238)75:1.1770466500):1.8651);	Yes	75
NW_022145606.1:40594770-40654881	NW_022145606.1	40594770	40654881	60111	33	0.5	0	0	26.5	24.1	11.1	15.9	n/a	0.79	0.46	0.81	0.47	0.8	0.34	0.48	0.25	((fragilis:0.5099129901,(pallidus:0.5510079311,droebachiensis:0.1939846855)80:0.3343276219):0.242298);	Yes	80
NW_022145602.1:17104166-17164108	NW_022145602.1	17104166	17164108	59942	15	0.3	3855	0.064	8.6	18	8.2	10.6	LOC105442095	0.37	0.16	0.6	0.35	0.56	0.24	0.38	0.17	((pallidus:0.4382196405,(fragilis:0.9676257545,droebachiensis:0.0000010397)44:0.0723274532):0.666536);	No	n/a
NW_022145604.1:31255537-31315456	NW_022145604.1	31255537	31315456	59919	45	0.8	1733	0.029	16.3	17.9	11.6	14.5	LOC105437398,LOC115925880	0.77	0.38	0.78	0.43	0.75	0.3	0.54	0.21	((fragilis:1.4826944415,(pallidus:0.0815854264,droebachiensis:0.1496410534)37:0.1458081127):0.319862);	Yes	37
NW_022145594.1:46911665-46971273	NW_022145594.1	46911665	46971273	59608	39	0.7	1470	0.025	17.8	25.2	12.2	15.4	LOC100893367,LOC590324,LOC115921393	0.72	0.36	0.82	0.52	0.72	0.3	0.58	0.27	((pallidus:0.0000023008,(fragilis:7.4793452996,droebachiensis:1.6075051590)32:0.1989106992):4.32456);	No	n/a
NW_022145603.1:6213211-6272427	NW_022145603.1	6213211	6272427	59216	15	0.3	0	0	19.5	33.3	6.5	8.3	n/a	0.81	0.46	0.84	0.55	0.78	0.23	0.54	0.2	((fragilis:3.1583608661,(pallidus:1.0022484872,droebachiensis:0.8090844921)28:0.0000010000):2.32184);	Yes	28
NW_022145606.1:15706794-15765749	NW_022145606.1	15706794	15765749	58955	88	1.5	2323	0.039	15.7	17.3	6.2	21.7	LOC575118,LOC105445738	0.75	0.39	0.76	0.45	0.68	0.22	0.72	0.44	((fragilis:0.2128143530,(pallidus:0.6000986286,droebachiensis:0.5472057989)76:0.1120901064):0.156117);	Yes	76
NW_022145612.1:44648737-44705703	NW_022145612.1	44648737	44705703	56966	143	2.5	13757	0.241	20.9	21.6	7.6	24.4	LOC115930033,LOC115930006,LOC100892118,LOC105437221,LOC115919396	0.78	0.49	0.84	0.59	0.82	0.26	0.79	0.5	((droebachiensis:0.4329163751,(pallidus:0.6354780156,fragilis:0.4371841729)48:0.0476726432):0.175541);	No	n/a
NW_022145606.1:13110792-13167646	NW_022145606.1	13110792	13167646	56854	93	1.6	2772	0.049	45.1	59.4	22.4	50.6	LOC115927234,LOC100893387	0.92	0.69	0.82	0.54	0.88	0.55	0.81	0.53	((fragilis:0.3032660237,(pallidus:1.1517883182,droebachiensis:0.5475781089)99:1.5105420650):0.540103);	Yes	99
NW_022145606.1:52049079-52105901	NW_022145606.1	52049079	52105901	56822	7	0.1	0	0	22.4	23.9	11.8	48.5	n/a	0.76	0.35	0.83	0.41	0.72	0.3	0.79	0.42	((fragilis:0.0000010000,(pallidus:0.0000025641,droebachiensis:1.0461408887)79:0.4818684595):0.39972);	Yes	79
NW_022145606.1:32863311-32919702	NW_022145606.1	32863311	32919702	56391	47	0.8	1056	0.019	26.8	24.6	10	66.8	LOC592272	0.9	0.63	0.87	0.62	0.72	0.31	0.57	0.26	((fragilis:2.2056093812,(pallidus:3.4066077198,droebachiensis:0.9866922977)70:1.2074100640):0.934501);	Yes	70
NW_022145597.1:33029548-33084714	NW_022145597.1	33029548	33084714	55166	136	2.5	1872	0.034	13.9	19.9	6.6	20.2	LOC584905,LOC115918546	0.83	0.44	0.85	0.6	0.82	0.22	0.83	0.57	((fragilis:0.3111831452,(pallidus:0.3970898610,droebachiensis:0.4518425995)52:0.0232162753):0.31451);	Yes	52
NW_022145594.1:38024977-38079445	NW_022145594.1	38024977	38079445	54468	131	2.4	3583	0.066	9.1	24.7	7.4	10.4	LOC115921362,LOC105445455,LOC115921363	0.77	0.31	0.88	0.67	0.72	0.26	0.67	0.35	((droebachiensis:0.3964100475,(pallidus:0.2972589733,fragilis:1.0279221093)88:0.1761472241):0.153058);	No	n/a
NW_022145606.1:13941893-13995650	NW_022145606.1	13941893	13995650	53757	19	0.4	0	0	22.4	18.6	8.2	7.8	n/a	0.78	0.49	0.55	0.29	0.61	0.28	0.46	0.17	((droebachiensis:0.6445646876,(pallidus:1.0302995291,fragilis:0.9240634379)49:0.2339751931):1.49555);	No	n/a
NW_022145612.1:25579749-25633123	NW_022145612.1	25579749	25633123	53374	44	0.8	4534	0.085	7.8	20.6	11.5	9.7	LOC105441352,LOC764448	0.59	0.22	0.78	0.51	0.84	0.43	0.54	0.26	((fragilis:0.3838750683,(pallidus:1.5159230118,droebachiensis:0.9789540591)82:0.8987965598):0.764118);	Yes	82
NW_022145598.1:29409498-29461937	NW_022145598.1	29409498	29461937	52439	27	0.5	396	0.008	11.5	14.7	10.8	11.8	LOC105446936	0.72	0.28	0.71	0.34	0.8	0.34	0.66	0.28	((pallidus:1.8456839394,(fragilis:3.2420372341,droebachiensis:0.0000027382)68:2.2063869190):0.0686908);	No	n/a
NW_022145596.1:26231004-26283412	NW_022145596.1	26231004	26283412	52408	107	2	3480	0.066	24.6	44.2	13	21.3	LOC591756,LOC591782,LOC115918045,LOC115922312	0.85	0.51	0.88	0.62	0.85	0.36	0.82	0.5	((fragilis:0.4156992134,(pallidus:0.5058334709,droebachiensis:0.0000021849)89:0.2730391925):0.310788);	Yes	89
NW_022145605.1:29791668-29843431	NW_022145605.1	29791668	29843431	51763	30	0.6	5133	0.099	23.7	23	10.4	27.5	LOC579116,LOC115926546,LOC764263,LOC105447130	0.87	0.57	0.88	0.58	0.83	0.36	0.69	0.34	((droebachiensis:1.0503885157,(pallidus:0.0000027754,fragilis:4.6179524515)52:1.6379781670):1.14241);	No	n/a
NW_022145610.1:28968758-29020170	NW_022145610.1	28968758	29020170	51412	7	0.1	4581	0.089	12.4	23.2	9.4	5.5	LOC105438666,LOC105442757,LOC105442756,LOC105446910	0.66	0.32	0.73	0.43	0.72	0.31	0.44	0.15	((pallidus:0.0000010000,(fragilis:3.0237074862,droebachiensis:0.7153888286)33:0.0000020470):5e-07);	No	n/a
NW_022145609.1:6441789-6492797	NW_022145609.1	6441789	6492797	51008	53	1	1602	0.031	21.4	31.8	13.4	33.1	LOC100890603,LOC105437983	0.67	0.36	0.76	0.44	0.73	0.27	0.74	0.44	((fragilis:0.9663994152,(pallidus:0.1999084146,droebachiensis:0.3138094235)70:0.1583198010):0.182299);	Yes	70
NW_022145594.1:30081026-30131791	NW_022145594.1	30081026	30131791	50765	20	0.4	3076	0.061	39.9	52.3	18.1	13.8	LOC105440264	0.81	0.55	0.89	0.65	0.78	0.43	0.53	0.22	((pallidus:1.0552623535,(fragilis:3.9690569023,droebachiensis:0.0000024528)53:0.3681938095):0.180776);	No	n/a
NW_022145599.1:31697815-31748403	NW_022145599.1	31697815	31748403	50588	52	1	1993	0.039	14	16.8	8.5	18.9	LOC115923640,LOC763490,LOC115923846	0.6	0.31	0.7	0.4	0.7	0.23	0.68	0.37	((fragilis:1.4807226803,(pallidus:1.5629227130,droebachiensis:2.0009459125)53:0.5229259897):0.602582);	Yes	53
NW_022145603.1:12105838-12156103	NW_022145603.1	12105838	12156103	50265	79	1.6	1474	0.029	32.3	52.9	35.1	20.7	LOC105443927,LOC580849	0.62	0.32	0.92	0.77	0.92	0.64	0.6	0.3	((droebachiensis:1.3281150527,(pallidus:0.8214530050,fragilis:1.6317460885)75:0.5000539312):0.904956);	No	n/a
NW_022145598.1:12739455-12789132	NW_022145598.1	12739455	12789132	49677	28	0.6	0	0	17.6	36.7	10.9	23.9	n/a	0.65	0.32	0.81	0.57	0.7	0.31	0.74	0.42	((droebachiensis:1.0148842907,(pallidus:0.3660750240,fragilis:1.2957736048)69:1.0405293140):1.04382);	No	n/a
NW_022145601.1:32699327-32748631	NW_022145601.1	32699327	32748631	49304	46	0.9	2901	0.059	23	21.9	10.7	14.7	LOC105446784,LOC115918216	0.82	0.51	0.68	0.4	0.82	0.33	0.73	0.38	((fragilis:5.2720159306,(pallidus:0.3703777392,droebachiensis:1.0046617112)53:0.9316603197):0.750574);	Yes	53
NW_022145598.1:23011196-23060273	NW_022145598.1	23011196	23060273	49077	51	1	716	0.015	17.9	28.1	14.1	12.3	LOC105437134,LOC115918564	0.68	0.31	0.85	0.58	0.81	0.42	0.49	0.24	((droebachiensis:0.3769702847,(pallidus:0.4654557711,fragilis:0.5505162035)78:0.2005447651):0.0522836);	No	n/a
NW_022145609.1:25600512-25649276	NW_022145609.1	25600512	25649276	48764	47	1	1792	0.037	32.6	19.8	14.6	9.2	LOC115928550,LOC100891567	0.79	0.42	0.79	0.41	0.82	0.38	0.53	0.23	((fragilis:0.2458747906,(pallidus:0.6836896768,droebachiensis:0.1929109833)73:0.3354327232):0.38553);	Yes	73
NW_022145607.1:24348479-24397008	NW_022145607.1	24348479	24397008	48529	37	0.8	657	0.014	19.2	27.2	8.4	12	LOC105442880	0.6	0.26	0.73	0.46	0.54	0.17	0.5	0.17	((droebachiensis:0.2620686555,(pallidus:0.3682508557,fragilis:1.0582629989)50:0.0883741366):0.108555);	No	n/a
NW_022145615.1:10335999-10384363	NW_022145615.1	10335999	10384363	48364	78	1.6	0	0	12.5	17.6	8.2	20.7	LOC581877	0.69	0.31	0.75	0.44	0.7	0.26	0.72	0.47	((fragilis:0.2741153324,(pallidus:0.0873364936,droebachiensis:0.2235998524)98:0.6714651186):0.256002);	Yes	98
NW_022145603.1:782824-830710	NW_022145603.1	782824	830710	47886	6	0.1	720	0.015	21.7	32.1	16	17.4	LOC115925359	0.82	0.56	0.7	0.45	0.79	0.53	0.6	0.31	((fragilis:0.0000028762,(pallidus:0.0000023295,droebachiensis:2.1618594792)82:3.2599184180):0.439259);	Yes	82
NW_022145594.1:19880224-19927889	NW_022145594.1	19880224	19927889	47665	52	1.1	0	0	19.2	18.5	11	7.7	n/a	0.81	0.47	0.77	0.44	0.7	0.36	0.5	0.19	((pallidus:0.2174436426,(fragilis:0.5940126960,droebachiensis:0.3240013396)87:0.1898722148):0.172579);	No	n/a
NW_022145596.1:20441620-20488156	NW_022145596.1	20441620	20488156	46536	137	2.9	3470	0.075	22.4	17.2	6.9	15.8	LOC105438988,LOC576511,LOC100891919	0.67	0.39	0.71	0.45	0.67	0.18	0.63	0.35	((fragilis:0.5273522536,(pallidus:0.2200116153,droebachiensis:0.3102318860)46:0.0352293695):0.200772);	Yes	46
NW_022145609.1:13812682-13858904	NW_022145609.1	13812682	13858904	46222	205	4.4	3048	0.066	12.7	16.7	6.7	17.9	LOC115928502,LOC100887916,LOC584669,LOC752900	0.78	0.39	0.82	0.54	0.75	0.24	0.75	0.48	((fragilis:0.3470078623,(pallidus:0.4439330762,droebachiensis:0.1822452876)95:0.1873598680):0.285739);	Yes	95
NW_022145603.1:16802721-16848813	NW_022145603.1	16802721	16848813	46092	12	0.3	0	0	31.9	48.3	10.2	25.8	n/a	0.71	0.4	0.85	0.56	0.76	0.29	0.66	0.33	((fragilis:2.8154953234,(pallidus:0.0000022495,droebachiensis:1.4293060094)32:0.0010179322):2.76554);	Yes	32
NW_022145599.1:1354462-1400297	NW_022145599.1	1354462	1400297	45835	64	1.4	3884	0.085	13.3	16.1	5.4	13.2	LOC105442193,LOC100892008,LOC576003	0.78	0.38	0.83	0.44	0.68	0.14	0.73	0.36	((fragilis:2.8903403090,(pallidus:0.6715247265,droebachiensis:2.5415268454)84:3.2299400020):2.83703);	Yes	84
NW_022145600.1:10737731-10783493	NW_022145600.1	10737731	10783493	45762	8	0.2	1023	0.022	13.4	31.4	8.3	12	LOC115924129	0.79	0.4	0.86	0.61	0.76	0.3	0.55	0.26	((droebachiensis:0.9727444091,(pallidus:0.4380049437,fragilis:0.3369082692)40:0.1424807317):1.319e-06);	No	n/a
NW_022145604.1:28100596-28145969	NW_022145604.1	28100596	28145969	45373	25	0.6	3421	0.075	36.8	42.5	16.1	17	LOC105443222	0.89	0.61	0.91	0.68	0.85	0.42	0.66	0.29	((pallidus:1.5382763509,(fragilis:0.9938230190,droebachiensis:0.3846334609)33:0.0000021843):0.888943);	No	n/a
NW_022145606.1:8435528-8480876	NW_022145606.1	8435528	8480876	45348	40	0.9	0	0	20.8	30.3	19.1	14.3	n/a	0.83	0.5	0.87	0.59	0.88	0.53	0.67	0.27	((droebachiensis:0.5828390724,(pallidus:0.1485555622,fragilis:0.8837009256)55:0.1012286872):0.224186);	No	n/a
NW_022145606.1:2830386-2875412	NW_022145606.1	2830386	2875412	45026	52	1.2	279	0.006	23.4	35.7	8.4	23.1	LOC578556	0.7	0.35	0.77	0.43	0.59	0.21	0.55	0.28	((droebachiensis:0.1942227185,(pallidus:0.3887509865,fragilis:0.5888089412)73:0.0946342763):0.194578);	No	n/a
NW_022145615.1:22397186-22442175	NW_022145615.1	22397186	22442175	44989	80	1.8	1038	0.023	16.9	25.3	11.9	17.3	LOC115917957,LOC590909	0.76	0.38	0.74	0.43	0.78	0.35	0.76	0.41	((fragilis:0.2006679318,(pallidus:0.4723172998,droebachiensis:0.1949847365)96:0.2663288160):0.379699);	Yes	96
NW_022145606.1:2994132-3038725	NW_022145606.1	2994132	3038725	44593	85	1.9	1467	0.033	33.3	46.6	24.1	13.5	LOC105438725	0.83	0.58	0.77	0.62	0.9	0.62	0.44	0.17	((pallidus:0.5389025005,(fragilis:1.1283308029,droebachiensis:0.8101284914)70:0.3302795157):0.843651);	No	n/a
NW_022145609.1:5249673-5293791	NW_022145609.1	5249673	5293791	44118	106	2.4	4605	0.104	18.9	25.2	12.1	22.4	LOC115928884,LOC105441658	0.77	0.47	0.76	0.51	0.84	0.41	0.52	0.24	((fragilis:0.2248186031,(pallidus:0.5706900027,droebachiensis:0.5003708156)89:0.1563381886):0.253216);	Yes	89
NW_022145605.1:32969926-33013524	NW_022145605.1	32969926	33013524	43598	63	1.4	3200	0.073	47.3	22.2	22.4	18.6	LOC105437854,LOC115918805,LOC586761	0.73	0.35	0.77	0.46	0.77	0.33	0.68	0.35	((fragilis:0.5029191815,(pallidus:0.6791234580,droebachiensis:0.1933419005)36:0.0037299972):0.307867);	Yes	36
NW_022145606.1:5674434-5718000	NW_022145606.1	5674434	5718000	43566	17	0.4	1632	0.037	80.7	72.3	8.3	7.5	LOC115927180,LOC105438637	0.54	0.16	0.81	0.55	0.72	0.27	0.44	0.17	((fragilis:4.7777916775,(pallidus:3.0471359991,droebachiensis:3.3641536309)52:0.9756923685):0.736077);	Yes	52
NW_022145598.1:23471130-23514514	NW_022145598.1	23471130	23514514	43384	5	0.1	1620	0.037	12.8	16.5	9.2	9.4	LOC105443006	0.64	0.23	0.71	0.32	0.67	0.21	0.58	0.2	((pallidus:0.3020555274,(fragilis:1.3734569347,droebachiensis:0.0000010000)92:9.9999988690):5e-07);	No	n/a
NW_022145606.1:9080995-9123877	NW_022145606.1	9080995	9123877	42882	5	0.1	3843	0.09	35.2	41.2	28.1	15.4	LOC115927201,LOC100891374	0.79	0.48	0.59	0.32	0.89	0.59	0.46	0.18	((fragilis:9.9999983766,(pallidus:0.2919714270,droebachiensis:0.2972715099)42:9.9999987620):5);	Yes	42
NW_022145610.1:12298068-12340938	NW_022145610.1	12298068	12340938	42870	31	0.7	2736	0.064	14.7	20.7	9.3	15.4	LOC115918127,LOC115929146	0.63	0.35	0.68	0.42	0.71	0.27	0.63	0.37	((fragilis:0.6693065727,(pallidus:0.6002821883,droebachiensis:0.1811966148)57:0.1306381852):0.165087);	Yes	57
NW_022145603.1:33165604-33207930	NW_022145603.1	33165604	33207930	42326	79	1.9	956	0.023	14.8	16.6	8.2	14.4	LOC589459	0.82	0.42	0.83	0.47	0.73	0.26	0.54	0.26	((fragilis:3.9415813058,(pallidus:0.8943403448,droebachiensis:0.9307998175)45:0.6278632179):2.27656);	Yes	45
NW_022145607.1:10498082-10540236	NW_022145607.1	10498082	10540236	42154	67	1.6	1899	0.045	35.1	35	18.6	24.9	LOC115928163,LOC105440164,LOC115927855	0.78	0.47	0.88	0.6	0.83	0.5	0.67	0.34	((droebachiensis:0.2906202351,(pallidus:0.1113946884,fragilis:0.4159291132)85:0.1562793698):0.287254);	No	n/a
NW_022145612.1:23202415-23244526	NW_022145612.1	23202415	23244526	42111	55	1.3	3459	0.082	14.3	22.7	6	13.5	LOC115919370,LOC575879,LOC575674	0.76	0.42	0.81	0.57	0.79	0.2	0.64	0.35	((droebachiensis:0.3277381857,(pallidus:0.9075372605,fragilis:0.5088304383)35:0.0000020825):0.0801844);	No	n/a
NW_022145613.1:23965022-24007034	NW_022145613.1	23965022	24007034	42012	6	0.1	198	0.005	13.1	22.9	7.4	15.7	LOC115919944	0.68	0.28	0.71	0.36	0.74	0.23	0.61	0.23	((fragilis:0.0028804180,(pallidus:0.0057152782,droebachiensis:0.0000027747)90:0.0057534768):1.18195e-06);	Yes	90
NW_022145604.1:30178858-30220780	NW_022145604.1	30178858	30220780	41922	17	0.4	5364	0.128	9.2	27.5	5.2	7.7	LOC588646,LOC586773,LOC105444156,LOC115926207	0.59	0.26	0.84	0.58	0.61	0.2	0.56	0.2	((fragilis:2.0308878467,(pallidus:0.2783511410,droebachiensis:0.1559983761)31:0.0000010000):0.529161);	Yes	31
NW_022145603.1:14578743-14620485	NW_022145603.1	14578743	14620485	41742	52	1.2	1301	0.031	18.1	8.4	5.2	7.9	LOC583243	0.68	0.34	0.54	0.21	0.59	0.2	0.58	0.2	((fragilis:0.3619813517,(pallidus:0.4391317242,droebachiensis:0.2966986508)94:0.4064923598):0.215062);	Yes	94
NW_022145605.1:4531361-4573072	NW_022145605.1	4531361	4573072	41711	60	1.4	1689	0.04	27.3	30.7	7.7	9.8	LOC100889979	0.78	0.46	0.8	0.54	0.75	0.24	0.61	0.26	((fragilis:0.6483970658,(pallidus:0.4279227323,droebachiensis:0.3755148081)58:0.1813244347):0.107534);	Yes	58
NW_022145603.1:34211228-34252706	NW_022145603.1	34211228	34252706	41478	37	0.9	2070	0.05	24.6	25.7	7.7	10.2	LOC115925290,LOC593126	0.84	0.49	0.85	0.6	0.81	0.24	0.55	0.23	((fragilis:0.4863426923,(pallidus:1.0544638557,droebachiensis:0.4046687412)73:0.4684537142):0.525025);	Yes	73
NW_022145606.1:198255-239411	NW_022145606.1	198255	239411	41156	82	2	0	0	24.6	18.8	8.9	17.7	n/a	0.46	0.23	0.42	0.23	0.47	0.25	0.46	0.23	((fragilis:0.1583914170,(pallidus:0.4796635143,droebachiensis:0.3267448204)94:0.1295042268):0.135737);	Yes	94
NW_022145596.1:10696861-10737957	NW_022145596.1	10696861	10737957	41096	27	0.7	6894	0.168	21.6	39.3	14.7	8.5	LOC100892378,LOC115922218,LOC115922219	0.82	0.53	0.84	0.58	0.82	0.41	0.59	0.22	((fragilis:0.4553830590,(pallidus:0.0000026834,droebachiensis:0.5053600694)89:0.4337799560):0.202288);	Yes	89
NW_022145594.1:5766123-5807043	NW_022145594.1	5766123	5807043	40920	12	0.3	1227	0.03	33	58	10.7	69.5	LOC115920868,LOC115918414	0.75	0.43	0.71	0.4	0.65	0.26	0.72	0.47	((droebachiensis:0.0000010000,(pallidus:0.0000024300,fragilis:5.4047842548)42:0.5985772559):0.129751);	No	n/a
NW_022145594.1:19357833-19398662	NW_022145594.1	19357833	19398662	40829	27	0.7	1365	0.033	18	23.8	11.5	13.7	LOC115921269	0.71	0.37	0.81	0.53	0.91	0.38	0.5	0.23	((droebachiensis:0.7483940460,(pallidus:0.0186066079,fragilis:4.5710780226)36:0.3199133327):0.141152);	No	n/a
NW_022145598.1:28833401-28874120	NW_022145598.1	28833401	28874120	40719	38	0.9	3025	0.074	17.6	17.2	6.5	8.7	LOC578156	0.81	0.47	0.82	0.51	0.76	0.23	0.6	0.27	((pallidus:0.1005901685,(fragilis:0.6986256395,droebachiensis:0.9074802941)41:0.0486480587):0.187248);	No	n/a
NW_022145600.1:11665274-11705988	NW_022145600.1	11665274	11705988	40714	92	2.3	2534	0.062	18.6	25.9	12.8	21.8	LOC757273,LOC105438798	0.58	0.32	0.59	0.35	0.89	0.47	0.51	0.27	((fragilis:0.3670945228,(pallidus:0.7935195817,droebachiensis:0.2563422621)63:0.0610507846):0.176411);	Yes	63
NW_022145606.1:14054888-14095596	NW_022145606.1	14054888	14095596	40708	60	1.5	2059	0.051	17.8	25.6	6.9	22.1	LOC579631,LOC579693,LOC575684	0.67	0.34	0.7	0.46	0.63	0.2	0.64	0.34	((fragilis:2.2444828804,(pallidus:1.8257956795,droebachiensis:0.5417660036)98:2.6480064540):0.092778);	Yes	98
NW_022145598.1:33651131-33691582	NW_022145598.1	33651131	33691582	40451	40	1	1257	0.031	8.6	14.7	7.4	8.4	LOC100893417,LOC105443883	0.58	0.23	0.71	0.4	0.81	0.28	0.53	0.24	((fragilis:0.9251984627,(pallidus:0.3741444850,droebachiensis:0.4631442799)91:0.5477692732):1.19005e-06);	Yes	91
NW_022145606.1:49357450-49397656	NW_022145606.1	49357450	49397656	40206	57	1.4	3425	0.085	34.5	54.4	15.7	14.6	LOC105438428	0.71	0.41	0.75	0.49	0.77	0.38	0.62	0.25	((fragilis:2.2466495602,(pallidus:0.7942538123,droebachiensis:0.7480463827)78:0.6352101436):0.508871);	Yes	78
NW_022145603.1:32401679-32441430	NW_022145603.1	32401679	32441430	39751	7	0.2	0	0	16.3	13.5	5.6	10	n/a	0.74	0.41	0.7	0.36	0.59	0.19	0.47	0.19	((droebachiensis:0.2600407326,(pallidus:0.0000022940,fragilis:0.6179622193)97:9.9999989420):0.281696);	No	n/a
NW_022145609.1:6634456-6674063	NW_022145609.1	6634456	6674063	39607	72	1.8	2888	0.073	9.8	20	10.8	12.2	LOC105437314,LOC115928778	0.61	0.25	0.8	0.48	0.83	0.4	0.7	0.35	((fragilis:0.3611259026,(pallidus:0.5034948949,droebachiensis:0.6058823308)51:0.0474344007):0.129105);	Yes	51
NW_022145607.1:15581071-15620455	NW_022145607.1	15581071	15620455	39384	71	1.8	3207	0.081	17.1	18	7.7	17.6	LOC593255	0.77	0.44	0.74	0.47	0.78	0.26	0.73	0.45	((fragilis:0.2272819088,(pallidus:0.6711847594,droebachiensis:0.3634886024)81:0.1592000137):0.203985);	Yes	81
NW_022145594.1:36875801-36915157	NW_022145594.1	36875801	36915157	39356	23	0.6	1188	0.03	38.9	76.3	24.6	29	LOC105443799	0.71	0.42	0.87	0.58	0.85	0.38	0.54	0.26	((fragilis:1.7195231069,(pallidus:3.1124051047,droebachiensis:0.2461975221)56:0.6448048744):0.831836);	Yes	56
NW_022145603.1:14014386-14053562	NW_022145603.1	14014386	14053562	39176	46	1.2	0	0	39.3	46	19.5	34.1	n/a	0.84	0.56	0.86	0.62	0.76	0.36	0.73	0.43	((fragilis:1.4547594031,(pallidus:0.2837602745,droebachiensis:1.3831244782)64:0.6138377349):1.20376);	Yes	64
NW_022145597.1:320218-359308	NW_022145597.1	320218	359308	39090	141	3.6	1530	0.039	56.9	88.6	55.5	12.8	LOC590135,LOC105437559	0.92	0.74	0.91	0.79	0.91	0.77	0.56	0.22	((fragilis:0.1899093812,(pallidus:0.4245211047,droebachiensis:0.2873004795)64:0.0661369778):0.578926);	Yes	64
NW_022145605.1:24456631-24495409	NW_022145605.1	24456631	24495409	38778	287	7.4	4998	0.129	67.2	52.8	29.2	17.8	LOC115926435,LOC105444322,LOC115926437,LOC115926436	0.91	0.73	0.9	0.72	0.91	0.65	0.68	0.36	((fragilis:1.7083462938,(pallidus:0.8714460959,droebachiensis:1.3332539962)64:0.2819533230):0.926047);	Yes	64
NW_022145606.1:22299964-22338592	NW_022145606.1	22299964	22338592	38628	45	1.2	0	0	42.4	36.9	9.5	9.7	n/a	0.83	0.51	0.77	0.53	0.61	0.19	0.52	0.18	((pallidus:0.0000023266,(fragilis:1.0202511302,droebachiensis:0.2936325053)48:0.0574514348):0.488963);	No	n/a
NW_022145602.1:5706636-5745116	NW_022145602.1	5706636	5745116	38480	17	0.4	955	0.025	24.7	31.5	10.1	12.7	LOC105440515,LOC105440377	0.7	0.36	0.84	0.52	0.76	0.3	0.6	0.27	((fragilis:0.6883318857,(pallidus:0.6460057148,droebachiensis:0.3986623381)84:0.8035956660):1.3147e-06);	Yes	84
NW_022145600.1:30039350-30077332	NW_022145600.1	30039350	30077332	37982	109	2.9	0	0	28.6	30.4	19.2	26.5	n/a	0.85	0.63	0.72	0.52	0.84	0.45	0.64	0.42	((fragilis:0.4161520826,(pallidus:0.2349551130,droebachiensis:0.2617727990)70:0.0944023655):0.296167);	Yes	70
NW_022145607.1:35386482-35424289	NW_022145607.1	35386482	35424289	37807	33	0.9	2188	0.058	30.8	51	15.2	42.8	LOC100891627,LOC594750	0.71	0.47	0.85	0.56	0.77	0.46	0.57	0.29	((fragilis:1.2652832553,(pallidus:0.4176885270,droebachiensis:0.0846015660)65:0.6607936526):0.553372);	Yes	65
NW_022145607.1:2947506-2985244	NW_022145607.1	2947506	2985244	37738	77	2	7188	0.19	17.8	25.6	9.3	7.9	LOC105439798,LOC115928181,LOC105439799	0.6	0.3	0.79	0.5	0.61	0.25	0.45	0.17	((droebachiensis:0.4112210620,(pallidus:0.1697158441,fragilis:0.4977003005)80:0.1392884776):0.292597);	No	n/a
NW_022145607.1:13505239-13542959	NW_022145607.1	13505239	13542959	37720	63	1.7	1857	0.049	19.9	16.9	5.9	18.3	LOC100889709,LOC105444605	0.55	0.25	0.53	0.27	0.31	0.13	0.66	0.4	((fragilis:2.1798505554,(pallidus:0.8698193952,droebachiensis:1.3954442228)50:0.3264631527):1.14629);	Yes	50
NW_022145605.1:31785469-31823146	NW_022145605.1	31785469	31823146	37677	38	1	1248	0.033	16.2	19.2	18.1	9.7	LOC594618	0.72	0.36	0.74	0.42	0.79	0.38	0.61	0.25	((pallidus:0.3943838772,(fragilis:0.2601145163,droebachiensis:0.5578029160)65:0.1323707407):0.24269);	No	n/a
NW_022145606.1:4759561-4797176	NW_022145606.1	4759561	4797176	37615	42	1.1	4846	0.129	17.6	18.3	6.6	16.8	LOC587953	0.73	0.45	0.79	0.52	0.73	0.21	0.67	0.41	((fragilis:2.3669940811,(pallidus:3.7396397201,droebachiensis:0.0000026881)48:0.9681537071):0.479856);	Yes	48
NW_022145606.1:22113928-22151423	NW_022145606.1	22113928	22151423	37495	184	4.9	1063	0.028	9.6	17.3	5.7	43.9	LOC105444216,LOC115927639	0.77	0.27	0.96	0.61	0.76	0.16	0.87	0.76	((fragilis:0.2112346265,(pallidus:0.0000021099,droebachiensis:0.0282108688)100:0.7368410184):0.300312);	Yes	100
NW_022145603.1:2911618-2948997	NW_022145603.1	2911618	2948997	37379	4	0.1	2499	0.067	45.7	46.4	14.9	36	LOC588387,LOC115925366,LOC105436390	0.84	0.55	0.84	0.65	0.91	0.42	0.79	0.5	((fragilis:0.0000010000,(pallidus:0.9193736121,droebachiensis:0.0000022266)93:9.9999986080):5e-07);	Yes	93
NW_022145607.1:36211891-36249218	NW_022145607.1	36211891	36249218	37327	63	1.7	6353	0.17	17	36.4	10.2	10.3	LOC105446449,LOC590229,LOC115928055,LOC105438928	0.68	0.37	0.77	0.5	0.73	0.34	0.59	0.23	((fragilis:0.3385498066,(pallidus:1.1840866213,droebachiensis:0.4736790450)78:0.3561066425):1.41616);	Yes	78
NW_022145605.1:593527-630817	NW_022145605.1	593527	630817	37290	124	3.3	2032	0.054	19.9	23.2	8.1	19.1	LOC588932	0.87	0.57	0.87	0.67	0.84	0.35	0.81	0.51	((fragilis:0.1042320410,(pallidus:0.0000023798,droebachiensis:0.0088712538)99:0.3922140253):0.370882);	Yes	99
NW_022145606.1:46176540-46213772	NW_022145606.1	46176540	46213772	37232	9	0.2	1811	0.049	13.3	30.5	8.3	18.7	LOC115927750,LOC115918894	0.55	0.3	0.74	0.42	0.68	0.3	0.72	0.42	((droebachiensis:0.2995766975,(pallidus:0.0000023459,fragilis:1.3597306783)67:1.0595403600):0.47419);	No	n/a
NW_022145603.1:2709234-2746393	NW_022145603.1	2709234	2746393	37159	51	1.4	381	0.01	15.3	18.7	12.5	18.3	LOC105447492	0.62	0.36	0.56	0.35	0.82	0.39	0.48	0.25	((fragilis:0.8187836751,(pallidus:0.8266924112,droebachiensis:0.1446140218)95:0.3895591665):1.2367e-06);	Yes	95
NW_022145606.1:3463641-3500693	NW_022145606.1	3463641	3500693	37052	57	1.5	248	0.007	54.8	66.1	26.6	6.9	LOC115927391	0.86	0.64	0.92	0.77	0.89	0.64	0.5	0.14	((droebachiensis:0.7731563474,(pallidus:1.5019595226,fragilis:0.8744170042)68:0.3677363367):0.383941);	No	n/a
NW_022145605.1:40122434-40159449	NW_022145605.1	40122434	40159449	37015	103	2.8	1593	0.043	13.5	13.9	11.2	11.1	LOC578661	0.71	0.33	0.71	0.35	0.71	0.31	0.69	0.32	((fragilis:1.0846351749,(pallidus:0.7136326535,droebachiensis:1.2552552557)89:0.6882028316):0.929235);	Yes	89
NW_022145606.1:4988941-5025896	NW_022145606.1	4988941	5025896	36955	21	0.6	1592	0.043	14.3	14.7	7.3	9.7	LOC115927415	0.58	0.27	0.57	0.28	0.59	0.21	0.55	0.25	((fragilis:0.4549623489,(pallidus:0.0000010278,droebachiensis:0.3906543408)93:0.5673549278):5.139e-07);	Yes	93
NW_022145601.1:162160-198982	NW_022145601.1	162160	198982	36822	458	12.4	2212	0.06	27.5	36.1	10.1	24.3	LOC100890439,LOC591845	0.87	0.61	0.82	0.66	0.78	0.4	0.77	0.53	((fragilis:0.2408701627,(pallidus:0.1225438507,droebachiensis:0.5313281061)100:0.3157910471):0.306878);	Yes	100
NW_022145607.1:38841173-38877943	NW_022145607.1	38841173	38877943	36770	77	2.1	768	0.021	21	28.3	10.2	14.4	LOC115928071	0.83	0.52	0.85	0.61	0.73	0.34	0.57	0.33	((fragilis:1.6862702942,(pallidus:1.1787405713,droebachiensis:1.1998328142)77:0.6908955585):0.877201);	Yes	77
NW_022145607.1:16263699-16300349	NW_022145607.1	16263699	16300349	36650	35	1	1734	0.047	17.6	24.4	7.5	20.2	LOC584496	0.7	0.4	0.74	0.46	0.75	0.21	0.7	0.43	((fragilis:1.5792829547,(pallidus:0.2667057290,droebachiensis:0.0154200574)30:0.0000010000):0.276905);	Yes	30
NW_022145597.1:32646969-32683299	NW_022145597.1	32646969	32683299	36330	40	1.1	642	0.018	16.8	25.5	16.5	17.8	LOC115922524,LOC105439424	0.72	0.35	0.79	0.49	0.8	0.44	0.64	0.28	((pallidus:0.3523997142,(fragilis:0.4014166451,droebachiensis:0.2026160597)43:0.0290021949):0.226261);	No	n/a
NW_022145598.1:3589589-3625522	NW_022145598.1	3589589	3625522	35933	245	6.8	0	0	29.4	32.2	15.2	38.2	n/a	0.79	0.44	0.77	0.5	0.8	0.35	0.74	0.44	((fragilis:1.0891708800,(pallidus:0.8515116991,droebachiensis:0.9474841678)95:0.5833395710):0.939706);	Yes	95
NW_022145607.1:11471973-11507839	NW_022145607.1	11471973	11507839	35866	8	0.2	3564	0.099	21	29.2	10	33.7	LOC105446658,LOC586866	0.82	0.52	0.84	0.59	0.8	0.29	0.76	0.5	((fragilis:0.0000020441,(pallidus:2.1794565262,droebachiensis:9.9999986776)76:6.4000189790):1.16657);	Yes	76
NW_022145594.1:12614768-12650594	NW_022145594.1	12614768	12650594	35826	10	0.3	0	0	22.2	17.3	6.4	11.4	n/a	0.85	0.5	0.82	0.49	0.66	0.21	0.65	0.29	((pallidus:3.2128913168,(fragilis:0.3636805368,droebachiensis:9.1520683596)32:0.0000020582):5e-07);	No	n/a
NW_022145600.1:9491000-9526803	NW_022145600.1	9491000	9526803	35803	82	2.3	1749	0.049	19.7	27.1	11	12.8	LOC115924333,LOC105443354,LOC105443352	0.77	0.4	0.86	0.53	0.79	0.33	0.6	0.28	((droebachiensis:0.2252252899,(pallidus:0.1803934224,fragilis:0.5826634231)86:0.1451747232):0.29951);	No	n/a
NW_022145603.1:22885044-22920760	NW_022145603.1	22885044	22920760	35716	41	1.1	0	0	20.7	51.5	7.1	21.2	n/a	0.86	0.53	0.95	0.75	0.69	0.22	0.77	0.43	((droebachiensis:0.3442398585,(pallidus:0.1977425199,fragilis:0.9627584881)53:0.0793681446):0.151014);	No	n/a
NW_022145612.1:36426820-36462457	NW_022145612.1	36426820	36462457	35637	23	0.6	0	0	44.5	81.9	10.5	12.4	n/a	0.75	0.47	0.81	0.6	0.74	0.24	0.55	0.21	((droebachiensis:3.0117956951,(pallidus:0.0000021499,fragilis:3.2437496184)52:0.5972747689):1.81418);	No	n/a
NW_022145609.1:38335755-38371353	NW_022145609.1	38335755	38371353	35598	52	1.5	659	0.019	16.5	30.3	8.9	20.2	LOC105437347	0.78	0.41	0.79	0.5	0.77	0.29	0.7	0.38	((fragilis:0.5474637641,(pallidus:0.4532314717,droebachiensis:0.1952051126)71:0.1456094672):0.151171);	Yes	71
NW_022145613.1:31851555-31887093	NW_022145613.1	31851555	31887093	35538	7	0.2	0	0	15.3	17.2	8	11.4	n/a	0.54	0.2	0.61	0.27	0.54	0.17	0.49	0.23	((pallidus:0.0000028660,(fragilis:0.3513563197,droebachiensis:0.0000020394)32:1.2993231280):3.50794);	No	n/a
NW_022145598.1:29490671-29526135	NW_022145598.1	29490671	29526135	35464	66	1.9	1431	0.04	23.1	26.7	32.8	25.9	LOC115923269	0.83	0.47	0.82	0.52	0.86	0.47	0.64	0.31	((fragilis:0.3213833978,(pallidus:0.2316662053,droebachiensis:0.3827903097)92:0.1639972389):0.212389);	Yes	92
NW_022145594.1:35022926-35057887	NW_022145594.1	35022926	35057887	34961	65	1.9	678	0.019	14	22	11.9	15.1	LOC590800	0.62	0.29	0.72	0.42	0.64	0.25	0.51	0.24	((fragilis:0.5026698420,(pallidus:0.2406014130,droebachiensis:0.1684860672)85:0.2016790102):0.233164);	Yes	85
NW_022145594.1:51229298-51264226	NW_022145594.1	51229298	51264226	34928	15	0.4	1143	0.033	21	20.4	8.3	19.5	LOC115918450,LOC115921439,LOC115921209	0.64	0.36	0.65	0.36	0.64	0.25	0.68	0.35	((fragilis:0.0483482043,(pallidus:0.7511338996,droebachiensis:0.0120705530)99:9.9999985920):0.0434452);	Yes	99
NW_022145606.1:14244798-14279609	NW_022145606.1	14244798	14279609	34811	21	0.6	3981	0.114	14.5	10.8	11.6	11	LOC105439693,LOC115927603	0.66	0.33	0.62	0.26	0.78	0.35	0.58	0.26	((fragilis:3.3410927273,(pallidus:1.4878860680,droebachiensis:2.5512949469)61:3.6495073360):1.04185e-06);	Yes	61
NW_022145606.1:46242205-46276924	NW_022145606.1	46242205	46276924	34719	63	1.8	0	0	26.3	32.3	14.4	8.5	n/a	0.78	0.43	0.91	0.63	0.85	0.44	0.64	0.24	((droebachiensis:0.3042806805,(pallidus:0.2985585442,fragilis:1.2513839071)57:0.0874572662):0.0604366);	No	n/a
NW_022145599.1:27919278-27953989	NW_022145599.1	27919278	27953989	34711	52	1.5	0	0	7.5	12.7	5.4	16.6	n/a	0.65	0.23	0.63	0.33	0.59	0.19	0.57	0.29	((droebachiensis:0.2707807976,(pallidus:0.3552360706,fragilis:0.4158256980)69:0.1179682035):0.208369);	No	n/a
NW_022145600.1:29027151-29061833	NW_022145600.1	29027151	29061833	34682	102	2.9	1419	0.041	18	20.9	10.1	18.7	LOC105444905	0.65	0.32	0.72	0.39	0.66	0.28	0.69	0.37	((fragilis:0.8693266878,(pallidus:0.9443706551,droebachiensis:0.3397129106)62:1.3519000360):1.26324);	Yes	62
NW_022145596.1:21914698-21949373	NW_022145596.1	21914698	21949373	34675	46	1.3	222	0.006	39.1	23.2	16.2	12.1	LOC105444300	0.84	0.59	0.79	0.49	0.81	0.47	0.59	0.25	((fragilis:1.6006167982,(pallidus:1.7046281403,droebachiensis:1.3027296714)65:0.8572319370):0.479937);	Yes	65
NW_022145600.1:27808837-27843383	NW_022145600.1	27808837	27843383	34546	25	0.7	606	0.018	32.2	12.3	10.1	5.5	LOC105438456	0.65	0.4	0.62	0.41	0.61	0.35	0.42	0.13	((fragilis:2.7254984876,(pallidus:0.5022526274,droebachiensis:0.8010259794)43:0.7801648723):2.13793);	Yes	43
NW_022145606.1:42724868-42759414	NW_022145606.1	42724868	42759414	34546	39	1.1	0	0	54.6	78.2	17.9	19.6	n/a	0.72	0.44	0.79	0.53	0.73	0.36	0.68	0.34	((fragilis:1.0234324335,(pallidus:0.8295605961,droebachiensis:1.3173228601)90:1.2631588390):0.581153);	Yes	90
NW_022145602.1:24148801-24183139	NW_022145602.1	24148801	24183139	34338	8	0.2	0	0	11	15.8	8.1	12.4	n/a	0.46	0.22	0.69	0.32	0.74	0.23	0.39	0.15	((fragilis:7.8331159700,(pallidus:1.0394952046,droebachiensis:0.0000010000)29:0.0000010000):0.256824);	Yes	29
NW_022145604.1:28396778-28430968	NW_022145604.1	28396778	28430968	34190	17	0.5	4016	0.117	25.5	15.8	10.2	11.7	LOC753055,LOC115926190	0.9	0.66	0.66	0.35	0.89	0.35	0.36	0.11	((droebachiensis:0.2570027877,(pallidus:0.0000020317,fragilis:4.3341329746)64:0.1968485134):0.79489);	No	n/a
NW_022145603.1:13969096-14003192	NW_022145603.1	13969096	14003192	34096	74	2.2	2166	0.064	52.1	61.7	16.1	20.9	LOC105438664,LOC115925441	0.75	0.41	0.84	0.58	0.79	0.4	0.71	0.4	((droebachiensis:1.1737480986,(pallidus:0.2929252211,fragilis:4.8054010034)61:0.4207849602):0.237824);	No	n/a
NW_022145607.1:21248726-21282510	NW_022145607.1	21248726	21282510	33784	63	1.9	1584	0.047	14.8	22.1	6.6	15.9	LOC115928270,LOC115928269,LOC115928268	0.74	0.39	0.79	0.53	0.76	0.22	0.68	0.4	((fragilis:0.3474013381,(pallidus:0.3528356680,droebachiensis:0.3856254101)89:0.2387720186):0.174055);	Yes	89
NW_022145615.1:12877590-12911322	NW_022145615.1	12877590	12911322	33732	27	0.8	1871	0.055	11.4	21.7	6	12.8	LOC105442923,LOC577701	0.73	0.31	0.75	0.45	0.7	0.19	0.61	0.31	((fragilis:1.7452843618,(pallidus:2.6237598413,droebachiensis:1.1282916850)92:5.7679453380):1.03578);	Yes	92
NW_022145609.1:8791990-8825655	NW_022145609.1	8791990	8825655	33665	53	1.6	1335	0.04	12.1	15.8	6.4	15.6	LOC115918988,LOC100893490	0.71	0.38	0.75	0.45	0.75	0.23	0.76	0.44	((fragilis:0.5352520125,(pallidus:0.5630796447,droebachiensis:0.1821642999)35:0.0175682577):0.229703);	Yes	35
NW_022145606.1:40484651-40518280	NW_022145606.1	40484651	40518280	33629	28	0.8	203	0.006	17.8	43.2	19.2	6.1	LOC115927728	0.78	0.38	0.9	0.59	0.77	0.42	0.43	0.13	((droebachiensis:0.2909751702,(pallidus:0.0000026600,fragilis:1.6756340902)85:0.4444400534):0.104267);	No	n/a
NW_022145610.1:23928002-23961288	NW_022145610.1	23928002	23961288	33286	81	2.4	2829	0.085	26.6	34.2	17.8	10	LOC105442575,LOC115929084,LOC115929349	0.82	0.52	0.87	0.62	0.87	0.47	0.63	0.25	((fragilis:0.2019388559,(pallidus:0.3292974210,droebachiensis:0.3762753178)88:0.1389616829):0.397164);	Yes	88
NW_022145601.1:22252136-22285386	NW_022145601.1	22252136	22285386	33250	142	4.3	831	0.025	27.3	34.2	14.5	45.9	LOC578254	0.85	0.56	0.79	0.6	0.88	0.45	0.8	0.55	((fragilis:0.2741042500,(pallidus:0.3041558298,droebachiensis:0.1515110116)100:0.5635408655):0.262393);	Yes	100
NW_022145604.1:33137692-33170716	NW_022145604.1	33137692	33170716	33024	111	3.4	2703	0.082	22.1	23.6	12	26.6	LOC578858,LOC115925930	0.74	0.34	0.73	0.43	0.8	0.37	0.81	0.51	((fragilis:1.6895298369,(pallidus:0.8604128077,droebachiensis:1.3518237915)75:0.7504352317):1.43264);	Yes	75
NW_022145605.1:24627224-24660247	NW_022145605.1	24627224	24660247	33023	36	1.1	3201	0.097	27.2	34.3	10.4	11.3	LOC115926535,LOC115926445,LOC105445115	0.81	0.5	0.93	0.7	0.8	0.32	0.66	0.27	((fragilis:0.8273629327,(pallidus:0.6013131256,droebachiensis:0.1287262021)78:0.3862011569):0.0350063);	Yes	78
NW_022145606.1:48456813-48489811	NW_022145606.1	48456813	48489811	32998	70	2.1	290	0.009	61.3	60.4	24.7	34.9	LOC584387,LOC105440679	0.83	0.58	0.86	0.6	0.83	0.51	0.73	0.41	((droebachiensis:1.5817832285,(pallidus:1.0938959465,fragilis:1.2265076306)33:0.0000022295):2.024);	No	n/a
NW_022145594.1:47780942-47813923	NW_022145594.1	47780942	47813923	32981	120	3.6	4880	0.148	20.4	20.2	7.9	60.5	LOC100893803,LOC115921401,LOC414056	0.83	0.5	0.78	0.53	0.66	0.28	0.67	0.33	((pallidus:0.1375834610,(fragilis:0.6580847563,droebachiensis:0.3327965381)72:0.0616843438):0.394709);	No	n/a
NW_022145607.1:26760700-26793565	NW_022145607.1	26760700	26793565	32865	49	1.5	1557	0.047	19	19.6	8	12.5	LOC115927929,LOC115928354	0.75	0.37	0.78	0.48	0.73	0.23	0.59	0.3	((fragilis:0.5291853285,(pallidus:0.3098667687,droebachiensis:0.4163870357)59:0.0753279073):0.177149);	Yes	59
NW_022145607.1:30943835-30976678	NW_022145607.1	30943835	30976678	32843	131	4	2035	0.062	25.1	33.2	31.3	21.1	LOC587095,LOC763096	0.85	0.57	0.8	0.54	0.9	0.66	0.63	0.32	((fragilis:0.5471053809,(pallidus:0.5050865033,droebachiensis:0.2265527141)54:0.1452848933):0.224956);	Yes	54
NW_022145594.1:2663436-2696253	NW_022145594.1	2663436	2696253	32817	103	3.1	4068	0.124	77.2	31.4	18.6	9.9	LOC105446905,LOC115920906,LOC105438034	0.89	0.64	0.85	0.52	0.86	0.47	0.52	0.21	((fragilis:0.7379379396,(pallidus:1.3396497216,droebachiensis:1.1397486163)63:0.2529307422):0.555807);	Yes	63
NW_022145609.1:4858003-4890709	NW_022145609.1	4858003	4890709	32706	64	2	2289	0.07	36.5	33.3	27.2	40.8	LOC590047,LOC115919000,LOC763418	0.8	0.48	0.79	0.5	0.78	0.33	0.81	0.51	((fragilis:0.3879400162,(pallidus:0.2488105855,droebachiensis:0.1890017353)52:0.0322765699):0.124381);	Yes	52
NW_022145606.1:36306474-36339142	NW_022145606.1	36306474	36339142	32668	41	1.3	0	0	16.6	43.6	12.7	14.7	n/a	0.59	0.29	0.8	0.6	0.73	0.37	0.55	0.25	((fragilis:0.2570338423,(pallidus:0.7401074851,droebachiensis:0.3428988073)32:0.0120115169):0.20096);	Yes	32
NW_022145601.1:2785822-2818433	NW_022145601.1	2785822	2818433	32611	44	1.3	1312	0.04	15.3	14.1	8.4	26	LOC105444273,LOC115924806	0.76	0.42	0.76	0.4	0.78	0.3	0.43	0.17	((droebachiensis:0.1226490165,(pallidus:0.2276228097,fragilis:0.3211282191)97:0.4333968163):0.297159);	No	n/a
NW_022145594.1:40088567-40120959	NW_022145594.1	40088567	40120959	32392	20	0.6	2685	0.083	28.7	29.6	14.8	13.8	LOC115921117	0.76	0.42	0.83	0.53	0.75	0.25	0.68	0.36	((pallidus:0.5005648954,(fragilis:0.2948709190,droebachiensis:0.7827784884)45:0.0948309478):0.191366);	No	n/a
NW_022145594.1:21756424-21788716	NW_022145594.1	21756424	21788716	32292	47	1.5	945	0.029	52.5	30	29.5	43.2	LOC100893610	0.76	0.47	0.77	0.46	0.6	0.3	0.68	0.35	((fragilis:0.5845427677,(pallidus:0.1578510298,droebachiensis:0.3182201345)57:0.0935621901):0.37973);	Yes	57
NW_022145606.1:38781904-38814180	NW_022145606.1	38781904	38814180	32276	20	0.6	0	0	11.4	26.8	8.5	6	n/a	0.64	0.31	0.85	0.62	0.65	0.24	0.5	0.18	((pallidus:0.1354255724,(fragilis:1.9556696309,droebachiensis:0.0000024216)62:0.2252258451):0.105463);	No	n/a
NW_022145603.1:3075244-3107470	NW_022145603.1	3075244	3107470	32226	42	1.3	0	0	32.1	52.8	72.2	51.1	n/a	0.58	0.32	0.65	0.45	0.94	0.69	0.81	0.59	((fragilis:0.4975400225,(pallidus:0.0000020954,droebachiensis:0.6038860607)88:0.4951054646):0.131501);	Yes	88
NW_022145594.1:49259084-49291244	NW_022145594.1	49259084	49291244	32160	63	2	756	0.024	26.2	29.4	30.8	17.4	LOC115921423,LOC105440432,LOC100888582	0.85	0.51	0.85	0.48	0.92	0.58	0.57	0.32	((fragilis:0.6859923771,(pallidus:0.6668022357,droebachiensis:0.1589559715)57:0.1473250488):0.176631);	Yes	57
NW_022145612.1:25378287-25410346	NW_022145612.1	25378287	25410346	32059	125	3.9	1991	0.062	29.9	31.5	10.7	37.2	LOC587212,LOC115919465,LOC592658	0.84	0.51	0.87	0.61	0.81	0.3	0.76	0.53	((fragilis:0.3926314609,(pallidus:0.4398123859,droebachiensis:0.3456053396)42:0.0191516972):0.228845);	Yes	42
NW_022145609.1:25915199-25947154	NW_022145609.1	25915199	25947154	31955	39	1.2	3021	0.095	15.5	27.5	8.1	22.1	LOC594443,LOC763151	0.85	0.45	0.89	0.61	0.82	0.26	0.81	0.5	((droebachiensis:0.2281854282,(pallidus:0.1684074659,fragilis:0.5920043725)50:0.0497795365):0.506562);	No	n/a
NW_022145606.1:12456427-12488369	NW_022145606.1	12456427	12488369	31942	26	0.8	753	0.024	13.9	17.8	25.5	9.5	LOC115927226,LOC752558	0.79	0.41	0.76	0.46	0.9	0.64	0.55	0.26	((fragilis:0.3435874552,(pallidus:0.2888056367,droebachiensis:0.0879970696)81:0.2108849003):0.301616);	Yes	81
NW_022145613.1:36578773-36610687	NW_022145613.1	36578773	36610687	31914	242	7.6	819	0.026	29.9	31.9	14.3	21.3	LOC100893469,LOC105446391	0.88	0.65	0.84	0.67	0.94	0.54	0.74	0.44	((fragilis:0.3828483294,(pallidus:0.7193436426,droebachiensis:0.4176857698)96:0.1622684222):0.163114);	Yes	96
NW_022145605.1:41191618-41223408	NW_022145605.1	41191618	41223408	31790	17	0.5	0	0	22.5	33.6	15.6	13.6	n/a	0.87	0.54	0.89	0.62	0.86	0.49	0.66	0.29	((pallidus:1.0250393017,(fragilis:0.9050432104,droebachiensis:0.0000010000)36:0.0000027509):1.68854);	No	n/a
NW_022145613.1:21533108-21564754	NW_022145613.1	21533108	21564754	31646	158	5	123	0.004	27.3	53.1	19	31.1	LOC754278	0.81	0.58	0.81	0.63	0.79	0.47	0.72	0.46	((fragilis:0.2779654626,(pallidus:0.0000011341,droebachiensis:0.0128065412)98:0.2443365373):0.334569);	Yes	98
NW_022145613.1:10130904-10162485	NW_022145613.1	10130904	10162485	31581	65	2.1	3849	0.122	23.5	14.5	6.7	18	LOC105445086,LOC584505	0.85	0.53	0.73	0.4	0.66	0.2	0.65	0.35	((pallidus:1.1191106213,(fragilis:4.4863133682,droebachiensis:1.1594185106)53:0.5035426534):2.43265);	No	n/a
NW_022145600.1:13608749-13640182	NW_022145600.1	13608749	13640182	31433	12	0.4	1026	0.033	10.5	21.7	8.5	11	LOC100889688	0.63	0.24	0.84	0.54	0.82	0.26	0.48	0.19	((pallidus:0.0000027503,(fragilis:1.9105375618,droebachiensis:0.1020027602)72:1.4066350780):0.606586);	No	n/a
NW_022145599.1:15270805-15302133	NW_022145599.1	15270805	15302133	31328	42	1.3	1836	0.059	21.9	21.9	10.3	7.6	LOC100888781,LOC115923788	0.87	0.5	0.81	0.44	0.82	0.35	0.63	0.23	((fragilis:0.4194995438,(pallidus:0.3125492463,droebachiensis:0.4721038899)89:0.2193191244):0.0526012);	Yes	89
NW_022145609.1:11469180-11500503	NW_022145609.1	11469180	11500503	31323	139	4.4	2159	0.069	15	17.7	7.2	17.7	LOC115917892,LOC579360,LOC105440233	0.73	0.41	0.75	0.5	0.72	0.24	0.71	0.43	((fragilis:0.6667140818,(pallidus:0.5074981028,droebachiensis:0.5404601938)63:0.0789070016):0.111613);	Yes	63
NW_022145598.1:35569878-35601095	NW_022145598.1	35569878	35601095	31217	27	0.9	1857	0.059	22.6	27.4	10.1	21.6	LOC105445434,LOC115923342,LOC115923296,LOC594795	0.91	0.58	0.88	0.59	0.82	0.36	0.74	0.44	((droebachiensis:1.9876882556,(pallidus:2.2679765703,fragilis:2.9716846132)95:8.0113485950):1.18725e-06);	No	n/a
NW_022145602.1:14894458-14925166	NW_022145602.1	14894458	14925166	30708	30	1	1560	0.051	20.6	23.3	9.9	15.1	LOC115918728,LOC105437543	0.8	0.43	0.82	0.52	0.75	0.29	0.69	0.36	((fragilis:0.0000026072,(pallidus:0.3957159491,droebachiensis:0.2609685555)97:0.4988725262):0.386644);	Yes	97
NW_022145598.1:36733349-36763909	NW_022145598.1	36733349	36763909	30560	86	2.8	1582	0.052	30.5	31.7	10.4	25.7	LOC105440795,LOC582503	0.73	0.42	0.8	0.55	0.77	0.38	0.69	0.41	((droebachiensis:0.3146542403,(pallidus:0.7907610368,fragilis:0.5098461606)35:0.0142774799):0.172662);	No	n/a
NW_022145600.1:9266635-9297169	NW_022145600.1	9266635	9297169	30534	50	1.6	553	0.018	44.8	37.4	11.2	20.4	LOC100890708,LOC115924010	0.75	0.45	0.85	0.62	0.87	0.38	0.65	0.35	((fragilis:0.2858774920,(pallidus:0.2580568767,droebachiensis:0.4292617156)59:0.1881889531):0.486138);	Yes	59
NW_022145597.1:10276319-10306776	NW_022145597.1	10276319	10306776	30457	145	4.8	2046	0.067	13.9	22.3	6.9	15.2	LOC593161,LOC115922850,LOC115922862	0.79	0.42	0.83	0.57	0.79	0.27	0.66	0.4	((fragilis:0.4706323914,(pallidus:0.3622272931,droebachiensis:0.2179254651)61:0.0967775959):0.337353);	Yes	61
NW_022145600.1:27730110-27760484	NW_022145600.1	27730110	27760484	30374	41	1.3	1982	0.065	18.1	30.5	10	16	LOC115924204,LOC592184,LOC115924169	0.78	0.48	0.92	0.78	0.75	0.31	0.73	0.45	((fragilis:0.9166528489,(pallidus:0.7012872981,droebachiensis:2.4666104113)84:2.0903954020):3.04058);	Yes	84
NW_022145606.1:28998858-29029228	NW_022145606.1	28998858	29029228	30370	12	0.4	3847	0.127	12	18.1	5.1	15.3	LOC115917974,LOC115927354,LOC752530,LOC115927353	0.71	0.37	0.77	0.45	0.58	0.18	0.6	0.31	((fragilis:9.9999981859,(pallidus:2.0458362849,droebachiensis:0.0000020219)52:1.6114431520):1.4623e-06);	Yes	52
NW_022145607.1:3060701-3091046	NW_022145607.1	3060701	3091046	30345	3	0.1	0	0	20.9	16.3	8.5	72.9	n/a	0.73	0.36	0.77	0.36	0.72	0.28	0.58	0.3	((pallidus:0.0000010000,(fragilis:0.0000010000,droebachiensis:0.0000010000)88:0.5849419757):5e-07);	No	n/a
NW_022145594.1:42469542-42499873	NW_022145594.1	42469542	42499873	30331	47	1.5	2005	0.066	17	38.8	16.6	47.3	LOC585630	0.7	0.35	0.79	0.52	0.8	0.35	0.76	0.52	((fragilis:1.0740179766,(pallidus:1.4999913961,droebachiensis:2.0700448431)42:0.1717472416):0.964463);	Yes	42
NW_022145609.1:14469093-14499227	NW_022145609.1	14469093	14499227	30134	44	1.5	3678	0.122	12.8	20.9	6.6	16.2	LOC115928505,LOC575622	0.77	0.39	0.92	0.59	0.81	0.23	0.57	0.33	((droebachiensis:1.0727832950,(pallidus:1.0834424996,fragilis:2.1092247775)36:0.0387783176):0.789698);	No	n/a
NW_022145615.1:22456243-22486269	NW_022145615.1	22456243	22486269	30026	79	2.6	412	0.014	23.3	25.1	8.2	20.7	LOC115920762,LOC105445494	0.7	0.46	0.74	0.52	0.65	0.27	0.66	0.34	((fragilis:0.1777243977,(pallidus:0.1056849209,droebachiensis:0.2886043065)81:0.0509027540):0.0781);	Yes	81
NW_022145611.1:13996131-14026021	NW_022145611.1	13996131	14026021	29890	119	4	4101	0.137	10.8	18.3	5.1	14.9	LOC580305,LOC115918070,LOC580482	0.69	0.36	0.81	0.57	0.72	0.2	0.7	0.42	((droebachiensis:0.3367474439,(pallidus:0.3912801225,fragilis:0.4798778868)40:0.0168717190):0.219149);	No	n/a
NW_022145606.1:22255914-22285711	NW_022145606.1	22255914	22285711	29797	14	0.5	1155	0.039	63.9	65.3	41.8	34.5	LOC115927295	0.85	0.5	0.95	0.71	0.9	0.56	0.78	0.34	((fragilis:0.8368326816,(pallidus:1.5457968662,droebachiensis:1.2492651130)35:0.0506333691):0.428166);	Yes	35
NW_022145601.1:10277997-10307703	NW_022145601.1	10277997	10307703	29706	17	0.6	2559	0.086	28.8	44.8	20.1	30.7	LOC105446137	0.8	0.45	0.78	0.52	0.92	0.52	0.69	0.36	((pallidus:5.0278644099,(fragilis:0.4585765873,droebachiensis:0.8195029926)76:0.9397738420):1.01645e-06);	No	n/a
NW_022145594.1:32103987-32133592	NW_022145594.1	32103987	32133592	29605	55	1.9	0	0	23.5	22.5	11.6	12.4	n/a	0.89	0.62	0.78	0.54	0.9	0.49	0.64	0.29	((fragilis:2.4564252257,(pallidus:1.2378640554,droebachiensis:0.3018778686)47:0.3861354240):0.274242);	Yes	47
NW_022145599.1:32623754-32653312	NW_022145599.1	32623754	32653312	29558	54	1.8	2289	0.077	15	21.6	8.6	12.7	LOC115918167,LOC115923647	0.74	0.4	0.76	0.53	0.77	0.27	0.65	0.37	((fragilis:0.5429390726,(pallidus:0.1759651485,droebachiensis:0.2579765553)70:0.1415230913):0.230977);	Yes	70
NW_022145605.1:17893006-17922512	NW_022145605.1	17893006	17922512	29506	44	1.5	3287	0.111	15.2	20	6.4	19.2	LOC115917953,LOC582351,LOC582424	0.77	0.44	0.85	0.57	0.78	0.23	0.74	0.49	((droebachiensis:0.2640070776,(pallidus:9.9999989839,fragilis:0.3282239154)35:0.0327451695):0.242756);	No	n/a
NW_022145606.1:50320813-50350263	NW_022145606.1	50320813	50350263	29450	64	2.2	0	0	30.7	57.3	17.4	9.4	n/a	0.84	0.48	0.91	0.72	0.86	0.45	0.57	0.24	((fragilis:1.2360756514,(pallidus:0.6658881033,droebachiensis:3.0134503607)53:0.5783167397):0.796606);	Yes	53
NW_022145598.1:27580458-27609887	NW_022145598.1	27580458	27609887	29429	69	2.3	0	0	32.9	36.1	26.5	45.4	n/a	0.88	0.6	0.86	0.59	0.88	0.62	0.65	0.32	((droebachiensis:1.6634470820,(pallidus:1.2085094688,fragilis:1.1707376470)64:0.3142407969):0.560216);	No	n/a
NW_022145601.1:19997722-20027150	NW_022145601.1	19997722	20027150	29428	12	0.4	0	0	18.4	27.7	9.5	12.2	n/a	0.72	0.38	0.85	0.56	0.73	0.31	0.69	0.32	((fragilis:0.5554887092,(pallidus:2.1886302218,droebachiensis:0.0000020721)65:0.5225844899):0.00149329);	Yes	65
NW_022145601.1:7937525-7966890	NW_022145601.1	7937525	7966890	29365	11	0.4	1958	0.067	38.4	21	10.9	54.7	LOC100888342,LOC115924483	0.8	0.49	0.81	0.48	0.74	0.29	0.65	0.4	((droebachiensis:0.1425821549,(pallidus:0.0000026342,fragilis:2.5881087965)77:0.7066702297):5e-07);	No	n/a
NW_022145597.1:8741426-8770745	NW_022145597.1	8741426	8770745	29319	61	2.1	2325	0.079	12.4	18.7	6.6	19.6	LOC586384	0.6	0.3	0.7	0.44	0.68	0.21	0.64	0.4	((fragilis:1.1579675456,(pallidus:0.4969949137,droebachiensis:0.1932628282)35:0.0000020714):0.193286);	Yes	35
NW_022145598.1:10725167-10754440	NW_022145598.1	10725167	10754440	29273	56	1.9	2575	0.088	33.3	35.5	7.9	24.8	LOC100891463	0.82	0.56	0.83	0.65	0.67	0.24	0.75	0.49	((droebachiensis:1.3392404521,(pallidus:1.3802030025,fragilis:1.6214283938)68:0.5019295086):0.519635);	No	n/a
NW_022145601.1:21005848-21035119	NW_022145601.1	21005848	21035119	29271	64	2.2	4008	0.137	17.5	17.2	7.7	16.8	LOC115924566	0.83	0.51	0.79	0.49	0.79	0.32	0.76	0.48	((fragilis:0.1778806466,(pallidus:0.0176509275,droebachiensis:0.0000021923)99:0.5565353579):0.225108);	Yes	99
NW_022145609.1:665876-695061	NW_022145609.1	665876	695061	29185	48	1.6	0	0	13.5	15.9	7.8	10	n/a	0.71	0.33	0.73	0.37	0.8	0.26	0.44	0.21	((droebachiensis:0.3798525962,(pallidus:0.6009642736,fragilis:0.2081963450)50:0.1857003746):0.245777);	No	n/a
NW_022145612.1:9937821-9966977	NW_022145612.1	9937821	9966977	29156	317	10.9	266	0.009	32.6	16.7	11.9	17.1	LOC756624	0.87	0.61	0.77	0.45	0.77	0.37	0.63	0.34	((fragilis:0.3853024713,(pallidus:0.0000025529,droebachiensis:0.0072130182)100:0.2711230280):0.307367);	Yes	100
NW_022145594.1:46389237-46418183	NW_022145594.1	46389237	46418183	28946	124	4.3	2664	0.092	19.8	22.5	7.3	18.9	LOC753366,LOC582836	0.79	0.43	0.85	0.51	0.74	0.25	0.72	0.47	((fragilis:0.3946729679,(pallidus:0.2590189724,droebachiensis:0.1137509371)76:0.2040682178):0.368428);	Yes	76
NW_022145609.1:25472182-25501028	NW_022145609.1	25472182	25501028	28846	78	2.7	2458	0.085	24.2	19.4	7.8	16.4	LOC576853,LOC115918974	0.79	0.48	0.83	0.55	0.79	0.31	0.69	0.38	((droebachiensis:1.5829087552,(pallidus:1.5066695022,fragilis:0.5332665978)72:0.9151313118):1.16347);	No	n/a
NW_022145597.1:29452415-29481182	NW_022145597.1	29452415	29481182	28767	81	2.8	1585	0.055	11.9	17.3	6.3	10.5	LOC100890027,LOC115922506,LOC115922763	0.81	0.39	0.8	0.48	0.75	0.22	0.67	0.31	((fragilis:0.5471611193,(pallidus:0.2769540966,droebachiensis:0.0840151703)88:0.2317570633):0.296855);	Yes	88
NW_022145605.1:42247706-42276455	NW_022145605.1	42247706	42276455	28749	68	2.4	1299	0.045	13	15.8	6.3	13.3	LOC578449	0.76	0.41	0.76	0.45	0.71	0.25	0.64	0.37	((droebachiensis:0.2395723475,(pallidus:0.0739574521,fragilis:0.3637371712)33:0.0071239408):0.161075);	No	n/a
NW_022145603.1:31871447-31900159	NW_022145603.1	31871447	31900159	28712	18	0.6	2064	0.072	35.8	30.6	12.5	10.3	LOC591541,LOC105445492	0.84	0.61	0.79	0.54	0.86	0.43	0.46	0.18	((pallidus:0.0721647526,(fragilis:0.8326861547,droebachiensis:0.6491353196)35:0.0000010000):0.0951864);	No	n/a
NW_022145594.1:12811851-12840468	NW_022145594.1	12811851	12840468	28617	24	0.8	0	0	9.6	11.2	8.7	6.5	n/a	0.74	0.34	0.72	0.35	0.78	0.31	0.6	0.21	((fragilis:0.2163567365,(pallidus:0.0873737108,droebachiensis:0.2030799583)80:0.5969979990):0.490481);	Yes	80
NW_022145612.1:20555048-20583617	NW_022145612.1	20555048	20583617	28569	181	6.3	873	0.031	16.8	29.2	10	16.3	LOC591789	0.66	0.43	0.73	0.55	0.69	0.34	0.66	0.35	((fragilis:0.3554232402,(pallidus:0.0000020404,droebachiensis:0.0475078564)99:0.4178311235):0.244196);	Yes	99
NW_022145606.1:3190388-3218865	NW_022145606.1	3190388	3218865	28477	34	1.2	0	0	24.1	63.6	19.2	10	n/a	0.82	0.49	0.96	0.81	0.9	0.57	0.56	0.27	((pallidus:0.4964304736,(fragilis:0.3504592671,droebachiensis:0.6794493195)56:0.2350053809):0.0996865);	No	n/a
NW_022145607.1:29909332-29937778	NW_022145607.1	29909332	29937778	28446	42	1.5	0	0	30.7	63.3	11.8	11.1	n/a	0.79	0.44	0.87	0.6	0.74	0.28	0.66	0.25	((fragilis:0.2194395149,(pallidus:0.2310012741,droebachiensis:0.2043754672)89:0.6860962193):0.429687);	Yes	89
NW_022145599.1:15343307-15371588	NW_022145599.1	15343307	15371588	28281	92	3.3	2400	0.085	41.5	36.8	13.9	15.4	LOC100888937,LOC105440717	0.86	0.59	0.81	0.53	0.76	0.44	0.7	0.29	((fragilis:0.4748571694,(pallidus:0.0859971683,droebachiensis:0.2990053530)88:0.2418022442):0.368113);	Yes	88
NW_022145594.1:46568158-46596362	NW_022145594.1	46568158	46596362	28204	32	1.1	2821	0.1	16.5	18	5.2	14.8	LOC115918435,LOC587658	0.82	0.45	0.81	0.52	0.66	0.17	0.73	0.42	((droebachiensis:0.4516736921,(pallidus:1.9932207261,fragilis:0.0000027432)47:0.3265202991):0.114453);	No	n/a
NW_022145607.1:15757708-15785814	NW_022145607.1	15757708	15785814	28106	38	1.4	3414	0.121	20	24.2	11	17.4	LOC115927877,LOC115928040	0.88	0.53	0.88	0.61	0.78	0.39	0.71	0.27	((fragilis:0.0000021422,(pallidus:0.5129894978,droebachiensis:0.0000026046)94:1.4782473920):0.669725);	Yes	94
NW_022145612.1:32870800-32898896	NW_022145612.1	32870800	32898896	28096	83	3	3397	0.121	17.3	21	6.7	18.9	LOC105445268,LOC115918282,LOC115919363,LOC115918314	0.83	0.48	0.82	0.61	0.76	0.2	0.77	0.51	((fragilis:0.6715621047,(pallidus:0.2308572568,droebachiensis:0.2640601543)55:0.0934290878):0.347264);	Yes	55
NW_022145596.1:5724553-5752620	NW_022145596.1	5724553	5752620	28067	105	3.7	0	0	19.6	37.7	8	23.3	n/a	0.88	0.53	0.93	0.73	0.84	0.27	0.87	0.66	((fragilis:0.3155478707,(pallidus:0.0956679509,droebachiensis:0.1862029299)31:0.0000010000):0.101109);	Yes	31
NW_022145604.1:9407240-9435212	NW_022145604.1	9407240	9435212	27972	36	1.3	402	0.014	18.2	31.4	8.7	14.1	LOC583498,LOC105440375	0.68	0.34	0.79	0.47	0.71	0.24	0.68	0.31	((fragilis:0.7406206230,(pallidus:0.3025270074,droebachiensis:0.0600049337)87:0.3413343423):0.212552);	Yes	87
NW_022145601.1:10249264-10277178	NW_022145601.1	10249264	10277178	27914	157	5.6	987	0.035	18.2	35.2	21.6	16.6	LOC115924655,LOC105446137	0.8	0.35	0.93	0.71	0.92	0.58	0.56	0.29	((pallidus:1.6843132725,(fragilis:2.3702932464,droebachiensis:1.2754083999)41:0.0888617528):0.380147);	No	n/a
NW_022145599.1:36691695-36719439	NW_022145599.1	36691695	36719439	27744	33	1.2	1080	0.039	12	30	5.9	17.6	LOC582291	0.52	0.23	0.89	0.68	0.5	0.17	0.76	0.46	((fragilis:0.3441374856,(pallidus:0.3326701237,droebachiensis:0.5373834644)66:0.0998552243):0.222781);	Yes	66
NW_022145610.1:17369488-17397219	NW_022145610.1	17369488	17397219	27731	6	0.2	0	0	8.7	39.5	9.9	20	n/a	0.81	0.32	0.92	0.73	0.81	0.36	0.77	0.47	((pallidus:0.0104607612,(fragilis:0.0000010000,droebachiensis:0.7634605764)34:0.3162613815):5);	No	n/a
NW_022145607.1:37363318-37391037	NW_022145607.1	37363318	37391037	27719	19	0.7	4146	0.15	44.6	33.8	21.7	13.3	LOC115927964	0.9	0.79	0.6	0.4	0.93	0.45	0.61	0.2	((fragilis:0.0000020639,(pallidus:0.0000024360,droebachiensis:2.0014676060)66:0.8491122873):0.161547);	Yes	66
NW_022145613.1:31889518-31916953	NW_022145613.1	31889518	31916953	27435	68	2.5	1290	0.047	24	28.6	8	26.2	LOC105445673	0.79	0.45	0.75	0.43	0.64	0.26	0.78	0.45	((pallidus:0.3219182830,(fragilis:0.7333420399,droebachiensis:0.4267517120)73:0.1537682448):0.164851);	No	n/a
NW_022145604.1:27746835-27774245	NW_022145604.1	27746835	27774245	27410	50	1.8	3300	0.12	42.1	53.7	18.2	16.6	LOC373238,LOC100892839	0.96	0.79	0.96	0.85	0.93	0.73	0.53	0.27	((fragilis:3.5315761176,(pallidus:1.1419892227,droebachiensis:0.0000029755)86:1.3306072780):0.291409);	Yes	86
NW_022145598.1:13444809-13472199	NW_022145598.1	13444809	13472199	27390	27	1	2748	0.1	24.2	34.1	11.9	8.1	LOC115923193,LOC115923194	0.87	0.54	0.89	0.64	0.78	0.32	0.57	0.23	((pallidus:0.0000025262,(fragilis:0.9518657172,droebachiensis:0.7281985787)52:1.3480744610):1.65414);	No	n/a
NW_022145606.1:45861805-45889191	NW_022145606.1	45861805	45889191	27386	65	2.4	585	0.021	20	25.9	7.2	12.8	LOC589083,LOC763129	0.8	0.45	0.88	0.6	0.83	0.25	0.74	0.41	((droebachiensis:1.6577840156,(pallidus:0.5561823117,fragilis:5.8986816610)46:0.4971051074):1.60331);	No	n/a
NW_022145594.1:20282869-20310204	NW_022145594.1	20282869	20310204	27335	27	1	0	0	22.4	14.3	7.4	8.3	n/a	0.81	0.49	0.59	0.28	0.66	0.27	0.45	0.13	((fragilis:0.3884917119,(pallidus:0.8675695817,droebachiensis:0.3678096517)86:0.4645303226):0.0686675);	Yes	86
NW_022145601.1:10360460-10387744	NW_022145601.1	10360460	10387744	27284	58	2.1	1767	0.065	43.6	50.9	26.3	15	LOC105447277	0.77	0.41	0.9	0.67	0.86	0.47	0.58	0.29	((pallidus:1.0880960596,(fragilis:1.6976966940,droebachiensis:0.6863722422)73:1.1813873220):1.87701);	No	n/a
NW_022145603.1:29963122-29990302	NW_022145603.1	29963122	29990302	27180	47	1.7	0	0	20.1	31.8	19.2	7.7	n/a	0.82	0.43	0.86	0.58	0.81	0.47	0.59	0.23	((droebachiensis:1.9523550557,(pallidus:2.1537298484,fragilis:1.2457789610)41:0.2483329673):0.668566);	No	n/a
NW_022145603.1:22921853-22949020	NW_022145603.1	22921853	22949020	27167	30	1.1	699	0.026	12.9	31.7	6.6	10.7	LOC115925240	0.68	0.3	0.87	0.59	0.64	0.17	0.5	0.22	((droebachiensis:0.1709167231,(pallidus:0.3031899586,fragilis:0.8525398854)50:0.0922469329):0.400934);	No	n/a
NW_022145603.1:30678202-30705365	NW_022145603.1	30678202	30705365	27163	33	1.2	143	0.005	41.8	30.7	29.9	18.5	LOC105437098	0.77	0.45	0.72	0.39	0.51	0.2	0.68	0.35	((fragilis:0.5464441646,(pallidus:1.1653094471,droebachiensis:0.5206841452)38:0.0654288260):0.279212);	Yes	38
NW_022145598.1:11214526-11241643	NW_022145598.1	11214526	11241643	27117	69	2.5	3045	0.112	28.7	35	12.9	14.8	LOC105438802,LOC105438801,LOC100892034,LOC593081	0.9	0.64	0.82	0.6	0.77	0.43	0.68	0.39	((fragilis:0.2852514291,(pallidus:0.1836597323,droebachiensis:0.4705612828)93:0.3191561356):0.251131);	Yes	93
NW_022145606.1:33126247-33153326	NW_022145606.1	33126247	33153326	27079	8	0.3	0	0	21.9	20.5	10.1	5.2	n/a	0.68	0.35	0.51	0.3	0.53	0.22	0.35	0.11	((fragilis:1.5938825975,(pallidus:0.0000010000,droebachiensis:0.1795299946)44:0.1378514924):0.327921);	Yes	44
NW_022145606.1:4436364-4463317	NW_022145606.1	4436364	4463317	26953	1	0	0	0	19.3	21.8	8.8	12.8	n/a	0.61	0.34	0.63	0.38	0.63	0.26	0.48	0.22	((fragilis:0.0000021943,(pallidus:9.9999984480,droebachiensis:9.9999987629)59:9.9999989690):0.261297);	Yes	59
NW_022145609.1:19084897-19111750	NW_022145609.1	19084897	19111750	26853	11	0.4	0	0	13.7	19.5	10.4	5.6	n/a	0.65	0.35	0.63	0.44	0.71	0.26	0.39	0.16	((fragilis:0.0000020117,(pallidus:0.2568431043,droebachiensis:0.3082657398)34:0.1497791639):5);	Yes	34
NW_022145600.1:27412290-27439083	NW_022145600.1	27412290	27439083	26793	115	4.3	4641	0.173	18.5	21.6	7.8	23.3	LOC100887999	0.82	0.49	0.84	0.56	0.84	0.29	0.78	0.51	((fragilis:0.1742128579,(pallidus:0.9445031238,droebachiensis:0.4171192566)68:0.0983949406):0.153243);	Yes	68
NW_022145606.1:18560744-18587373	NW_022145606.1	18560744	18587373	26629	20	0.8	0	0	32.1	71.4	13	10.6	n/a	0.93	0.64	0.98	0.92	0.68	0.3	0.55	0.22	((pallidus:0.0446318206,(fragilis:0.6677381313,droebachiensis:0.1850860086)80:0.3337583581):0.173673);	No	n/a
NW_022145601.1:14420506-14446977	NW_022145601.1	14420506	14446977	26471	52	2	2778	0.105	17.5	27.9	7.4	16.7	LOC594405,LOC115924527,LOC115924526	0.85	0.49	0.84	0.61	0.76	0.28	0.64	0.34	((fragilis:0.0000024495,(pallidus:0.7739167520,droebachiensis:0.7080292241)96:1.6524069630):0.563453);	Yes	96
NW_022145614.1:32745131-32771602	NW_022145614.1	32745131	32771602	26471	51	1.9	3254	0.123	14.3	39.4	6.8	24.7	LOC574641,LOC115920415,LOC115920153,LOC115920416	0.7	0.4	0.75	0.53	0.75	0.27	0.7	0.46	((fragilis:0.2225017519,(pallidus:0.1624763045,droebachiensis:0.3389748933)66:0.0640466265):0.128187);	Yes	66
NW_022145594.1:3023235-3049686	NW_022145594.1	3023235	3049686	26451	71	2.7	1426	0.054	21.7	29.3	12.5	18.9	LOC105442081,LOC105440340,LOC115920854	0.85	0.47	0.91	0.61	0.89	0.44	0.66	0.34	((pallidus:0.6552848164,(fragilis:0.6914245690,droebachiensis:0.9598808418)40:0.0406214137):0.615141);	No	n/a
NW_022145598.1:415949-442365	NW_022145598.1	415949	442365	26416	38	1.4	0	0	21.1	22.2	11.7	5.7	n/a	0.63	0.35	0.63	0.4	0.65	0.3	0.42	0.17	((fragilis:0.0662239302,(pallidus:0.5108798508,droebachiensis:0.2689010929)57:0.0484322324):0.265418);	Yes	57
NW_022145606.1:41083706-41110008	NW_022145606.1	41083706	41110008	26302	60	2.3	0	0	29.5	65.6	72.6	14	LOC105444516	0.89	0.6	0.94	0.78	0.98	0.84	0.51	0.23	((fragilis:0.4347195469,(pallidus:0.0000026924,droebachiensis:0.4357533879)42:0.0542337756):0.638675);	Yes	42
NW_022145606.1:33750138-33776298	NW_022145606.1	33750138	33776298	26160	35	1.3	2298	0.088	12.7	24.3	8.2	14.6	LOC115927696,LOC115927697	0.63	0.29	0.79	0.49	0.72	0.26	0.62	0.28	((fragilis:1.5384006753,(pallidus:2.2954607546,droebachiensis:0.0000022866)86:0.4096414182):0.0397306);	Yes	86
NW_022145612.1:14672923-14699068	NW_022145612.1	14672923	14699068	26145	596	22.8	2325	0.089	49.7	56.2	20.5	61.2	LOC589723,LOC115919112	0.89	0.73	0.9	0.8	0.9	0.65	0.87	0.71	((fragilis:0.3116523480,(pallidus:0.0032790381,droebachiensis:0.0273102277)100:0.2560749959):0.316105);	Yes	100
NW_022145595.1:20702093-20728237	NW_022145595.1	20702093	20728237	26144	87	3.3	684	0.026	13.9	19.5	6.7	11.7	LOC100891134,LOC115921720	0.69	0.4	0.76	0.47	0.71	0.2	0.67	0.32	((droebachiensis:0.2903027682,(pallidus:0.4362962762,fragilis:0.5929510496)94:0.2115684372):0.079768);	No	n/a
NW_022145609.1:36232797-36258756	NW_022145609.1	36232797	36258756	25959	77	3	0	0	15.3	18.9	13.1	73.1	n/a	0.71	0.35	0.81	0.42	0.81	0.34	0.71	0.33	((droebachiensis:0.2264603007,(pallidus:0.2863251262,fragilis:1.3058818752)72:0.1241497209):0.0699896);	No	n/a
NW_022145609.1:36683629-36709582	NW_022145609.1	36683629	36709582	25953	42	1.6	0	0	18.7	17.1	7.2	10.5	n/a	0.8	0.43	0.77	0.47	0.72	0.23	0.68	0.29	((fragilis:0.1039564776,(pallidus:0.1467222096,droebachiensis:0.1712074597)91:0.4747366379):0.572498);	Yes	91
NW_022145600.1:23284039-23309985	NW_022145600.1	23284039	23309985	25946	93	3.6	0	0	18.1	28.5	7.3	19.2	LOC115924096	0.83	0.52	0.82	0.62	0.8	0.26	0.75	0.52	((fragilis:0.2420851314,(pallidus:0.0000023664,droebachiensis:0.1969259079)62:0.0360050589):0.155889);	Yes	62
NW_022145611.1:626796-652707	NW_022145611.1	626796	652707	25911	21	0.8	122	0.005	15.3	24.6	8.9	22.9	LOC105437706	0.95	0.6	0.98	0.86	0.96	0.37	0.91	0.71	((pallidus:0.0000027385,(fragilis:3.4959508084,droebachiensis:0.1689795054)65:1.4125828960):1.60442);	No	n/a
NW_022145606.1:3436840-3462697	NW_022145606.1	3436840	3462697	25857	34	1.3	455	0.018	31.9	51.4	20.9	29.6	LOC115927391	0.86	0.58	0.94	0.74	0.91	0.57	0.53	0.23	((fragilis:1.6287035204,(pallidus:0.5214251277,droebachiensis:0.3880831699)51:0.2944497765):1.30635e-06);	Yes	51
NW_022145606.1:36558394-36584201	NW_022145606.1	36558394	36584201	25807	39	1.5	161	0.006	9.4	37.7	13.6	6.2	LOC105447449	0.65	0.28	0.9	0.71	0.79	0.41	0.47	0.2	((fragilis:0.4819830462,(pallidus:0.4248186351,droebachiensis:0.7180890043)33:0.0000010000):0.111237);	Yes	33
NW_022145600.1:5799430-5825196	NW_022145600.1	5799430	5825196	25766	57	2.2	5367	0.208	31.3	42.3	25.6	5.5	LOC115924317	0.91	0.68	0.86	0.73	0.97	0.77	0.47	0.11	((fragilis:0.3598521939,(pallidus:0.2768259020,droebachiensis:0.1910331581)89:0.2670006709):0.349384);	Yes	89
[truncated: 16,781 more rows]

## Sheet: S6 Tracts by Scaffold (90%)
Scaffold	Length (bp)	Gene Densitya	Length spanned by first and last sites (bp)	Number of sites in alignment (including invariant sites)	Number of sites in variable sites alignment	Number sites > posterior probabilities threshold	Percent SNV Introgressedb	Number of introgression tracts	Number of 10kb introgression tracts	Combined tract length (kb)	Combined 10kb tract length (kb)	Percent Chromosome Introgressedc	Fully introgressed genesd	Partially introgressed genese
[truncated: 27 more rows]

[truncated: 11 more sheets: S7 Tracts by Scaffold (80%), S8 Genomic Features, S9 Introgressed Genes (90%), S10 Introgressed Genes (80%), S11 Introgressed Hyalin, S12 Introgressed PSG (90%), S13 Introgressed PSG (80%), S14 Spal BSites (90%), S15 Spal BSites (80%), S16 Sdro Bsites (90%), S17 Sdro Bsites (80%)]
